# Supplementary material for: An integrated personal and population-based Egyptian genome reference
Source: Nat Commun. 2020 Sep 18;11:4719. doi: 10.1038/s41467-020-17964-1 (PMC7501257; doi:10.1038/s41467-020-17964-1)
Supplement: Supplementary file 4 — Supplementary Data 1 [file 41467_2020_17964_MOESM4_ESM.xlsx]

## Sheet: Supplementary Data 1
Supplementary Data 1: Generated next-generation sequencing data utilized in this study. Genome coverage was computed using an estimated genome size of 3Gb.
NGS Technology	Libraries	Gigabases	Genome coverage
PacBio	5	298.19	99.4
10X Genomics	4	239.19	79.73
Illumina Paired-end	5	271.14	90.38
Overall		808.52	269.51
