# Supplementary material for: An integrated personal and population-based Egyptian genome reference
Source: Nat Commun. 2020 Sep 18;11:4719. doi: 10.1038/s41467-020-17964-1 (PMC7501257; doi:10.1038/s41467-020-17964-1)
Supplement: Supplementary file 5 — Supplementary Data 2 [file 41467_2020_17964_MOESM5_ESM.xlsx]

## Sheet: Supplementary Data 2
Supplementary Data 2: Complete assembly characteristics and quality metrics for the final Egyptian meta assembly (EGYPT), the corresponding WTDBG2- and FALCON-based assemblies (EGYPT_wtdbg2 and EGYPT_falcon) and for comparison for a published assembly of a Korean (AK1) and Yoruba (YORUBA) individual. This is the extended QUAST-LG report, which is by default based on contigs of size >= 3000 bp, un…
Genome statistics	EGYPT	EGYPT_wtdbg2	EGYPT_falcon	AK1	YORUBA
Genome fraction (%)	94.174	92.247	95.924	95.177	95.391
Duplication ratio	1.01	0.999	1.018	1.023	1.088
# genomic features	17682 + 3226 part	17384 + 3229 part	19598 + 1578 part	19651 + 1396 part	19356 + 1721 part
Largest alignment	75492126	75492126	56458009	58219133	65512502
Total aligned length	2800100449	2713712375	2865356241	2829006639	2832740986
NG50	20857787	20857787	28071354	39609866	145208384
NG75	5007910	4728731	12758519	14897232	114367800
NA50	12942852	13627776	9523146	15098581	19529238
NA75	5094247	5698914	3930016	5183319	9114594
NGA50	11187777	11187777	8226500	13028687	19529238
NGA75	3192669	3071065	2957922	3932304	8890200
LG50	35	35	33	24	9
LG75	109	109	73	54	14
LA50	60	57	84	59	43
LA75	146	135	205	140	96
LGA50	71	71	95	66	43
LGA75	195	197	246	172	97
Misassemblies
# misassemblies	1276	1276	3499	1952	1756
# relocations	744	744	2179	1315	1035
# translocations	493	493	1117	590	676
# inversions	39	39	203	47	45
# misassembled contigs	484	484	493	782	374
Misassembled contigs length	2137050584	2137050584	2851404290	2657569650	3053643982
# local misassemblies	10797	10797	6485	5004	5679
# scaffold gap ext. mis.	0	0	38	15	3
# scaffold gap loc. mis.	0	0	120	108	435
# possible TEs	330	330	452	256	296
# unaligned mis. contigs	333	333	218	455	228
Unaligned
# fully unaligned contigs	1207	1207	290	402	412
Fully unaligned length	12541896	12541896	7450830	9234968	10329457
# partially unaligned contigs	1441	1441	860	2011	912
Partially unaligned length	23137544	23137544	33290336	26866146	21618551
Mismatches
# mismatches	3856252	3769517	4058844	3558483	3978037
# indels	890249	862450	1131877	918900	1319360
Indels length	12219853	12028234	10037323	9262706	10158322
# mismatches per 100 kbp	139	138.72	143.64	126.92	141.56
# indels per 100 kbp	32.09	31.74	40.06	32.77	46.95
# indels (<= 5 bp)	734026	709881	988548	780833	1166739
# indels (> 5 bp)	156223	152569	143329	138067	152621
# N's	6	0	6095344	37339479	221748766
# N's per 100 kbp	0	0	209.01	1285.7	7180.2
Statistics without reference
# contigs	3235	3106	1615	2832	1647
# contigs (>= 0 bp)	3724	3337	1728	2832	1741
# contigs (>= 1000 bp)	3560	3321	1701	2832	1726
# contigs (>= 5000 bp)	2776	2664	1538	2832	1562
# contigs (>= 10000 bp)	1917	1821	1316	2832	1347
# contigs (>= 25000 bp)	1069	981	941	1570	799
# contigs (>= 50000 bp)	734	657	580	747	288
Largest contig	88566048	88566048	84324762	113921103	248986603
Total length	2836714529	2750324638	2916268178	2904207228	3088335497
Total length (>= 0 bp)	2837486204	2750812983	2916451181	2904207228	3088495238
Total length (>= 1000 bp)	2837367164	2750799236	2916433762	2904207228	3088485407
Total length (>= 5000 bp)	2834831880	2748504832	2915958863	2904207228	3087990629
Total length (>= 10000 bp)	2828723737	2742501225	2914302309	2904207228	3086359078
Total length (>= 25000 bp)	2815431970	2729356703	2908052195	2882817238	3076876085
Total length (>= 50000 bp)	2803817652	2718165929	2895137452	2855011855	3059626724
N50	25502944	26733280	30078925	44846623	155338310
N75	8329420	9934260	16680030	19924750	114367800
L50	29	27	30	21	8
L75	77	70	64	46	14
GC (%)	40.81	40.87	40.87	40.88	40.88
K-mer-based statistics
K-mer-based compl. (%)	86.01	85.15	87.75	87.68	85.82
K-mer-based cor. length (%)	28.02	25.75	7.97	16.05	0.42
K-mer-based mis. length (%)	71.03	73.29	90.61	82.46	98.52
K-mer-based undef. length (%)	0.94	0.97	1.42	1.49	1.06
# k-mer-based misjoins	1654	1649	1786	1345	1453
# k-mer-based translocations	697	702	794	501	506
# k-mer-based 100kbp relocations	957	947	992	844	947
Misassembly classification
Misassemblies outside centromeres	1103	1103	2832	1685	1472
Misassemblies outside segemental duplications and centromeres	559	559	1135	898	373
Misassemblies outside SVs, segemental duplications and centromeres	540	540	1091	822	NA
Base level QV
Sum base differences called	162418	140965	144598	NA	NA
Effective genome size	2820489739	2733934177	2897551797	NA	NA
QV	42.3969	42.8768	43.0187	50.4	NA
