# Supplementary material for: An integrated personal and population-based Egyptian genome reference
Source: Nat Commun. 2020 Sep 18;11:4719. doi: 10.1038/s41467-020-17964-1 (PMC7501257; doi:10.1038/s41467-020-17964-1)
Supplement: Supplementary file 6 — Supplementary Data 3 [file 41467_2020_17964_MOESM6_ESM.xlsx]

## Sheet: Supplementary Data 3
Supplementary Data 3: For meta assembly construction, aligned regions of the falcon-based assembly have been added if they overlapped with gaps greater 800kb in the wtdbg2-based assembly. This table lists the gaps and the corresponding overlapping aligned segments. Some aligned falcon-based segments cover more than one gap and have been added to the wtdbg2 assembly only once, which amounts to ove…
Gap chromosome	Gap start (GRCh38)	Gap end (GRCh38)	Gap size (GRCh38)	Falcon alignment chromosome (GRCh38 )	Falcon alignment start (GRCh38 )	Falcon alignment end (GRCh38 )	Falcon alignment scaffold (falcon)	Falcon alignment start (falcon)	Falcon alignment end (falcon)	Falcon alignment length (falcon)
2	13368351	16596944	3228593	2	13030489	13818822	fragScaff_scaffold_212_pilon	54857568	54069103	788333
2	13368351	16596944	3228593	2	13819364	14054863	fragScaff_scaffold_212_pilon	54068494	53833134	235499
2	13368351	16596944	3228593	2	14055041	15033974	fragScaff_scaffold_212_pilon	53832909	52852906	978933
2	13368351	16596944	3228593	2	15034297	15098053	fragScaff_scaffold_212_pilon	52852630	52788831	63756
2	13368351	16596944	3228593	2	15098169	15994061	fragScaff_scaffold_212_pilon	52788607	51891599	895892
2	13368351	16596944	3228593	2	15994287	16039447	fragScaff_scaffold_212_pilon	51891427	51846287	45160
2	13368351	16596944	3228593	2	16039558	16118088	fragScaff_scaffold_212_pilon	51846117	51767585	78530
2	13368351	16596944	3228593	2	16118203	16130669	fragScaff_scaffold_212_pilon	51767536	51755080	12466
2	13368351	16596944	3228593	2	16148774	17778258	fragScaff_scaffold_212_pilon	51745559	50115566	1629484
2	16602482	17665411	1062929	2	16148774	17778258	fragScaff_scaffold_212_pilon	51745559	50115566	1629484
2	17669910	23197889	5527979	2	16148774	17778258	fragScaff_scaffold_212_pilon	51745559	50115566	1629484
2	17669910	23197889	5527979	2	17778349	18755029	fragScaff_scaffold_212_pilon	50115503	49137825	976680
2	17669910	23197889	5527979	2	18756338	23807875	fragScaff_scaffold_212_pilon	49136355	44082973	5051537
2	23688387	27557941	3869554	2	18756338	23807875	fragScaff_scaffold_212_pilon	49136355	44082973	5051537
2	23688387	27557941	3869554	2	23808258	24251319	fragScaff_scaffold_212_pilon	44082516	43639459	443061
2	23688387	27557941	3869554	2	24251584	24417327	fragScaff_scaffold_212_pilon	43639276	43473423	165743
2	23688387	27557941	3869554	2	24417919	25399817	fragScaff_scaffold_212_pilon	43472888	42490444	981898
2	23688387	27557941	3869554	2	25399660	25962903	fragScaff_scaffold_212_pilon	42489522	41926231	563243
2	23688387	27557941	3869554	2	25963044	26589014	fragScaff_scaffold_212_pilon	41926050	41296212	625970
2	23688387	27557941	3869554	2	26589115	29004912	fragScaff_scaffold_212_pilon	41296114	38876680	2415797
2	27558963	30839643	3280680	2	26589115	29004912	fragScaff_scaffold_212_pilon	41296114	38876680	2415797
2	27558963	30839643	3280680	2	29005054	29085797	fragScaff_scaffold_212_pilon	38876592	38795917	80743
2	27558963	30839643	3280680	2	29086019	29831021	fragScaff_scaffold_212_pilon	38795765	38050706	745002
2	27558963	30839643	3280680	2	29831292	31576988	fragScaff_scaffold_212_pilon	38050450	36304172	1745696
2	30844755	32446752	1601997	2	29831292	31576988	fragScaff_scaffold_212_pilon	38050450	36304172	1745696
2	30844755	32446752	1601997	2	31577020	32916164	fragScaff_scaffold_212_pilon	36304140	34965070	1339144
2	32447329	33891129	1443800	2	31577020	32916164	fragScaff_scaffold_212_pilon	36304140	34965070	1339144
2	32447329	33891129	1443800	2	32918404	34470762	fragScaff_scaffold_212_pilon	34964989	33411093	1552358
2	33892328	37629029	3736701	2	32918404	34470762	fragScaff_scaffold_212_pilon	34964989	33411093	1552358
2	33892328	37629029	3736701	2	34511501	34550549	fragScaff_scaffold_212_pilon	33411084	33372082	39048
2	33892328	37629029	3736701	2	34550902	34816511	fragScaff_scaffold_212_pilon	33371756	33106605	265609
2	33892328	37629029	3736701	2	34817239	34883765	fragScaff_scaffold_212_pilon	33105795	33039242	66526
2	33892328	37629029	3736701	2	34883995	35750958	fragScaff_scaffold_212_pilon	33039034	32171943	866963
2	33892328	37629029	3736701	2	35772117	35955834	fragScaff_scaffold_212_pilon	32171942	31988288	183717
2	33892328	37629029	3736701	2	35956804	36182002	fragScaff_scaffold_212_pilon	31986940	31760269	225198
2	33892328	37629029	3736701	2	36183949	38711818	fragScaff_scaffold_212_pilon	31756858	29229396	2527869
2	90396240	91403170	1006930	2	90384237	90402511	original_scaffold_650_pilon	1	18275	18274
2	90396240	91403170	1006930	2	90395060	90396554	original_scaffold_1215_pilon	9352	7895	1494
2	90396240	91403170	1006930	2	90395060	90397148	fragScaff_scaffold_41_pilon	9210	7157	2088
2	90396240	91403170	1006930	2	90395060	90397387	fragScaff_scaffold_41_pilon	228656	230949	2327
2	90396240	91403170	1006930	2	90395060	90398570	original_scaffold_650_pilon	168627	165117	3510
2	90396240	91403170	1006930	2	90395060	90399161	original_scaffold_406_pilon	289272	285211	4101
2	90396240	91403170	1006930	2	90395060	90400267	original_scaffold_1480_pilon	5174	1	5207
2	90396240	91403170	1006930	2	90395060	90401480	fragScaff_scaffold_41_pilon	99162	92777	6420
2	90396240	91403170	1006930	2	90395060	90402021	original_scaffold_650_pilon	201379	194421	6961
2	90396240	91403170	1006930	2	90395060	90402511	fragScaff_scaffold_41_pilon	92776	85339	7451
2	90396240	91403170	1006930	2	90395060	90402511	original_scaffold_887_pilon	10918	3481	7451
2	90396240	91403170	1006930	2	90395094	90402021	original_scaffold_650_pilon	209360	202415	6927
2	90396240	91403170	1006930	2	90395130	90397731	original_scaffold_406_pilon	311698	309117	2601
2	90396240	91403170	1006930	2	90395131	90396548	original_scaffold_406_pilon	282744	281327	1417
2	90396240	91403170	1006930	2	90395131	90396590	original_scaffold_650_pilon	103816	105275	1459
2	90396240	91403170	1006930	2	90395131	90396590	original_scaffold_650_pilon	77953	79412	1459
2	90396240	91403170	1006930	2	90395131	90399156	original_scaffold_650_pilon	46616	50644	4025
2	90396240	91403170	1006930	2	90395131	90399175	original_scaffold_650_pilon	71410	75477	4044
2	90396240	91403170	1006930	2	90395131	90399175	original_scaffold_650_pilon	97275	101340	4044
2	90396240	91403170	1006930	2	90395131	90400354	original_scaffold_650_pilon	30151	35342	5223
2	90396240	91403170	1006930	2	90395131	90400841	original_scaffold_650_pilon	90863	96468	5710
2	90396240	91403170	1006930	2	90395133	90402511	original_scaffold_1493_pilon	25099	32457	7378
2	90396240	91403170	1006930	2	90395144	90399277	original_scaffold_650_pilon	84410	88544	4133
2	90396240	91403170	1006930	2	90395144	90400089	original_scaffold_1118_pilon	7500	12511	4945
2	90396240	91403170	1006930	2	90395144	90400179	original_scaffold_650_pilon	110274	115317	5035
2	90396240	91403170	1006930	2	90395144	90400356	fragScaff_scaffold_141_pilon	99026	93733	5212
2	90396240	91403170	1006930	2	90395151	90398488	original_scaffold_1712_pilon	3326	1	3337
2	90396240	91403170	1006930	2	90395380	90396598	original_scaffold_406_pilon	267139	265921	1218
2	90396240	91403170	1006930	2	90395419	90396271	original_scaffold_650_pilon	223305	222453	852
2	90396240	91403170	1006930	2	90395419	90396587	fragScaff_scaffold_41_pilon	28568	27400	1168
2	90396240	91403170	1006930	2	90395419	90396587	original_scaffold_1480_pilon	24639	23471	1168
2	90396240	91403170	1006930	2	90395419	90396587	original_scaffold_1480_pilon	31203	30035	1168
2	90396240	91403170	1006930	2	90395419	90396587	original_scaffold_650_pilon	276489	275321	1168
2	90396240	91403170	1006930	2	90395506	90396709	fragScaff_scaffold_141_pilon	162449	161246	1203
2	90396240	91403170	1006930	2	90395576	90396587	fragScaff_scaffold_41_pilon	217840	218851	1011
2	90396240	91403170	1006930	2	90395576	90396587	original_scaffold_406_pilon	328152	327141	1011
2	90396240	91403170	1006930	2	90395576	90396588	fragScaff_scaffold_141_pilon	41996	40984	1012
2	90396240	91403170	1006930	2	90395576	90396588	fragScaff_scaffold_141_pilon	48302	47290	1012
2	90396240	91403170	1006930	2	90395576	90396593	original_scaffold_406_pilon	316886	315869	1017
2	90396240	91403170	1006930	2	90395708	90396587	fragScaff_scaffold_41_pilon	15133	14254	879
2	90396240	91403170	1006930	2	90395779	90396587	original_scaffold_406_pilon	334429	333621	808
2	90396240	91403170	1006930	2	90395834	90396369	fragScaff_scaffold_141_pilon	2845	2310	535
2	90396240	91403170	1006930	2	90395877	90396590	fragScaff_scaffold_141_pilon	280601	281314	713
2	90396240	91403170	1006930	2	90395877	90396590	fragScaff_scaffold_141_pilon	309210	309923	713
2	90396240	91403170	1006930	2	90395877	90396590	fragScaff_scaffold_141_pilon	324395	325108	713
2	90396240	91403170	1006930	2	90395877	90398512	fragScaff_scaffold_141_pilon	262706	265331	2635
2	90396240	91403170	1006930	2	90395877	90398512	fragScaff_scaffold_141_pilon	267180	269804	2635
2	90396240	91403170	1006930	2	90395877	90398512	fragScaff_scaffold_141_pilon	271653	274276	2635
2	90396240	91403170	1006930	2	90395877	90398512	fragScaff_scaffold_141_pilon	276127	278751	2635
2	90396240	91403170	1006930	2	90395877	90398512	fragScaff_scaffold_141_pilon	291312	293936	2635
2	90396240	91403170	1006930	2	90395877	90398512	fragScaff_scaffold_141_pilon	295786	298411	2635
2	90396240	91403170	1006930	2	90395877	90398512	fragScaff_scaffold_141_pilon	300261	302886	2635
2	90396240	91403170	1006930	2	90395877	90398512	fragScaff_scaffold_141_pilon	304736	307360	2635
2	90396240	91403170	1006930	2	90396022	90396587	original_scaffold_605_pilon	29697	29132	565
2	90396240	91403170	1006930	2	90396091	90396593	fragScaff_scaffold_141_pilon	81607	81105	502
2	90396240	91403170	1006930	2	90396091	90399538	original_scaffold_887_pilon	3480	68	3447
2	90396240	91403170	1006930	2	90396091	90402511	original_scaffold_650_pilon	18276	24597	6420
2	90396240	91403170	1006930	2	90396588	90397854	original_scaffold_1221_pilon	1825	3091	1266
2	90396240	91403170	1006930	2	90396588	90397928	original_scaffold_406_pilon	281326	279986	1340
2	90396240	91403170	1006930	2	90396588	90398570	original_scaffold_406_pilon	333600	331618	1982
2	90396240	91403170	1006930	2	90396591	90397638	original_scaffold_650_pilon	79433	80480	1047
2	90396240	91403170	1006930	2	90396591	90398570	original_scaffold_650_pilon	105296	107275	1979
2	90396240	91403170	1006930	2	90396593	90397839	original_scaffold_1480_pilon	23470	22224	1246
2	90396240	91403170	1006930	2	90396593	90397839	original_scaffold_1480_pilon	30034	28788	1246
2	90396240	91403170	1006930	2	90396593	90398570	fragScaff_scaffold_141_pilon	87628	85651	1977
2	90396240	91403170	1006930	2	90396593	90398570	original_scaffold_650_pilon	275320	273343	1977
2	90396240	91403170	1006930	2	90396601	90397538	fragScaff_scaffold_141_pilon	146833	145896	937
2	90396240	91403170	1006930	2	90396601	90398371	fragScaff_scaffold_141_pilon	281315	283085	1770
2	90396240	91403170	1006930	2	90396601	90398371	fragScaff_scaffold_141_pilon	309924	311694	1770
2	90396240	91403170	1006930	2	90396601	90398518	fragScaff_scaffold_141_pilon	325109	327026	1917
2	90396240	91403170	1006930	2	90396604	90397390	fragScaff_scaffold_141_pilon	81104	80318	786
2	90396240	91403170	1006930	2	90396604	90397390	original_scaffold_650_pilon	248699	247913	786
2	90396240	91403170	1006930	2	90396604	90397538	fragScaff_scaffold_41_pilon	47080	46146	934
2	90396240	91403170	1006930	2	90396604	90397549	original_scaffold_650_pilon	185535	184590	945
2	90396240	91403170	1006930	2	90396604	90397619	original_scaffold_1480_pilon	10274	9259	1015
2	90396240	91403170	1006930	2	90396604	90397776	fragScaff_scaffold_41_pilon	212311	213483	1172
2	90396240	91403170	1006930	2	90396604	90397839	fragScaff_scaffold_141_pilon	34851	33616	1235
2	90396240	91403170	1006930	2	90396604	90397839	original_scaffold_1460_pilon	7842	9077	1235
2	90396240	91403170	1006930	2	90396604	90397839	original_scaffold_1480_pilon	16866	15631	1235
2	90396240	91403170	1006930	2	90396604	90397839	original_scaffold_887_pilon	35719	34484	1235
2	90396240	91403170	1006930	2	90396604	90397928	original_scaffold_406_pilon	293597	292273	1324
2	90396240	91403170	1006930	2	90396604	90397971	original_scaffold_406_pilon	265920	264553	1367
2	90396240	91403170	1006930	2	90396604	90398570	fragScaff_scaffold_141_pilon	40983	39017	1966
2	90396240	91403170	1006930	2	90396604	90398570	fragScaff_scaffold_141_pilon	47289	45323	1966
2	90396240	91403170	1006930	2	90396604	90398570	original_scaffold_406_pilon	315868	313902	1966
2	90396240	91403170	1006930	2	90396737	90398570	original_scaffold_650_pilon	25235	27068	1833
2	90396240	91403170	1006930	2	90396757	90397945	original_scaffold_650_pilon	118438	119626	1188
2	90396240	91403170	1006930	2	90396764	90397839	fragScaff_scaffold_41_pilon	14083	13008	1075
2	90396240	91403170	1006930	2	90396792	90398890	original_scaffold_605_pilon	15746	13657	2098
2	90396240	91403170	1006930	2	90396881	90397839	original_scaffold_605_pilon	28842	27884	958
2	90396240	91403170	1006930	2	90396918	90397836	original_scaffold_1460_pilon	14764	15682	918
2	90396240	91403170	1006930	2	90396921	90398570	fragScaff_scaffold_41_pilon	219206	220855	1649
2	90396240	91403170	1006930	2	90396940	90397776	original_scaffold_1141_pilon	1411	575	836
2	90396240	91403170	1006930	2	90396940	90397839	fragScaff_scaffold_141_pilon	27949	27050	899
2	90396240	91403170	1006930	2	90396940	90397839	fragScaff_scaffold_41_pilon	40180	39281	899
2	90396240	91403170	1006930	2	90396940	90397839	original_scaffold_1141_pilon	22505	21606	899
2	90396240	91403170	1006930	2	90396940	90397839	original_scaffold_887_pilon	28098	27199	899
2	90396240	91403170	1006930	2	90396940	90398570	original_scaffold_1493_pilon	14102	15732	1630
2	90396240	91403170	1006930	2	90396940	90398570	original_scaffold_887_pilon	21604	19974	1630
2	90396240	91403170	1006930	2	90396952	90397839	fragScaff_scaffold_41_pilon	20505	19618	887
2	90396240	91403170	1006930	2	90396953	90397839	fragScaff_scaffold_141_pilon	8322	7436	886
2	90396240	91403170	1006930	2	90396955	90397619	fragScaff_scaffold_141_pilon	14837	14173	664
2	90396240	91403170	1006930	2	90396955	90397839	fragScaff_scaffold_41_pilon	27038	26154	884
2	90396240	91403170	1006930	2	90396955	90397839	original_scaffold_605_pilon	22197	21313	884
2	90396240	91403170	1006930	2	90396955	90398230	original_scaffold_650_pilon	243386	242111	1275
2	90396240	91403170	1006930	2	90396955	90398570	fragScaff_scaffold_141_pilon	108624	107009	1615
2	90396240	91403170	1006930	2	90396955	90400356	fragScaff_scaffold_141_pilon	112325	108947	3401
2	90396240	91403170	1006930	2	90397016	90397520	fragScaff_scaffold_41_pilon	984	480	504
2	90396240	91403170	1006930	2	90397016	90397520	original_scaffold_1215_pilon	984	480	504
2	90396240	91403170	1006930	2	90397016	90397748	original_scaffold_1712_pilon	7840	7108	732
2	90396240	91403170	1006930	2	90397054	90399150	original_scaffold_605_pilon	2316	272	2096
2	90396240	91403170	1006930	2	90397414	90398371	fragScaff_scaffold_141_pilon	80317	79360	957
2	90396240	91403170	1006930	2	90397414	90398570	original_scaffold_650_pilon	247912	246756	1156
2	90396240	91403170	1006930	2	90397640	90398570	original_scaffold_650_pilon	80481	81411	930
2	90396240	91403170	1006930	2	90397778	90398351	original_scaffold_1141_pilon	574	1	573
2	90396240	91403170	1006930	2	90397778	90398570	fragScaff_scaffold_41_pilon	213484	214276	792
2	90396240	91403170	1006930	2	90397780	90398573	fragScaff_scaffold_141_pilon	169492	168699	793
2	90396240	91403170	1006930	2	90397780	90399141	fragScaff_scaffold_141_pilon	164085	162721	1361
2	90396240	91403170	1006930	2	90397801	90398986	fragScaff_scaffold_141_pilon	331423	332610	1185
2	90396240	91403170	1006930	2	90397831	90398570	fragScaff_scaffold_141_pilon	145606	144867	739
2	90396240	91403170	1006930	2	90397887	90398570	original_scaffold_1460_pilon	15683	16366	683
2	90396240	91403170	1006930	2	90397889	90398531	fragScaff_scaffold_41_pilon	59047	58405	642
2	90396240	91403170	1006930	2	90397889	90398569	original_scaffold_1460_pilon	9078	9758	680
2	90396240	91403170	1006930	2	90397889	90398570	fragScaff_scaffold_141_pilon	13953	13272	681
2	90396240	91403170	1006930	2	90397889	90398570	fragScaff_scaffold_141_pilon	27049	26368	681
2	90396240	91403170	1006930	2	90397889	90398570	fragScaff_scaffold_141_pilon	33615	32934	681
2	90396240	91403170	1006930	2	90397889	90398570	fragScaff_scaffold_141_pilon	7435	6754	681
2	90396240	91403170	1006930	2	90397889	90398570	fragScaff_scaffold_41_pilon	13007	12326	681
2	90396240	91403170	1006930	2	90397889	90398570	fragScaff_scaffold_41_pilon	19617	18936	681
2	90396240	91403170	1006930	2	90397889	90398570	fragScaff_scaffold_41_pilon	26153	25472	681
2	90396240	91403170	1006930	2	90397889	90398570	fragScaff_scaffold_41_pilon	32765	32084	681
2	90396240	91403170	1006930	2	90397889	90398570	fragScaff_scaffold_41_pilon	39280	38599	681
2	90396240	91403170	1006930	2	90397889	90398570	original_scaffold_1480_pilon	15630	14949	681
2	90396240	91403170	1006930	2	90397889	90398570	original_scaffold_1480_pilon	22223	21542	681
2	90396240	91403170	1006930	2	90397889	90398570	original_scaffold_1480_pilon	28787	28106	681
2	90396240	91403170	1006930	2	90397889	90398570	original_scaffold_1480_pilon	9039	8358	681
2	90396240	91403170	1006930	2	90397889	90398570	original_scaffold_1493_pilon	21170	21851	681
2	90396240	91403170	1006930	2	90397889	90398570	original_scaffold_605_pilon	21312	20631	681
2	90396240	91403170	1006930	2	90397889	90398570	original_scaffold_605_pilon	27883	27202	681
2	90396240	91403170	1006930	2	90397889	90398570	original_scaffold_605_pilon	34499	33818	681
2	90396240	91403170	1006930	2	90397889	90398570	original_scaffold_650_pilon	184309	183628	681
2	90396240	91403170	1006930	2	90397889	90398570	original_scaffold_650_pilon	221579	220898	681
2	90396240	91403170	1006930	2	90397889	90398570	original_scaffold_650_pilon	231812	231131	681
2	90396240	91403170	1006930	2	90397889	90398570	original_scaffold_887_pilon	14536	13855	681
2	90396240	91403170	1006930	2	90397889	90398570	original_scaffold_887_pilon	27198	26517	681
2	90396240	91403170	1006930	2	90397889	90398837	fragScaff_scaffold_41_pilon	52454	51495	948
2	90396240	91403170	1006930	2	90397929	90398564	original_scaffold_406_pilon	279913	279278	635
2	90396240	91403170	1006930	2	90397929	90398564	original_scaffold_406_pilon	292200	291565	635
2	90396240	91403170	1006930	2	90397979	90398570	original_scaffold_1221_pilon	3214	3805	591
2	90396240	91403170	1006930	2	90397995	90398518	original_scaffold_650_pilon	119627	120150	523
2	90396240	91403170	1006930	2	90398319	90402511	fragScaff_scaffold_41_pilon	6037	1847	4192
2	90396240	91403170	1006930	2	90398473	90401570	fragScaff_scaffold_41_pilon	201391	204488	3097
2	90396240	91403170	1006930	2	90398571	90399078	original_scaffold_1493_pilon	21855	22362	507
2	90396240	91403170	1006930	2	90398571	90399111	original_scaffold_1460_pilon	16370	16910	540
2	90396240	91403170	1006930	2	90398571	90399111	original_scaffold_887_pilon	13851	13311	540
2	90396240	91403170	1006930	2	90398571	90399124	original_scaffold_887_pilon	26513	25960	553
2	90396240	91403170	1006930	2	90398571	90399164	fragScaff_scaffold_141_pilon	19854	19261	593
2	90396240	91403170	1006930	2	90398571	90399288	original_scaffold_650_pilon	107279	107996	717
2	90396240	91403170	1006930	2	90398571	90399288	original_scaffold_650_pilon	81415	82132	717
2	90396240	91403170	1006930	2	90398571	90399294	fragScaff_scaffold_141_pilon	144863	144140	723
2	90396240	91403170	1006930	2	90398571	90399354	original_scaffold_1493_pilon	15736	16519	783
2	90396240	91403170	1006930	2	90398571	90399354	original_scaffold_887_pilon	19970	19187	783
2	90396240	91403170	1006930	2	90398571	90399754	fragScaff_scaffold_141_pilon	79255	78072	1183
2	90396240	91403170	1006930	2	90398571	90399754	fragScaff_scaffold_141_pilon	85647	84464	1183
2	90396240	91403170	1006930	2	90398571	90399754	fragScaff_scaffold_41_pilon	214280	215463	1183
2	90396240	91403170	1006930	2	90398571	90399754	original_scaffold_1493_pilon	34785	35968	1183
2	90396240	91403170	1006930	2	90398571	90399754	original_scaffold_406_pilon	331614	330431	1183
2	90396240	91403170	1006930	2	90398571	90399754	original_scaffold_650_pilon	165113	163930	1183
2	90396240	91403170	1006930	2	90398575	90399754	original_scaffold_650_pilon	216375	215196	1179
2	90396240	91403170	1006930	2	90398601	90399254	fragScaff_scaffold_41_pilon	176646	177298	653
2	90396240	91403170	1006930	2	90398611	90399754	fragScaff_scaffold_141_pilon	168682	167539	1143
2	90396240	91403170	1006930	2	90398638	90399223	original_scaffold_406_pilon	291564	290979	585
2	90396240	91403170	1006930	2	90398741	90399315	fragScaff_scaffold_141_pilon	327027	327601	574
2	90396240	91403170	1006930	2	90398741	90399440	original_scaffold_650_pilon	120151	120850	699
2	90396240	91403170	1006930	2	90398764	90399754	fragScaff_scaffold_141_pilon	38846	37856	990
2	90396240	91403170	1006930	2	90398764	90399754	original_scaffold_650_pilon	246585	245595	990
2	90396240	91403170	1006930	2	90398999	90399754	fragScaff_scaffold_141_pilon	130464	129709	755
2	90396240	91403170	1006930	2	90399013	90399729	fragScaff_scaffold_141_pilon	25657	24941	716
2	90396240	91403170	1006930	2	90399013	90399754	fragScaff_scaffold_141_pilon	12561	11820	741
2	90396240	91403170	1006930	2	90399013	90399754	fragScaff_scaffold_141_pilon	270325	271066	741
2	90396240	91403170	1006930	2	90399013	90399754	fragScaff_scaffold_141_pilon	274797	275538	741
2	90396240	91403170	1006930	2	90399013	90399754	fragScaff_scaffold_141_pilon	279272	280013	741
2	90396240	91403170	1006930	2	90399013	90399754	fragScaff_scaffold_141_pilon	294457	295198	741
2	90396240	91403170	1006930	2	90399013	90399754	fragScaff_scaffold_141_pilon	298932	299673	741
2	90396240	91403170	1006930	2	90399013	90399754	fragScaff_scaffold_141_pilon	307881	308622	741
2	90396240	91403170	1006930	2	90399013	90399754	fragScaff_scaffold_141_pilon	32223	31482	741
2	90396240	91403170	1006930	2	90399013	90399754	fragScaff_scaffold_41_pilon	18225	17484	741
2	90396240	91403170	1006930	2	90399013	90399754	fragScaff_scaffold_41_pilon	24761	24020	741
2	90396240	91403170	1006930	2	90399013	90399754	fragScaff_scaffold_41_pilon	31373	30632	741
2	90396240	91403170	1006930	2	90399013	90399754	fragScaff_scaffold_41_pilon	37888	37147	741
2	90396240	91403170	1006930	2	90399013	90399754	original_scaffold_1480_pilon	27395	26654	741
2	90396240	91403170	1006930	2	90399013	90399754	original_scaffold_605_pilon	33107	32366	741
2	90396240	91403170	1006930	2	90399013	90399754	original_scaffold_650_pilon	189422	188681	741
2	90396240	91403170	1006930	2	90399013	90399754	original_scaffold_887_pilon	33094	32353	741
2	90396240	91403170	1006930	2	90399030	90399754	original_scaffold_1480_pilon	20814	20090	724
2	90396240	91403170	1006930	2	90399035	90402511	original_scaffold_1460_pilon	10510	13991	3476
2	90396240	91403170	1006930	2	90399047	90399754	original_scaffold_1480_pilon	14204	13497	707
2	90396240	91403170	1006930	2	90399068	90399754	fragScaff_scaffold_41_pilon	73180	72494	686
2	90396240	91403170	1006930	2	90399068	90399754	original_scaffold_650_pilon	182885	182199	686
2	90396240	91403170	1006930	2	90399068	90399754	original_scaffold_887_pilon	40350	39664	686
2	90396240	91403170	1006930	2	90399095	90402474	original_scaffold_605_pilon	13195	9856	3379
2	90396240	91403170	1006930	2	90399112	90399754	original_scaffold_887_pilon	13287	12645	642
2	90396240	91403170	1006930	2	90399114	90402511	fragScaff_scaffold_41_pilon	50946	47539	3397
2	90396240	91403170	1006930	2	90399125	90399754	original_scaffold_887_pilon	25694	25065	629
2	90396240	91403170	1006930	2	90399135	90399754	fragScaff_scaffold_141_pilon	106418	105799	619
2	90396240	91403170	1006930	2	90399151	90399754	original_scaffold_1712_pilon	5750	5147	603
2	90396240	91403170	1006930	2	90399707	90402449	fragScaff_scaffold_41_pilon	56965	54214	2742
2	90396240	91403170	1006930	2	90399755	90400316	fragScaff_scaffold_141_pilon	167537	166976	561
2	90396240	91403170	1006930	2	90399755	90400326	fragScaff_scaffold_141_pilon	84462	83891	571
2	90396240	91403170	1006930	2	90399755	90400326	fragScaff_scaffold_41_pilon	215465	216036	571
2	90396240	91403170	1006930	2	90399755	90400326	original_scaffold_650_pilon	215194	214623	571
2	90396240	91403170	1006930	2	90399755	90400340	fragScaff_scaffold_141_pilon	280015	280600	585
2	90396240	91403170	1006930	2	90399755	90400340	fragScaff_scaffold_141_pilon	295200	295785	585
2	90396240	91403170	1006930	2	90399755	90400340	fragScaff_scaffold_141_pilon	299675	300260	585
2	90396240	91403170	1006930	2	90399755	90400340	fragScaff_scaffold_141_pilon	308624	309209	585
2	90396240	91403170	1006930	2	90399755	90400346	original_scaffold_650_pilon	188679	188088	591
2	90396240	91403170	1006930	2	90399755	90400362	original_scaffold_406_pilon	330429	329822	607
2	90396240	91403170	1006930	2	90399755	90400388	fragScaff_scaffold_141_pilon	78070	77437	633
2	90396240	91403170	1006930	2	90399755	90400388	original_scaffold_1712_pilon	5145	4512	633
2	90396240	91403170	1006930	2	90399755	90400388	original_scaffold_887_pilon	12643	12010	633
2	90396240	91403170	1006930	2	90399755	90400458	fragScaff_scaffold_41_pilon	24018	23315	703
2	90396240	91403170	1006930	2	90399755	90400490	fragScaff_scaffold_141_pilon	37854	37119	735
2	90396240	91403170	1006930	2	90399755	90400692	original_scaffold_1480_pilon	26652	25715	937
2	90396240	91403170	1006930	2	90399755	90401413	original_scaffold_605_pilon	32364	30706	1658
2	90396240	91403170	1006930	2	90399755	90401550	fragScaff_scaffold_41_pilon	72492	70697	1795
2	90396240	91403170	1006930	2	90399755	90401550	original_scaffold_1480_pilon	13495	11700	1795
2	90396240	91403170	1006930	2	90399755	90401550	original_scaffold_1480_pilon	20088	18293	1795
2	90396240	91403170	1006930	2	90399755	90401550	original_scaffold_1493_pilon	23299	25094	1795
2	90396240	91403170	1006930	2	90399755	90401550	original_scaffold_406_pilon	313494	311699	1795
2	90396240	91403170	1006930	2	90399755	90401550	original_scaffold_887_pilon	32351	30556	1795
2	90396240	91403170	1006930	2	90399755	90401550	original_scaffold_887_pilon	39662	37867	1795
2	90396240	91403170	1006930	2	90399755	90401816	fragScaff_scaffold_41_pilon	17482	15421	2061
2	90396240	91403170	1006930	2	90399755	90401816	fragScaff_scaffold_41_pilon	30630	28569	2061
2	90396240	91403170	1006930	2	90399755	90401816	fragScaff_scaffold_41_pilon	37145	35084	2061
2	90396240	91403170	1006930	2	90399755	90401816	original_scaffold_650_pilon	182197	180136	2061
2	90396240	91403170	1006930	2	90399755	90401816	original_scaffold_887_pilon	25063	23002	2061
2	90396240	91403170	1006930	2	90399755	90401919	fragScaff_scaffold_141_pilon	129707	127543	2164
2	90396240	91403170	1006930	2	90399755	90402015	fragScaff_scaffold_141_pilon	31480	29220	2260
2	90396240	91403170	1006930	2	90399764	90400356	original_scaffold_650_pilon	245585	244993	592
2	90396240	91403170	1006930	2	90399795	90401816	fragScaff_scaffold_141_pilon	24876	22855	2021
2	90396240	91403170	1006930	2	90399924	90400979	original_scaffold_650_pilon	28425	29480	1055
2	90396240	91403170	1006930	2	90400031	90401480	original_scaffold_406_pilon	290722	289273	1449
2	90396240	91403170	1006930	2	90400037	90401037	original_scaffold_605_pilon	25465	24465	1000
2	90396240	91403170	1006930	2	90400105	90400724	fragScaff_scaffold_141_pilon	143452	142833	619
2	90396240	91403170	1006930	2	90400327	90402511	fragScaff_scaffold_141_pilon	83792	81608	2184
2	90396240	91403170	1006930	2	90400390	90401480	original_scaffold_887_pilon	12009	10919	1090
2	90396240	91403170	1006930	2	90400390	90401563	original_scaffold_1712_pilon	4511	3338	1173
2	90396240	91403170	1006930	2	90400390	90401816	original_scaffold_406_pilon	329821	328395	1426
2	90396240	91403170	1006930	2	90400390	90401863	fragScaff_scaffold_41_pilon	216171	217644	1473
2	90396240	91403170	1006930	2	90400424	90401713	fragScaff_scaffold_141_pilon	159219	157930	1289
2	90396240	91403170	1006930	2	90400425	90401550	original_scaffold_650_pilon	188087	186962	1125
2	90396240	91403170	1006930	2	90400460	90402271	original_scaffold_605_pilon	5272	3464	1811
2	90396240	91403170	1006930	2	90400674	90401617	original_scaffold_605_pilon	18258	17315	943
2	90396240	91403170	1006930	2	90400709	90401763	original_scaffold_1141_pilon	3926	2872	1054
2	90396240	91403170	1006930	2	90400710	90401550	fragScaff_scaffold_141_pilon	37118	36278	840
2	90396240	91403170	1006930	2	90400735	90401471	fragScaff_scaffold_141_pilon	142832	142096	736
2	90396240	91403170	1006930	2	90400742	90401816	original_scaffold_1480_pilon	25714	24640	1074
2	90396240	91403170	1006930	2	90400814	90402015	fragScaff_scaffold_41_pilon	42652	41451	1201
2	90396240	91403170	1006930	2	90400852	90401471	original_scaffold_650_pilon	109610	110229	619
2	90396240	91403170	1006930	2	90400852	90401471	original_scaffold_650_pilon	83746	84365	619
2	90396240	91403170	1006930	2	90400906	90401471	original_scaffold_406_pilon	283341	282776	565
2	90396240	91403170	1006930	2	90401022	90401795	original_scaffold_650_pilon	213928	213155	773
2	90396240	91403170	1006930	2	90401091	90401816	fragScaff_scaffold_41_pilon	22685	21960	725
2	90396240	91403170	1006930	2	90401143	90401662	fragScaff_scaffold_141_pilon	3929	3410	519
2	90396240	91403170	1006930	2	90401217	90401812	original_scaffold_605_pilon	24283	23688	595
2	90396240	91403170	1006930	2	90401932	90402511	fragScaff_scaffold_141_pilon	157756	157177	579
2	90396240	91403170	1006930	2	91402959	91406932	original_scaffold_406_pilon	242613	246662	3973
2	195569183	196798726	1229543	2	195568200	202577418	fragScaff_scaffold_9_pilon	43283856	36273663	7009218
4	27576560	28586618	1010058	4	26492433	28958682	fragScaff_scaffold_87_pilon	584488	3050205	2466249
4	102894608	108409918	5515310	4	102410725	102921098	fragScaff_scaffold_147_pilon	50499329	51010124	510373
4	102894608	108409918	5515310	4	102927492	103112840	fragScaff_scaffold_155_pilon	41694892	41512020	185348
4	102894608	108409918	5515310	4	103113126	103577252	fragScaff_scaffold_155_pilon	41511741	41047594	464126
4	102894608	108409918	5515310	4	103577371	103650608	fragScaff_scaffold_155_pilon	41047473	40974211	73237
4	102894608	108409918	5515310	4	103651053	104085292	fragScaff_scaffold_155_pilon	40973976	40539702	434239
4	102894608	108409918	5515310	4	104085368	104957137	fragScaff_scaffold_155_pilon	40539636	39668115	871769
4	102894608	108409918	5515310	4	104957292	106548790	fragScaff_scaffold_155_pilon	39667928	38078144	1591498
4	102894608	108409918	5515310	4	106548868	106858882	fragScaff_scaffold_155_pilon	38078085	37768073	310014
4	102894608	108409918	5515310	4	106859088	107538129	fragScaff_scaffold_155_pilon	37767880	37096069	679041
4	102894608	108409918	5515310	4	107537909	107548575	fragScaff_scaffold_155_pilon	37085399	37096068	10666
4	102894608	108409918	5515310	4	107563467	109753034	fragScaff_scaffold_217_pilon	11059942	8865257	2189567
4	108741304	110049399	1308095	4	107563467	109753034	fragScaff_scaffold_217_pilon	11059942	8865257	2189567
4	108741304	110049399	1308095	4	109754068	111574730	fragScaff_scaffold_217_pilon	8864090	7048937	1820662
4	110451730	117765042	7313312	4	109754068	111574730	fragScaff_scaffold_217_pilon	8864090	7048937	1820662
4	110451730	117765042	7313312	4	111574902	111894935	fragScaff_scaffold_217_pilon	7048813	6728424	320033
4	110451730	117765042	7313312	4	111897075	112577052	fragScaff_scaffold_217_pilon	6726288	6046574	679977
4	110451730	117765042	7313312	4	112580201	114520616	fragScaff_scaffold_217_pilon	6046456	4105159	1940415
4	110451730	117765042	7313312	4	114520786	114539225	fragScaff_scaffold_217_pilon	4105009	4086559	18439
4	110451730	117765042	7313312	4	114539824	117198460	fragScaff_scaffold_217_pilon	4086089	1432007	2658636
4	110451730	117765042	7313312	4	117198628	117739893	fragScaff_scaffold_217_pilon	1431759	890574	541265
4	110451730	117765042	7313312	4	117740171	118066060	fragScaff_scaffold_217_pilon	890375	564460	325889
5	29878510	31088896	1210386	5	29837242	31849888	fragScaff_scaffold_184_pilon	24703257	22690772	2012646
7	115739117	116583589	844472	7	114271897	117716982	fragScaff_scaffold_186_pilon	35663807	32218391	3445085
8	57214029	59222901	2008872	8	57210491	57527343	fragScaff_scaffold_68_pilon	14603736	14920462	316852
8	57214029	59222901	2008872	8	57527630	59224188	fragScaff_scaffold_68_pilon	14920692	16617515	1696558
8	57214029	59222901	2008872	8	59222901	59224173	fragScaff_scaffold_68_pilon	16618775	16620047	1272
8	57214029	59222901	2008872	8	59222901	59652536	fragScaff_scaffold_68_pilon	16620048	17049694	429635
8	91780670	93189200	1408530	8	90684156	92949547	fragScaff_scaffold_116_pilon	4886638	7152092	2265391
8	91780670	93189200	1408530	8	92949887	93644287	fragScaff_scaffold_116_pilon	7152317	7846672	694400
9	21412493	30689023	9276530	9	21257948	23106798	fragScaff_scaffold_163_pilon	18156199	16307864	1848850
9	21412493	30689023	9276530	9	23106968	25406825	fragScaff_scaffold_163_pilon	16307694	14003360	2299857
9	21412493	30689023	9276530	9	25406886	26104160	fragScaff_scaffold_163_pilon	14003244	13306386	697274
9	21412493	30689023	9276530	9	26104533	26332943	fragScaff_scaffold_163_pilon	13306149	13077700	228410
9	21412493	30689023	9276530	9	26333183	28189268	fragScaff_scaffold_163_pilon	13077071	11220757	1856085
9	21412493	30689023	9276530	9	28111916	28113729	fragScaff_scaffold_26_pilon	1889696	1887883	1813
9	21412493	30689023	9276530	9	28113730	28116898	fragScaff_scaffold_26_pilon	1887562	1884394	3168
9	21412493	30689023	9276530	9	28116899	28117475	fragScaff_scaffold_26_pilon	1884390	1883814	576
9	21412493	30689023	9276530	9	28189702	28506410	fragScaff_scaffold_163_pilon	11219655	10902583	316708
9	21412493	30689023	9276530	9	28506516	29708780	fragScaff_scaffold_163_pilon	10902477	9700114	1202264
9	21412493	30689023	9276530	9	29708998	29847963	fragScaff_scaffold_163_pilon	9699869	9560905	138965
9	21412493	30689023	9276530	9	29868484	31405174	fragScaff_scaffold_163_pilon	9560652	8023264	1536690
9	30690879	33390073	2699194	9	29868484	31405174	fragScaff_scaffold_163_pilon	9560652	8023264	1536690
9	30690879	33390073	2699194	9	31431024	32900609	fragScaff_scaffold_163_pilon	8015893	6545581	1469585
9	30690879	33390073	2699194	9	32901118	33548446	fragScaff_scaffold_163_pilon	6545352	5898228	647328
9	45375054	60518559	15143505	9	45448464	45450492	fragScaff_scaffold_197_pilon	34400	32372	2028
9	45375054	60518559	15143505	9	60518559	60557524	original_scaffold_243_pilon	27457	66421	38965
9	67044640	68242650	1198010	9	66948811	67147135	fragScaff_scaffold_151_pilon	18078257	18276851	198324
9	67044640	68242650	1198010	9	67253390	67298329	fragScaff_scaffold_207_pilon	572728	617661	44939
9	67044640	68242650	1198010	9	67607527	67645410	fragScaff_scaffold_207_pilon	962487	1000385	37883
9	67044640	68242650	1198010	9	67633020	67640398	original_scaffold_939_pilon	7349	1	7378
9	67044640	68242650	1198010	9	67724560	67756512	fragScaff_scaffold_163_pilon	330145	298242	31952
10	90015298	90935137	919839	10	89566450	91443587	fragScaff_scaffold_223_pilon	13058136	11181495	1877137
10	90015298	90935137	919839	10	90014043	90015298	fragScaff_scaffold_184_pilon	14174284	14175539	1255
10	119723078	120734077	1010999	10	119625669	120719235	fragScaff_scaffold_155_pilon	35496108	36587912	1093566
12	9287225	10221791	934566	12	9197863	9311804	fragScaff_scaffold_15_pilon	831680	946331	113941
12	9287225	10221791	934566	12	9321609	9402671	fragScaff_scaffold_15_pilon	1053512	972356	81062
12	9287225	10221791	934566	12	9403171	9403940	fragScaff_scaffold_15_pilon	971412	970644	769
12	9287225	10221791	934566	12	9406572	9408968	fragScaff_scaffold_15_pilon	967705	965309	2396
12	9287225	10221791	934566	12	9408969	9409888	fragScaff_scaffold_15_pilon	965305	964386	919
12	9287225	10221791	934566	12	9409899	9410814	fragScaff_scaffold_15_pilon	964385	963470	915
12	9287225	10221791	934566	12	9410192	9569438	fragScaff_scaffold_15_pilon	1053513	1212753	159246
12	9287225	10221791	934566	12	9410815	9411998	fragScaff_scaffold_15_pilon	963468	962285	1183
12	9287225	10221791	934566	12	9570191	11055075	fragScaff_scaffold_15_pilon	1213036	2699934	1484884
12	10223081	11031624	808543	12	9570191	11055075	fragScaff_scaffold_15_pilon	1213036	2699934	1484884
12	31044505	33142689	2098184	12	30660964	31117843	fragScaff_scaffold_15_pilon	22359161	22816060	456879
12	31044505	33142689	2098184	12	31118578	31158349	fragScaff_scaffold_15_pilon	22816086	22855638	39771
12	31044505	33142689	2098184	12	31144148	31256130	fragScaff_scaffold_15_pilon	22863294	22975244	111982
12	31044505	33142689	2098184	12	31256268	32001604	fragScaff_scaffold_15_pilon	22975369	23721383	745336
12	31044505	33142689	2098184	12	31980525	32001446	original_scaffold_1009_pilon	1	20894	20921
12	31044505	33142689	2098184	12	31980525	32005017	original_scaffold_934_pilon	35482	11009	24492
12	31044505	33142689	2098184	12	31980525	32005068	original_scaffold_539_pilon	35551	11022	24543
12	31044505	33142689	2098184	12	31980525	32717217	fragScaff_scaffold_215_pilon	2899361	2162313	736692
12	31044505	33142689	2098184	12	32005368	32013891	original_scaffold_934_pilon	10649	2138	8523
12	31044505	33142689	2098184	12	32005377	32013889	original_scaffold_539_pilon	10736	2216	8512
12	31044505	33142689	2098184	12	32013996	32016061	original_scaffold_539_pilon	2072	7	2065
12	31044505	33142689	2098184	12	32014050	32016068	original_scaffold_934_pilon	2018	1	2018
12	31044505	33142689	2098184	12	32717315	34719406	fragScaff_scaffold_215_pilon	2162262	154625	2002091
12	33144604	33977293	832689	12	32717315	34719406	fragScaff_scaffold_215_pilon	2162262	154625	2002091
12	61599254	62840173	1240919	12	61029805	63552679	fragScaff_scaffold_196_pilon	42272807	39749451	2522874
16	38280664	46382597	8101933	16	38279039	38280664	fragScaff_scaffold_11_pilon	68920	70546	1625
16	38280664	46382597	8101933	16	46381084	46765990	fragScaff_scaffold_107_pilon	24190489	23805577	384906
16	38280664	46382597	8101933	16	46382553	46383304	fragScaff_scaffold_135_pilon	623594	624345	751
16	38280664	46382597	8101933	16	46382553	46383304	fragScaff_scaffold_135_pilon	752489	753240	751
16	38280664	46382597	8101933	16	46382553	46383304	original_scaffold_1527_pilon	110674	111425	751
16	38280664	46382597	8101933	16	46382553	46383317	fragScaff_scaffold_2_pilon	756936	756172	764
16	38280664	46382597	8101933	16	46382563	46383312	fragScaff_scaffold_135_pilon	834351	833602	749
21	5382142	6306960	924818	21	5357761	5390826	fragScaff_scaffold_66_pilon	4353325	4320267	33065
21	5382142	6306960	924818	21	5381624	5382364	fragScaff_scaffold_57_pilon	91343	92083	740
21	5382142	6306960	924818	21	5382367	5382876	fragScaff_scaffold_57_pilon	92084	92593	509
21	5382142	6306960	924818	21	5748972	5753105	fragScaff_scaffold_77_pilon	1567007	1562875	4133
21	5382142	6306960	924818	21	6273122	6290658	fragScaff_scaffold_77_pilon	1126750	1109249	17536
21	5382142	6306960	924818	21	6281625	6312569	fragScaff_scaffold_77_pilon	1263449	1294378	30944
21	5382142	6306960	924818	21	6290792	6329231	fragScaff_scaffold_77_pilon	1109004	1070403	38439
21	5382142	6306960	924818	21	6304021	6347574	fragScaff_scaffold_77_pilon	1263448	1219884	43553
