# Supplementary material for: An integrated personal and population-based Egyptian genome reference
Source: Nat Commun. 2020 Sep 18;11:4719. doi: 10.1038/s41467-020-17964-1 (PMC7501257; doi:10.1038/s41467-020-17964-1)
Supplement: Supplementary file 7 — Supplementary Data 4 [file 41467_2020_17964_MOESM7_ESM.xlsx]

## Sheet: Supplementary Data 4
Supplementary Data 4: Repeat annotation results. For different classes and types of repeats, the number of identified repeats, their combined length and the percent of sequence they cover is listed for the reference genome GRCh38, Yoruban assembly YORUBA, Korean assembly AK1 and wtdbg2- and falcon based Egyptian assemblies.
	EGYPT_wtdbg2	EGYPT_falcon	AK1	YORUBA	GRCh38
Total length	2750777765	2898884838	2904077287	3088420733	3088286401
Total length excl. N	2750777765	2892818931	2866737808	2866672131	2934877342
Masked base pairs	1345528211	1435575726	1413775932	1410227668	1460261213
Masked percent	48.91	49.52	48.68	45.66	47.28
Total interspersed repeats (length)	1270497353	1320336776	1314138374	1317435831	1338575415
Total interspersed repeats [%]	46.19	45.55	45.25	42.66	43.34
SINEs [#]	1530292	1589908	1583241	1587036	1605431
SINEs [length]	359608501	373693849	372170475	373046666	377820640
SINEs [%]	13.07	12.89	12.82	12.08	12.23
ALUs[#]	1079892	1126166	1120007	1122789	1137550
ALUs [length]	290753986	302852234	301402853	302104277	306343851
ALUs [%]	10.57	10.45	10.38	9.78	9.92
MIRs [#]	444937	458154	457645	458671	462228
MIRs [length]	68157082	70129381	70054825	70231039	70757066
MIRs [%]	2.48	2.42	2.41	2.27	2.29
LINEs [#]	841937	873277	871049	873208	884361
LINEs [length]	569573988	590944530	588248223	590362775	599897263
LINEs [%]	20.71	20.39	20.26	19.12	19.42
LINE1 [#]	495842	516783	514423	515866	524101
LINE1 [length]	472624704	491124372	488381352	490235508	498972042
LINE1 [%]	17.18	16.94	16.82	15.87	16.16
LINE2 [#]	299787	308877	308983	309617	312199
LINE2 [length]	85819838	88397016	88421246	88667680	89364976
LINE2 [%]	3.12	3.05	3.04	2.87	2.89
L3/CR1 [ #]	35085	36070	36099	36165	36448
L3/CR1 [length]	8258115	8484090	8486831	8498529	8588369
L3/CR1 [%]	0.3	0.29	0.29	0.28	0.28
LTR elements [#]	457537	475472	473484	474597	481782
LTR elements [length]	242789376	253258182	251414810	251388407	257337355
LTR elements [%]	8.83	8.74	8.66	8.14	8.33
ERVL [#]	99819	103469	103245	103628	104791
ERVL [length]	51974726	53829622	53705403	53924871	54603661
ERVL [%]	1.89	1.86	1.85	1.75	1.77
ERVL-MaLRs [#]	228735	237048	236365	237408	239976
ERVL-MaLRs [length]	100078248	103826446	103477444	104079375	105297245
ERVL-MaLRs [%]	3.64	3.58	3.56	3.37	3.41
ERV_classI [#]	102442	107458	106493	106273	109133
ERV_classI [length]	77465816	81621576	80484556	79840029	83121374
ERV_classI [%]	2.82	2.82	2.77	2.59	2.69
ERV_classII [#]	7037	7481	7294	7236	7637
ERV_classII [length]	8080276	8652422	8400896	8207854	8915669
ERV_classII [%]	0.29	0.3	0.29	0.27	0.29
DNA elements [#]	370865	382352	381939	383152	386883
DNA elements [length]	94273194	97228990	97155191	97479332	98368979
DNA elements [%]	3.43	3.35	3.35	3.16	3.19
hAT-Chalie [#]	193218	199499	198979	199709	201703
hAT-Chalie [length]	40625077	41917825	41857100	41977682	42365680
hAT-Chalie [%]	1.48	1.45	1.44	1.36	1.37
TcMar-Tigger [#]	85755	88529	88452	88740	89690
TcMar-Tigger [length]	33806800	34942810	34901041	35061870	35382060
TcMar-Tigger [%]	1.23	1.21	1.2	1.14	1.15
Unclassified [#]	8181	8663	8553	8569	8636
Unclassified [length]	4252294	5211225	5149675	5158651	5151178
Unclassified [%]	0.15	0.18	0.18	0.17	0.17
Small RNA [#]	11137	11780	11628	11733	11922
Small RNA [length]	1203286	1284763	1259739	1281567	1303930
Small RNA [%]	0.04	0.04	0.04	0.04	0.04
Sattelites [#]	14510	18186	14683	14548	8718
Sattelites [length]	30068792	60014728	50963461	41277989	77106733
Sattelites [%]	1.09	2.07	1.75	1.34	2.5
Simple repeats [#]	664236	692826	683635	689781	692932
Simple repeats [length]	38191382	47711603	41311765	44072961	37197789
Simple repeats [%]	1.39	1.65	1.42	1.43	1.2
Low complexity [#]	99138	102143	101370	101368	102660
Low complexity [length]	5749261	6412758	6287764	6345498	6261605
Low complexity [%]	0.21	0.22	0.22	0.21	0.2
