# Supplementary material for: An integrated personal and population-based Egyptian genome reference
Source: Nat Commun. 2020 Sep 18;11:4719. doi: 10.1038/s41467-020-17964-1 (PMC7501257; doi:10.1038/s41467-020-17964-1)
Supplement: Supplementary file 8 — Supplementary Data 5 [file 41467_2020_17964_MOESM8_ESM.xlsx]

## Sheet: Supplementary Data 5
Supplementary Data 5: Summary of variant phasing and SV calling using 10X Genomics data and 10X Genomics software longranger. Please note that "snps_phased" also considers homozygous reference allele positions.
longranger_version	2002-02-02
instrument_ids	ST-E00578
gems_detected	1852768
mean_dna_per_gem	382161
bc_on_whitelist	0.942529
bc_mean_qscore	38.2955
n50_linked_reads_per_molecule	23
corrected_loaded_mass_ng	0.898986
snps_phased	0.98986
genes_phased_lt_100kb	0.99407
longest_phase_block	16626179
n50_phase_block	3228860
molecule_length_mean	41653.5
molecule_length_stddev	33002.6
number_reads	1818107138
median_insert_size	367
mean_depth	78.617
zero_coverage	0.00153923
mapped_reads	0.970868
pcr_duplication	0.0423656
on_target_bases
r1_q20_bases_fract	0.968328
r1_q30_bases_fract	0.928964
r2_q20_bases_fract	0.912438
r2_q30_bases_fract	0.835401
si_q20_bases_fract	NaN
si_q30_bases_fract	NaN
bc_q20_bases_fract	0.991679
bc_q30_bases_fract	0.976658
large_sv_calls	89
short_deletion_calls	4236
