# Supplementary material for: An integrated personal and population-based Egyptian genome reference
Source: Nat Commun. 2020 Sep 18;11:4719. doi: 10.1038/s41467-020-17964-1 (PMC7501257; doi:10.1038/s41467-020-17964-1)
Supplement: Supplementary file 9 — Supplementary Data 6 [file 41467_2020_17964_MOESM9_ESM.xlsx]

## Sheet: Supplementary Data 6
Supplementary Data 6: Runs of homozygosity in the EGYPT assembly individual.
Chromosome	RSID of first SNV in ROH	RSID of last SNV in ROH	Position of first SNV	Position of last SNV	Length of region in kb	Number of SNVs in ROH	Inverse SNV density in kb/SNP	Proportion of homozygous SNV calls	Proportion of heterozygous SNV calls	ROH larger than 5 MB
1	rs2676697	rs2165194	39809877	47751304	7941.43	292	27.197	1	0	yes
2	rs6432436	rs6758245	14074139	30309056	16234.9	600	27.058	1	0	yes
2	rs2008255	rs10209296	33454164	45617575	12163.4	576	21.117	1	0	yes
2	rs1431086	rs10182844	225617956	230892915	5274.96	295	17.881	0.993	0.007	yes
3	rs1912785	rs10513557	146684384	160876708	14192.3	654	21.701	0.998	0.002	yes
4	rs13113943	rs1026975	110320736	113050218	2729.48	120	22.746	0.983	0.017	no
5	rs17436436	rs17080884	167938434	181218965	13280.5	815	16.295	1	0	yes
6	rs955978	rs7770236	23446006	28482660	5036.65	383	13.151	0.997	0.003	yes
6	rs210152	rs12212842	33547743	41658169	8110.43	505	16.06	0.998	0.002	yes
7	rs2693095	rs17408199	16749114	38083607	21334.5	1539	13.863	1	0	yes
7	rs270904	rs4132774	137671905	142036998	4365.09	164	26.616	0.994	0.006	no
8	rs6995462	rs1469272	3459392	6802233	3342.84	605	5.525	0.998	0.002	no
8	rs7387246	rs13248091	29885789	43074083	13188.3	412	32.01	1	0	yes
8	rs7836486	rs7460004	46031220	55676869	9645.65	227	42.492	0.996	0.004	yes
8	rs2449545	rs2721133	97833991	127916372	30082.4	1357	22.168	0.999	0.001	yes
12	rs7963902	rs3759333	5009511	6382781	1373.27	121	11.349	1	0	no
14	rs4981238	rs1955949	34409819	37421228	3011.41	107	28.144	1	0	no
16	rs11075329	rs9941272	17029990	31946047	14916.1	545	27.369	1	0	yes
16	rs2034598	rs243842	46967714	55493510	8525.8	393	21.694	1	0	yes
16	rs1110894	rs16942225	78971854	86800069	7828.22	918	8.527	0.992	0.001	yes
17	rs4789480	rs7219521	77637938	82843869	5205.93	258	20.178	0.996	0.004	yes
18	rs672717	rs11662176	46010101	50651490	4641.39	279	16.636	0.996	0.004	no
