# Supplementary material for: An integrated personal and population-based Egyptian genome reference
Source: Nat Commun. 2020 Sep 18;11:4719. doi: 10.1038/s41467-020-17964-1 (PMC7501257; doi:10.1038/s41467-020-17964-1)
Supplement: Supplementary file 10 — Supplementary Data 7 [file 41467_2020_17964_MOESM10_ESM.xlsx]

## Sheet: Supplementary Data 7
Supplementary Data 7: Summary of individuals and sequencing data used for the population genome. Mean depth denotes the mean sequencing depth over approx. 19 million small variant positions. Libraries and lanes denotes the number of sequencing libraries and combined number of different sequencing lanes used. Source denotes the source of the raw sequencing data. Coverage is a broad classification …
Individual ID	Mean depth	Libraries	Lanes	Source	Coverage	Origin
EGYPT	81.0909	5	22	This study	Very high	Delta region
EGYPT_A	24.9182	1	2	This study	High	Delta region
EGYPT_B	29.0623	1	2	This study	High	Delta region
EGYPT_C	27.0573	1	2	This study	High	Delta region
EGYPT_D	25.9888	1	2	This study	High	Delta region
EGYPT_E	27.6206	1	2	This study	High	Delta region
EGYPT_F	27.8833	1	2	This study	High	Delta region
EGYPT_G	29.8406	1	2	This study	High	Upper Egypt
EGYPT_H	28.1179	1	2	This study	High	Upper Egypt
EGYPT_I	30.7166	1	2	This study	High	Upper Egypt
EGAN00001101667	5.08222	1	6	EGAD00001001372 (Pagani et al.)	Low
EGAN00001101668	7.74249	1	6	EGAD00001001372 (Pagani et al.)	Low
EGAN00001101669	8.21922	1	6	EGAD00001001372 (Pagani et al.)	Low
EGAN00001101670	6.77495	1	6	EGAD00001001372 (Pagani et al.)	Low
EGAN00001101671	7.24627	1	6	EGAD00001001372 (Pagani et al.)	Low
EGAN00001101672	8.45792	1	6	EGAD00001001372 (Pagani et al.)	Low
EGAN00001101676	7.58297	1	6	EGAD00001001372 (Pagani et al.)	Low
EGAN00001101677	8.3796	1	6	EGAD00001001372 (Pagani et al.)	Low
EGAN00001101678	53.1115	2	9 (high)/6 (low)	EGAD00001001380 and EGAD00001001372 (Pagani et al.)	High
EGAN00001101679	3.88588	1	6	EGAD00001001372 (Pagani et al.)	Low coverge
EGAN00001101680	7.78348	1	6	EGAD00001001372 (Pagani et al.)	Low
EGAN00001101681	6.45401	1	6	EGAD00001001372 (Pagani et al.)	Low
EGAN00001101682	7.78723	1	6	EGAD00001001372 (Pagani et al.)	Low
EGAN00001101687	10.2515	1	6	EGAD00001001372 (Pagani et al.)	Low
EGAN00001101688	10.2126	1	6	EGAD00001001372 (Pagani et al.)	Low
EGAN00001101689	11.2647	1	6	EGAD00001001372 (Pagani et al.)	Low
EGAN00001101690	7.42362	1	6	EGAD00001001372 (Pagani et al.)	Low
EGAN00001101692	7.45148	1	6	EGAD00001001372 (Pagani et al.)	Low
EGAN00001101694	9.24345	1	6	EGAD00001001372 (Pagani et al.)	Low
EGAN00001101699	7.79491	1	6	EGAD00001001372 (Pagani et al.)	Low
EGAN00001101700	7.66658	1	6	EGAD00001001372 (Pagani et al.)	Low
EGAN00001101702	7.80496	1	6	EGAD00001001372 (Pagani et al.)	Low
EGAN00001101705	6.81977	1	6	EGAD00001001372 (Pagani et al.)	Low
EGAN00001101706	9.36095	1	6	EGAD00001001372 (Pagani et al.)	Low
EGAN00001101711	6.80849	1	6	EGAD00001001372 (Pagani et al.)	Low
EGAN00001101712	6.70836	1	6	EGAD00001001372 (Pagani et al.)	Low
EGAN00001101713	6.34265	1	6	EGAD00001001372 (Pagani et al.)	Low
EGAN00001101716	8.70207	1	6	EGAD00001001372 (Pagani et al.)	Low
EGAN00001101717	10.4012	1	6	EGAD00001001372 (Pagani et al.)	Low
EGAN00001101718	7.14867	1	6	EGAD00001001372 (Pagani et al.)	Low
EGAN00001101719	6.57646	1	6	EGAD00001001372 (Pagani et al.)	Low
EGAN00001101723	7.73644	1	6	EGAD00001001372 (Pagani et al.)	Low
EGAN00001101724	7.74788	1	6	EGAD00001001372 (Pagani et al.)	Low
EGAN00001101725	6.83452	1	6	EGAD00001001372 (Pagani et al.)	Low
EGAN00001101732	5.81685	1	6	EGAD00001001372 (Pagani et al.)	Low
EGAN00001101734	7.81852	1	6	EGAD00001001372 (Pagani et al.)	Low
EGAN00001101735	4.76943	1	6	EGAD00001001372 (Pagani et al.)	Low
EGAN00001101736	6.68847	1	6	EGAD00001001372 (Pagani et al.)	Low
EGAN00001101737	6.28256	1	6	EGAD00001001372 (Pagani et al.)	Low
EGAN00001101739	9.16718	1	6	EGAD00001001372 (Pagani et al.)	Low
EGAN00001101742	10.0913	1	6	EGAD00001001372 (Pagani et al.)	Low
EGAN00001101744	11.4679	1	6	EGAD00001001372 (Pagani et al.)	Low
EGAN00001101748	7.74454	1	6	EGAD00001001372 (Pagani et al.)	Low
EGAN00001101749	11.1127	1	6	EGAD00001001372 (Pagani et al.)	Low
EGAN00001101750	5.02401	1	6	EGAD00001001372 (Pagani et al.)	Low
EGAN00001101751	27.8159	2	9 (high)/6 (low)	EGAD00001001380 and EGAD00001001372 (Pagani et al.)	High
EGAN00001101752	4.18905	1	6	EGAD00001001372 (Pagani et al.)	Low
EGAN00001101753	10.1152	1	6	EGAD00001001372 (Pagani et al.)	Low
EGAN00001101754	6.97885	1	6	EGAD00001001372 (Pagani et al.)	Low
EGAN00001101755	7.70938	1	6	EGAD00001001372 (Pagani et al.)	Low
EGAN00001101756	6.99367	1	6	EGAD00001001372 (Pagani et al.)	Low
EGAN00001101758	9.08079	1	6	EGAD00001001372 (Pagani et al.)	Low
EGAN00001101759	7.39882	1	6	EGAD00001001372 (Pagani et al.)	Low
EGAN00001101761	9.7774	1	6	EGAD00001001372 (Pagani et al.)	Low
EGAN00001101767	12.1889	1	6	EGAD00001001372 (Pagani et al.)	Low
EGAN00001101768	6.46154	1	6	EGAD00001001372 (Pagani et al.)	Low
EGAN00001101769	5.11507	1	6	EGAD00001001372 (Pagani et al.)	Low
EGAN00001101771	5.44549	1	6	EGAD00001001372 (Pagani et al.)	Low
EGAN00001101772	9.22737	1	6	EGAD00001001372 (Pagani et al.)	Low
EGAN00001101774	8.9299	1	6	EGAD00001001372 (Pagani et al.)	Low
EGAN00001101776	5.58792	1	6	EGAD00001001372 (Pagani et al.)	Low
EGAN00001101780	5.60811	1	6	EGAD00001001372 (Pagani et al.)	Low
EGAN00001101781	12.3766	1	6	EGAD00001001372 (Pagani et al.)	Low
EGAN00001101782	7.63695	1	6	EGAD00001001372 (Pagani et al.)	Low
EGAN00001101783	4.31577	1	6	EGAD00001001372 (Pagani et al.)	Low
EGAN00001101784	5.93823	1	6	EGAD00001001372 (Pagani et al.)	Low
EGAN00001101786	8.51439	1	6	EGAD00001001372 (Pagani et al.)	Low
EGAN00001101787	5.34218	1	6	EGAD00001001372 (Pagani et al.)	Low
EGAN00001101788	8.60978	1	6	EGAD00001001372 (Pagani et al.)	Low
EGAN00001101791	10.8028	1	6	EGAD00001001372 (Pagani et al.)	Low
EGAN00001101792	8.36844	1	6	EGAD00001001372 (Pagani et al.)	Low
EGAN00001101793	4.89451	1	6	EGAD00001001372 (Pagani et al.)	Low
EGAN00001101794	3.66832	1	6	EGAD00001001372 (Pagani et al.)	Low
EGAN00001101796	4.44191	1	6	EGAD00001001372 (Pagani et al.)	Low
EGAN00001101797	12.5846	1	6	EGAD00001001372 (Pagani et al.)	Low
EGAN00001101798	8.25841	1	6	EGAD00001001372 (Pagani et al.)	Low
EGAN00001101799	4.41064	1	6	EGAD00001001372 (Pagani et al.)	Low
EGAN00001101801	10.9237	1	6	EGAD00001001372 (Pagani et al.)	Low
EGAN00001101802	6.87329	1	6	EGAD00001001372 (Pagani et al.)	Low
EGAN00001101803	7.95322	1	6	EGAD00001001372 (Pagani et al.)	Low
EGAN00001101804	5.41416	1	6	EGAD00001001372 (Pagani et al.)	Low
EGAN00001101807	6.08052	1	6	EGAD00001001372 (Pagani et al.)	Low
EGAN00001101808	6.58632	1	6	EGAD00001001372 (Pagani et al.)	Low
EGAN00001101809	33.3754	2	9 (high)/6 (low)	EGAD00001001380 and EGAD00001001372 (Pagani et al.)	High
EGAN00001101813	6.628	1	6	EGAD00001001372 (Pagani et al.)	Low
EGAN00001101814	6.66776	1	6	EGAD00001001372 (Pagani et al.)	Low
EGAN00001101816	16.3538	1	6	EGAD00001001372 (Pagani et al.)	Low
EGAN00001101819	6.98341	1	6	EGAD00001001372 (Pagani et al.)	Low
EGAN00001101820	5.72634	1	6	EGAD00001001372 (Pagani et al.)	Low
EGAN00001101823	8.03864	1	6	EGAD00001001372 (Pagani et al.)	Low
EGAN00001101824	11.1059	1	6	EGAD00001001372 (Pagani et al.)	Low
EGAN00001101825	7.38844	1	6	EGAD00001001372 (Pagani et al.)	Low
EGAN00001101827	7.52808	1	6	EGAD00001001372 (Pagani et al.)	Low
EGAN00001101829	17.6787	1	6	EGAD00001001372 (Pagani et al.)	Low
EGAN00001101830	6.63577	1	6	EGAD00001001372 (Pagani et al.)	Low
EGAN00001101831	8.76213	1	4	EGAD00001001372 (Pagani et al.)	Low
EGAN00001101835	9.84206	1	4	EGAD00001001372 (Pagani et al.)	Low
EGAN00001101839	9.27134	1	4	EGAD00001001372 (Pagani et al.)	Low
EGAN00001101840	9.25641	1	4	EGAD00001001372 (Pagani et al.)	Low
EGAN00001101841	6.77178	1	4	EGAD00001001372 (Pagani et al.)	Low
