# Supplementary material for: An integrated personal and population-based Egyptian genome reference
Source: Nat Commun. 2020 Sep 18;11:4719. doi: 10.1038/s41467-020-17964-1 (PMC7501257; doi:10.1038/s41467-020-17964-1)
Supplement: Supplementary file 11 — Supplementary Data 8 [file 41467_2020_17964_MOESM11_ESM.xlsx]

## Sheet: Supplementary Data 8
Supplementary Data 8: Mean and standard deviation of the number of SVs per individual after collapsing. Also the minimum and maximum number for the respective SV type is given.
Type	Mean	SD	Min	Max
Deletion	1358	101	854	1512
Insertion	62	7	38	76
Inversion	109	11	86	141
Duplication	260	16	195	299
Translocation	984	93	752	1221
