# Supplementary material for: An integrated personal and population-based Egyptian genome reference
Source: Nat Commun. 2020 Sep 18;11:4719. doi: 10.1038/s41467-020-17964-1 (PMC7501257; doi:10.1038/s41467-020-17964-1)
Supplement: Supplementary file 12 — Supplementary Data 9 [file 41467_2020_17964_MOESM12_ESM.xlsx]

## Sheet: Supplementary Data 9
Supplementary Data 9: Unique insertions (NUIs) which have a coverage of more than 5 in at least 10 of 110 Egyptian individuals when mapping such reads to the assembly, which couldn't be mapped to the reference genome or GATK bundle sequences. Given is for every NUI sequence start, end and length; alignment block start and end in GRCh38 and in EGYPT assembly; number of SNVs/indels within the NUI (…
chromosome_GRCh38	contig	nui_start	nui_end	nui_length	alignment_start_grch38	alignment_end_grch38	alignment_start_assembly	alignment_end_assembly	nui_start_dist_from_alignment_block	nui_end_dist_from_alignment_block	within_alignment_block / chr	next_alignment_start_grch38	next_alignment_end_grch38	next_alignment_start_assembly	next_alignment_end_assembly	number_snvs	number_indels	nui_sequence_pmid_30072691	nui_position_pmid_30072691	nui_length_pmid_30072691	identical positions_alignment_pmid_30072691	sequence_pmid_28250455	sequence_length_pmid_28250455	identical positions_alignment_pmid_28250455	sequence_pmid_15895083_18451855	sequence_length_pmid_15895083_18451855	identical positions_alignment_pmid_15895083_18451855	sequence_pmid_28104618	sequence_length_pmid_28104618	identical positions_alignment_pmid_28104618	other_similar_sequences
1	ctg30_pilon	8324949	8325538	590	93847029	94248270	8295112	8698835	29837	373297	yes					3	0	MH533086.1	chr1:93876121-93876139	2523	590							KY429578.1	2510	590	KY429234.1
2	fragScaff_scaffold_212_pilon_49136355_44082973	1983825	1985952	2128	18756338	23807874	5053382	1	1983824	3067430	yes					12	4	MH533871.1	chr2:21823638-21823638	2161	2125	KY503505.1	2334	2128	GU267905.1	1988	1899	KY429721.1	2169	2112
2	ctg4_pilon	10858807	10861093	2287	175823377	177349564	10821100	12343647	37707	1482554	yes					11	0	MH533944.1	chr2:175860471-175860470	2934	2287	KY506192.1	3300	2283				KY429717.1	2936	2280	KY506190.1,KY507097.1
2	ctg4_pilon	53029098	53029745	648	217806097	218790471	52753712	53736496	275386	706751	yes					11	2
3	ctg41_pilon	3602223	3602792	570	79298583	79527977	3372806	3602200			no	79527830	79575180	3602826	3650175	4	0	MH534158.1	chr3:79527977-79527830	627	570	KY506968.1	815	570
3	ctg23_pilon	4559537	4560067	531	45133740	45726326	4559527	3967134			no	44700771	45133491	4992156	4560327	0	0	MH534139.1	chr3:45133491-45133740	801	531										MH534138.1
3	ctg13_pilon	25127131	25128744	1614	154352343	155473658	24171697	25294709	955434	165965	yes					2	0	MH534199.1	chr3:155309425-155309430	36618	1613	KY504243.1	2086	1614	GU267878.1	1127	985
3	ctg16_pilon	32038470	32038989	520	103402055	103712842	32230445	31919163	119307	191456	yes					0	0	MH534172.1	chr3:103593531-103593528	607	520	KY506695.1	812	520
3	ctg16_pilon	39793049	39793601	553	95784161	96004693	39836570	39613654	179395	42969	yes					1	0	MH534167.1	chr3:95825553-95825556	2499	553	KY504657.1	2696	553	GU267636.1	1508	546	KY429422.1			KY429422.1,KY429794.1
3	ctg13_pilon	44461515	44462501	987	174107062	174764348	43807093	44465390	654422	2889	yes					9	2	MH534213.1	chr3:174762436-174762245	2308	984							KY429404.1	2497	982	KY429785.1,KY429784.1,KY429783.1
4	ctg27_pilon	23102149	23102813	665	79704865	80207939	23181594	22677988	424161	78781	yes					1	2	MH534279.1	chr4:79783587-79783591	770	665	KY503287.1	964	665
4	ctg17_pilon	23239064	23239772	709	155029266	155349286	22919030	23239040			no	155349249	157277897	23239904	25179763	4	0	MH534320.1	chr4:155349306-155349248	844	709
4	ctg17_pilon	49208913	49209564	652	181241649	181605471	49081838	49446746	127075	237182	yes					8	0	MH534352.1	chr4:181368160-181368169	1194	650	KY503264.1	1442	650
5	ctg91_pilon	826242	827837	1596	6448150	6774095	828130	502752	323490	293	yes					14	1					KY503369.1	1806	1595							AC277922.1,AB188494.1
6	ctg2_pilon	6319466	6322115	2650	67407914	67701854	6118380	6416804	201086	94689	yes					19	2								GU268471.1	1731	1252	KY429844.1	4973	2646	AC226697.2,AL512455.8,AC238714.2,GU268718.1
6	ctg2_pilon	6322160	6324385	2226	67407914	67701854	6118380	6416804	203780	92419	yes					10	2								GU268946.1	1324	1300	KY429844.1	4973	2224	AC226697.2,AL512455.8,AC238714.2,Z79163.1,GU268471.1
6	ctg2_pilon	18625936	18626968	1033	79375186	80403291	18099705	19130505	526231	503537	yes					3	1	MH534480.1	chr6:79901555-79901556	2895	1032	KY503395.1	3074	1032	GU268890.1	991	977	KY429845.1	2885	1029	AC226139.3,AC206742.4,GU268717.1
6	ctg2_pilon	18627775	18628785	1011	79375186	80403291	18099705	19130505	528070	501720	yes					11	1	MH534480.1	chr6:79901555-79901556	2895	1009	KY503395.1	3074	1010	GU268717.1	1974	682	KY429845.1	2885	1007	AC226139.3,AC206742.4
7	ctg29_pilon	4038793	4039310	518	124141334	124505405	4324136	3959432	79361	284826	yes					1	0	MH534622.1	chr7:124426023-124426023	773	517	KY507296.1	967	517							KY504029.1
7	ctg98_pilon	4577872	4579119	1248	68408930	68959161	4928256	4382034	195838	349137	yes					17	2	MH534587.1	chr7:68761514-68761512	2414	1245	KY507561.1	1629	1248	GU267013.1	1255	1161	KY429868.1	2415	1243	KY429493.1
7	ctg32_pilon	28696315	28696981	667	102735590	103184235	28499887	28947454	196428	250473	yes					2	0	MH534613.1	chr7:102932561-102932561	687	667
8	ctg6_pilon	32363403	32364162	760	52216426	53796538	33399456	31819623	543780	1035294	yes					2	0	MH534679.1	chr8:53253013-53252989	807	754	KY505381.1	1018	760
8	ctg5_pilon	50110247	50112114	1868	135878123	136418019	49961647	50502897	148600	390783	yes					27	3	MH534720.1	chr8:136026912-136026908	1951	1853				GU268654.1	1737	1708				NG_016754.2,AL603754.5
10	ctg10_pilon	9885160	9885832	673	63081448	63802408	10587356	9865820	19340	701524	yes					3	0	MH533218.1	chr10:63783076-63783073	761	673	KY504457.1	934	673
11	ctg133_pilon	648723	649318	596	71055698	71065266	645851	636285			no	71066048	71149766	636036	554456	0	0					KY503451.1	3715	596	GU266900.1	773	596				AC231190.3
11	ctg21_pilon	7690370	7690935	566	101696045	102642303	7461004	8407939	229366	717004	yes					6	1	MH533330.1	chr11:101925712-101925705	820	566	KY503384.1	1123	565	GU267889.1	919	565
13	ctg90_pilon	3253238	3253992	755	47740907	49061423	4423205	3104260	148978	1169213	yes					3	0	MH533461.1	chr13:48912442-48912445	1200	755	KY503317.1	1391	755	GU268438.1	1148	700
13	ctg19_pilon	23747771	23748521	751	65450159	66145739	23051039	23746532			no	66146711	66888932	23748647	24490430	2	1	MH533470.1	chr13:66147036-66146620	813	750
13	ctg19_pilon	54862353	54862939	587	95025449	97623140	52551368	55147656	2310985	284717	yes					7	9
13	ctg19_pilon	69249694	69251753	2060	111791259	111793420	69192177	69194338			no	111843442	111919115	69330608	69404894	5	1								GU269064.1	1365	274
13	ctg19_pilon	69252056	69252812	757	111791259	111793420	69192177	69194338			no	111843442	111919115	69330608	69404894	7	0								GU268117.1	692	647				GU269059.1
13	ctg19_pilon	69268023	69269454	1432	111791259	111793420	69192177	69194338			no	111843442	111919115	69330608	69404894	12	5								GU267004.1	1638	583
14	ctg116_pilon	453010	453984	975	26986454	27747924	763483	988	452022	309499	yes					9	0					KY503836.1	1470	973
14	ctg15_pilon	16994596	16995223	628	88684237	88796226	17022994	16909826	84770	27771	yes					0	0	MH533546.1	chr14:88711382-88711377	1387	628	KY505766.1	1169	628							KY503542.1
14	ctg15_pilon	22583319	22584141	823	82970827	83169503	22734003	22534082	49237	149862	yes					5	0	MH533538.1	chr14:83120833-83120831	1503	823	KY505761.1	1525	823	GU269051.1	1104	823				KY507756.1
18	ctg172_pilon	143252	143775	524	13152524	14124850	966526	1179	142073	822751	yes					6	1					KY503307.1	728	523	GU266863.1	1017	523
18	ctg14_pilon	18516700	18517326	627	61584327	61969312	18577650	18192277	324423	60324	yes					6	1	MH533783.1	chr18:61644856-61644865	687	625	KY506596.1	889	625
19	ctg76_pilon	5800947	5801815	869	1049823	1196853	5912069	5765346	35601	110254	yes					36	7								GU268265.1	944	261	KY429348.1	3136	492	KY429699.1
19	ctg75_pilon	6203303	6203808	506	16057812	16069374	6202699	6191287			no	16033551	16057641	6227545	6203838	2	0	MH533812.1	chr19:16057641-16057786	1978	505	KY505324.1	738	506
X	ctg65_pilon	6004682	6005184	503	98849458	99134437	5719657	6004642			no	99134468	99478424	6005231	6348950	1	0	MH534840.1	chrX:99134437-99134468	590	503
