# Supplementary material for: An integrated personal and population-based Egyptian genome reference
Source: Nat Commun. 2020 Sep 18;11:4719. doi: 10.1038/s41467-020-17964-1 (PMC7501257; doi:10.1038/s41467-020-17964-1)
Supplement: Supplementary file 13 — Supplementary Data 10 [file 41467_2020_17964_MOESM13_ESM.xlsx]

## Sheet: Supplementary Data 10
Supplementary Data 10: Variants within the unique insertions of Suppl. Table 9, identified in 110 Egyptian individuals.
nui_contig	nui_start	nui_end	variant_position	reference_allele	alternative_allele	quality	allele_count	allele_number	variant_type
ctg16_pilon	39793049	39793601	39793265	T	C	112	1	114	SNV
ctg172_pilon	143252	143775	143390	C	T	865	14	180	SNV
ctg172_pilon	143252	143775	143409	A	C	341	6	160	SNV
ctg172_pilon	143252	143775	143492	T	C	401	5	140	SNV
ctg172_pilon	143252	143775	143493	G	A	999	38	136	SNV
ctg172_pilon	143252	143775	143740	G	A	997	23	192	SNV
ctg172_pilon	143252	143775	143756	G	A	999	38	176	SNV
ctg172_pilon	143252	143775	143631	AAAAACAAAACAAAACAAAA	AAAAACAAAACAAAA	19.8045	2	148	INDEL
ctg17_pilon	23239064	23239772	23239717	C	T	999	95	216	SNV
ctg17_pilon	23239064	23239772	23239718	G	A	105	1	214	SNV
ctg17_pilon	23239064	23239772	23239742	T	C	999	97	206	SNV
ctg17_pilon	23239064	23239772	23239747	T	C	999	116	206	SNV
ctg17_pilon	49208913	49209564	49208962	T	C	32.734	1	216	SNV
ctg17_pilon	49208913	49209564	49209124	A	C	81	1	214	SNV
ctg17_pilon	49208913	49209564	49209244	G	A	212	1	128	SNV
ctg17_pilon	49208913	49209564	49209317	T	A	287	2	202	SNV
ctg17_pilon	49208913	49209564	49209420	G	A	424	9	218	SNV
ctg17_pilon	49208913	49209564	49209469	G	A	26.9393	1	214	SNV
ctg17_pilon	49208913	49209564	49209514	T	C	999	141	216	SNV
ctg17_pilon	49208913	49209564	49209545	T	C	999	50	210	SNV
ctg19_pilon	23747771	23748521	23747859	C	T	999	42	194	SNV
ctg19_pilon	23747771	23748521	23747860	G	A	999	79	196	SNV
ctg19_pilon	23747771	23748521	23748120	TAGAAGAGAAG	TAGAAG	294	2	184	INDEL
ctg19_pilon	54862353	54862939	54862372	T	C	10.3048	1	218	SNV
ctg19_pilon	54862353	54862939	54862393	C	T	999	24	220	SNV
ctg19_pilon	54862353	54862939	54862576	A	G	406	29	218	SNV
ctg19_pilon	54862353	54862939	54862690	T	C	24.4878	1	220	SNV
ctg19_pilon	54862353	54862939	54862760	A	G	999	47	220	SNV
ctg19_pilon	54862353	54862939	54862764	T	C	117	1	220	SNV
ctg19_pilon	54862353	54862939	54862918	T	C	999	49	220	SNV
ctg19_pilon	54862353	54862939	54862432	TTAT	TT	107	2	170	INDEL
ctg19_pilon	54862353	54862939	54862435	TG	TGAG	999	113	214	INDEL
ctg19_pilon	54862353	54862939	54862436	G	GAT	999	102	216	INDEL
ctg19_pilon	54862353	54862939	54862494	TAGTGTGAGTGT	TAGTGT	148	1	220	INDEL
ctg19_pilon	54862353	54862939	54862546	TGAG	TG	999	25	216	INDEL
ctg19_pilon	54862353	54862939	54862691	TGTC	T	190	1	220	INDEL
ctg19_pilon	54862353	54862939	54862810	TGAG	TG	999	27	220	INDEL
ctg19_pilon	54862353	54862939	54862906	T	TG	21.152	2	220	INDEL
ctg19_pilon	54862353	54862939	54862923	GTT	G	84	1	220	INDEL
ctg19_pilon	69249694	69251753	69249803	A	G	20.3866	1	218	SNV
ctg19_pilon	69249694	69251753	69250557	C	T	302	4	216	SNV
ctg19_pilon	69249694	69251753	69250730	G	T	145	4	220	SNV
ctg19_pilon	69249694	69251753	69251330	C	A	99	3	220	SNV
ctg19_pilon	69249694	69251753	69251619	C	T	999	25	218	SNV
ctg19_pilon	69249694	69251753	69250558	AGTGGGACCTCACCTTCTACATCTCGTGTGG	AGTGG	999	19	216	INDEL
ctg19_pilon	69252056	69252812	69252123	T	A	427	6	214	SNV
ctg19_pilon	69252056	69252812	69252135	T	C	241	3	216	SNV
ctg19_pilon	69252056	69252812	69252284	G	A	10.6213	1	218	SNV
ctg19_pilon	69252056	69252812	69252518	C	T	999	25	214	SNV
ctg19_pilon	69252056	69252812	69252531	C	T	346	5	218	SNV
ctg19_pilon	69252056	69252812	69252608	C	T	999	75	218	SNV
ctg19_pilon	69252056	69252812	69252743	G	A	999	28	220	SNV
ctg19_pilon	69268023	69269454	69268258	C	T	734	10	212	SNV
ctg19_pilon	69268023	69269454	69268520	C	A	999	143	216	SNV
ctg19_pilon	69268023	69269454	69268581	T	G	999	150	220	SNV
ctg19_pilon	69268023	69269454	69268770	C	T	79	1	218	SNV
ctg19_pilon	69268023	69269454	69268784	C	T	105	1	220	SNV
ctg19_pilon	69268023	69269454	69268940	A	G	457	6	218	SNV
ctg19_pilon	69268023	69269454	69268950	G	C	586	8	218	SNV
ctg19_pilon	69268023	69269454	69268971	G	A	212	2	218	SNV
ctg19_pilon	69268023	69269454	69269074	A	G	522	3	216	SNV
ctg19_pilon	69268023	69269454	69269108	G	A	400	6	218	SNV
ctg19_pilon	69268023	69269454	69269395	A	C	119	14	214	SNV
ctg19_pilon	69268023	69269454	69269448	C	T	53	2	188	SNV
ctg19_pilon	69268023	69269454	69268518	CA	CAA	16.42	4	186	INDEL
ctg19_pilon	69268023	69269454	69268519	ACC	AACCC	247	26	192	INDEL
ctg19_pilon	69268023	69269454	69268521	CTTTTTTTTTT	CTTTTTTTTTTTT,CTTTTTTTTTTTTT	999	124,18	214	INDEL
ctg19_pilon	69268023	69269454	69268531	TA	TTTAA,T	293	14,14	160	INDEL
ctg19_pilon	69268023	69269454	69268534	TAAAAAAAAA	TATTAAAAAAAAAA,TAAAAAAAAAA	999	88,49	216	INDEL
ctg21_pilon	7690370	7690935	7690396	G	A	45.0512	1	216	SNV
ctg21_pilon	7690370	7690935	7690630	G	A	503	3	132	SNV
ctg21_pilon	7690370	7690935	7690684	A	T	87	2	132	SNV
ctg21_pilon	7690370	7690935	7690760	T	C	167	2	206	SNV
ctg21_pilon	7690370	7690935	7690826	G	A	999	127	218	SNV
ctg21_pilon	7690370	7690935	7690844	T	C	103	2	218	SNV
ctg21_pilon	7690370	7690935	7690875	AT	A	244	8	218	INDEL
ctg10_pilon	9885160	9885832	9885258	A	G	858	12	202	SNV
ctg10_pilon	9885160	9885832	9885588	T	C	34.9745	1	182	SNV
ctg10_pilon	9885160	9885832	9885716	T	C	286	5	196	SNV
ctg27_pilon	23102149	23102813	23102297	A	C	57	1	212	SNV
ctg27_pilon	23102149	23102813	23102518	GTTTTT	GTTTTTT	999	44	194	INDEL
ctg27_pilon	23102149	23102813	23102772	CTTTTT	CTTTTTT	999	82	214	INDEL
ctg29_pilon	4038793	4039310	4039126	G	A	784	18	142	SNV
ctg2_pilon	6319466	6322115	6319516	T	C	999	56	210	SNV
ctg2_pilon	6319466	6322115	6319738	C	T	72	4	214	SNV
ctg2_pilon	6319466	6322115	6320098	G	A	999	15	220	SNV
ctg2_pilon	6319466	6322115	6320307	A	G	999	153	218	SNV
ctg2_pilon	6319466	6322115	6320314	C	A	370	2	218	SNV
ctg2_pilon	6319466	6322115	6320389	G	C	999	126	216	SNV
ctg2_pilon	6319466	6322115	6320396	C	T	52	1	216	SNV
ctg2_pilon	6319466	6322115	6320594	C	T	111	1	220	SNV
ctg2_pilon	6319466	6322115	6320818	A	G	561	7	220	SNV
ctg2_pilon	6319466	6322115	6320821	C	T	21.3025	1	220	SNV
ctg2_pilon	6319466	6322115	6320989	G	A	148	1	220	SNV
ctg2_pilon	6319466	6322115	6321221	C	T	999	15	220	SNV
ctg2_pilon	6319466	6322115	6321248	T	G	94	2	220	SNV
ctg2_pilon	6319466	6322115	6321455	C	A	999	147	220	SNV
ctg2_pilon	6319466	6322115	6321519	G	T	999	92	216	SNV
ctg2_pilon	6319466	6322115	6321556	T	C	402	4	218	SNV
ctg2_pilon	6319466	6322115	6321655	A	G	220	5	216	SNV
ctg2_pilon	6319466	6322115	6321795	T	G	999	128	218	SNV
ctg2_pilon	6319466	6322115	6322019	G	A	12.7123	1	216	SNV
ctg2_pilon	6319466	6322115	6319830	CAAAAAAAAAAA	CAAAAAAAAAAAA,CAAAAAAAAAAAAA	888	120,14	204	INDEL
ctg2_pilon	6319466	6322115	6321043	TA	T	79	1	220	INDEL
ctg2_pilon	6322160	6324385	6322187	T	C	57	2	212	SNV
ctg2_pilon	6322160	6324385	6322449	G	A	100	1	206	SNV
ctg2_pilon	6322160	6324385	6322891	A	T	349	3	216	SNV
ctg2_pilon	6322160	6324385	6323320	G	A	731	7	218	SNV
ctg2_pilon	6322160	6324385	6323327	C	T	774	7	218	SNV
ctg2_pilon	6322160	6324385	6323634	G	A	329	3	220	SNV
ctg2_pilon	6322160	6324385	6323660	A	C	66	1	220	SNV
ctg2_pilon	6322160	6324385	6323833	A	G	85	2	216	SNV
ctg2_pilon	6322160	6324385	6323991	C	T	150	1	218	SNV
ctg2_pilon	6322160	6324385	6324334	C	T	102	2	198	SNV
ctg2_pilon	6322160	6324385	6322396	AC	A	999	122	212	INDEL
ctg2_pilon	6322160	6324385	6324098	AT	A	86	1	210	INDEL
ctg2_pilon	18625936	18626968	18626396	C	G	303	2	220	SNV
ctg2_pilon	18625936	18626968	18626434	C	G	999	63	218	SNV
ctg2_pilon	18625936	18626968	18626939	T	G	58	1	212	SNV
ctg2_pilon	18625936	18626968	18626941	GAAAAAA	GAAAAAAA	999	56	212	INDEL
ctg2_pilon	18627775	18628785	18627954	T	C	999	63	218	SNV
ctg2_pilon	18627775	18628785	18628197	T	C	14.6961	1	216	SNV
ctg2_pilon	18627775	18628785	18628246	C	T	42.0752	1	220	SNV
ctg2_pilon	18627775	18628785	18628330	T	C	325	2	220	SNV
ctg2_pilon	18627775	18628785	18628351	C	T	443	5	220	SNV
ctg2_pilon	18627775	18628785	18628549	A	C	993	17	216	SNV
ctg2_pilon	18627775	18628785	18628553	A	C	10.4172	1	214	SNV
ctg2_pilon	18627775	18628785	18628587	G	A	999	75	214	SNV
ctg2_pilon	18627775	18628785	18628595	T	C	999	59	216	SNV
ctg2_pilon	18627775	18628785	18628633	T	A	999	70	218	SNV
ctg2_pilon	18627775	18628785	18628785	C	A	47.3889	1	188	SNV
ctg2_pilon	18627775	18628785	18627794	GAA	GA	43.8499	1	196	INDEL
ctg30_pilon	8324949	8325538	8325243	C	A	14.3589	1	128	SNV
ctg30_pilon	8324949	8325538	8325268	T	C	604	9	136	SNV
ctg30_pilon	8324949	8325538	8325420	T	C	148	2	210	SNV
ctg32_pilon	28696315	28696981	28696542	C	A	31.9119	1	216	SNV
ctg32_pilon	28696315	28696981	28696914	G	T	52	1	218	SNV
ctg41_pilon	3602223	3602792	3602231	T	C	97	2	172	SNV
ctg41_pilon	3602223	3602792	3602535	G	A	11.9104	2	128	SNV
ctg41_pilon	3602223	3602792	3602636	C	T	172	2	176	SNV
ctg41_pilon	3602223	3602792	3602681	A	G	999	17	176	SNV
ctg116_pilon	453010	453984	453020	A	C	16.5249	1	176	SNV
ctg116_pilon	453010	453984	453031	A	G	57	1	182	SNV
ctg116_pilon	453010	453984	453071	T	C	39.7652	1	202	SNV
ctg116_pilon	453010	453984	453085	A	G	11.7154	1	204	SNV
ctg116_pilon	453010	453984	453259	A	G	172	2	206	SNV
ctg116_pilon	453010	453984	453296	C	A	11.42	1	202	SNV
ctg116_pilon	453010	453984	453685	A	T	14.4748	1	200	SNV
ctg116_pilon	453010	453984	453711	G	T	999	20	194	SNV
ctg116_pilon	453010	453984	453737	T	C	999	14	200	SNV
ctg4_pilon	10858807	10861093	10859418	T	C	999	47	160	SNV
ctg4_pilon	10858807	10861093	10859426	G	A	999	47	160	SNV
ctg4_pilon	10858807	10861093	10859466	G	A	999	47	160	SNV
ctg4_pilon	10858807	10861093	10859750	A	G	999	13	160	SNV
ctg4_pilon	10858807	10861093	10859884	G	A	40.1964	1	158	SNV
ctg4_pilon	10858807	10861093	10859932	A	G	999	16	160	SNV
ctg4_pilon	10858807	10861093	10859936	A	G	76	3	158	SNV
ctg4_pilon	10858807	10861093	10860049	A	C	999	46	158	SNV
ctg4_pilon	10858807	10861093	10860216	G	T	74	2	160	SNV
ctg4_pilon	10858807	10861093	10860646	G	A	181	3	160	SNV
ctg4_pilon	10858807	10861093	10860919	A	C	801	9	146	SNV
ctg4_pilon	53029098	53029745	53029159	G	A	999	131	210	SNV
ctg4_pilon	53029098	53029745	53029186	G	A	70	1	216	SNV
ctg4_pilon	53029098	53029745	53029205	G	A	999	18	214	SNV
ctg4_pilon	53029098	53029745	53029303	T	C	999	142	214	SNV
ctg4_pilon	53029098	53029745	53029342	A	G	999	48	216	SNV
ctg4_pilon	53029098	53029745	53029365	G	A	999	43	218	SNV
ctg4_pilon	53029098	53029745	53029366	C	T	999	42	214	SNV
ctg4_pilon	53029098	53029745	53029374	T	G	999	43	216	SNV
ctg4_pilon	53029098	53029745	53029387	C	T	700	28	214	SNV
ctg4_pilon	53029098	53029745	53029393	C	G	136	11	214	SNV
ctg4_pilon	53029098	53029745	53029395	A	G	94	10	212	SNV
ctg4_pilon	53029098	53029745	53029616	ATTGTGTTTT	ATGTTTT	24.8998	2	216	INDEL
ctg4_pilon	53029098	53029745	53029633	GT	GTT	999	47	216	INDEL
ctg5_pilon	50110247	50112114	50110368	G	A	999	125	218	SNV
ctg5_pilon	50110247	50112114	50110447	C	A	999	90	218	SNV
ctg5_pilon	50110247	50112114	50110603	C	T	96	1	214	SNV
ctg5_pilon	50110247	50112114	50110626	T	C	999	122	216	SNV
ctg5_pilon	50110247	50112114	50110679	T	C	292	3	216	SNV
ctg5_pilon	50110247	50112114	50110695	G	A	999	119	218	SNV
ctg5_pilon	50110247	50112114	50110718	T	C	999	119	218	SNV
ctg5_pilon	50110247	50112114	50110734	C	T,A	999	47,4	220	SNV
ctg5_pilon	50110247	50112114	50110810	A	G	333	4	220	SNV
ctg5_pilon	50110247	50112114	50110912	A	T	34.5856	1	220	SNV
ctg5_pilon	50110247	50112114	50110990	G	A	999	100	220	SNV
ctg5_pilon	50110247	50112114	50111043	G	A	111	2	220	SNV
ctg5_pilon	50110247	50112114	50111072	A	G	999	23	220	SNV
ctg5_pilon	50110247	50112114	50111107	T	A	999	46	220	SNV
ctg5_pilon	50110247	50112114	50111215	A	G	24.5657	5	196	SNV
ctg5_pilon	50110247	50112114	50111217	T	C	186	13	196	SNV
ctg5_pilon	50110247	50112114	50111304	A	T	999	95	220	SNV
ctg5_pilon	50110247	50112114	50111317	A	T	999	96	220	SNV
ctg5_pilon	50110247	50112114	50111522	C	A	327	3	218	SNV
ctg5_pilon	50110247	50112114	50111529	T	A	299	3	218	SNV
ctg5_pilon	50110247	50112114	50111636	T	C	243	4	218	SNV
ctg5_pilon	50110247	50112114	50111662	A	G	999	95	218	SNV
ctg5_pilon	50110247	50112114	50111663	C	T	134	1	218	SNV
ctg5_pilon	50110247	50112114	50111755	G	T	999	93	216	SNV
ctg5_pilon	50110247	50112114	50111802	A	G	999	117	214	SNV
ctg5_pilon	50110247	50112114	50112002	T	C	999	177	220	SNV
ctg5_pilon	50110247	50112114	50112029	A	T	169	14	166	SNV
ctg5_pilon	50110247	50112114	50110927	CTTTTTT	CTTTTT	999	98	220	INDEL
ctg5_pilon	50110247	50112114	50111213	CAAATA	CA	999	95	220	INDEL
ctg5_pilon	50110247	50112114	50112021	TTTTTAAAA	T	999	120	218	INDEL
ctg65_pilon	6004682	6005184	6005003	C	T	995	15	96	SNV
ctg6_pilon	32363403	32364162	32363859	A	C	999	20	144	SNV
ctg6_pilon	32363403	32364162	32363911	A	G	999	18	140	SNV
ctg75_pilon	6203303	6203808	6203543	C	A	15.8628	1	88	SNV
ctg75_pilon	6203303	6203808	6203748	A	G	999	67	156	SNV
ctg76_pilon	5800947	5801815	5801002	A	G	106	1	210	SNV
ctg76_pilon	5800947	5801815	5801142	T	C	15.2522	5	202	SNV
ctg76_pilon	5800947	5801815	5801262	C	G	143	1	218	SNV
ctg76_pilon	5800947	5801815	5801263	G	T	114	1	220	SNV
ctg76_pilon	5800947	5801815	5801296	G	A	14.0794	10	220	SNV
ctg76_pilon	5800947	5801815	5801312	A	G	999	74	218	SNV
ctg76_pilon	5800947	5801815	5801323	A	G,T	999	69,38	220	SNV
ctg76_pilon	5800947	5801815	5801334	C	T	999	55	220	SNV
ctg76_pilon	5800947	5801815	5801337	G	C	999	52	220	SNV
ctg76_pilon	5800947	5801815	5801338	T	C	999	86	220	SNV
ctg76_pilon	5800947	5801815	5801341	C	T	999	110	220	SNV
ctg76_pilon	5800947	5801815	5801349	G	T	58	1	220	SNV
ctg76_pilon	5800947	5801815	5801354	C	T	999	82	220	SNV
ctg76_pilon	5800947	5801815	5801380	G	T	999	99	220	SNV
ctg76_pilon	5800947	5801815	5801393	T	C	999	68	220	SNV
ctg76_pilon	5800947	5801815	5801395	T	C	999	107	220	SNV
ctg76_pilon	5800947	5801815	5801404	G	C	999	58	220	SNV
ctg76_pilon	5800947	5801815	5801410	G	T	999	45	220	SNV
ctg76_pilon	5800947	5801815	5801472	T	C	999	118	220	SNV
ctg76_pilon	5800947	5801815	5801495	C	T	999	69	220	SNV
ctg76_pilon	5800947	5801815	5801497	T	C	999	90	220	SNV
ctg76_pilon	5800947	5801815	5801498	C	G	999	158	220	SNV
ctg76_pilon	5800947	5801815	5801508	G	C	999	92	220	SNV
ctg76_pilon	5800947	5801815	5801509	C	T	25.5333	1	220	SNV
ctg76_pilon	5800947	5801815	5801514	G	T	999	94	218	SNV
ctg76_pilon	5800947	5801815	5801515	T	C	999	56	218	SNV
ctg76_pilon	5800947	5801815	5801524	A	G	292	27	196	SNV
ctg76_pilon	5800947	5801815	5801526	A	G	315	17	198	SNV
ctg76_pilon	5800947	5801815	5801537	G	T	39.1925	6	214	SNV
ctg76_pilon	5800947	5801815	5801552	T	C	999	97	214	SNV
ctg76_pilon	5800947	5801815	5801562	T	C	874	44	206	SNV
ctg76_pilon	5800947	5801815	5801568	C	T	728	39	204	SNV
ctg76_pilon	5800947	5801815	5801588	C	A	58	6	202	SNV
ctg76_pilon	5800947	5801815	5801648	T	C	44.2474	7	216	SNV
ctg76_pilon	5800947	5801815	5801729	C	G	999	95	218	SNV
ctg76_pilon	5800947	5801815	5801736	A	G	91	1	218	SNV
ctg76_pilon	5800947	5801815	5801159	GT	GTT	261	18	210	INDEL
ctg76_pilon	5800947	5801815	5801333	CCGTG	C	581	22	220	INDEL
ctg76_pilon	5800947	5801815	5801411	TGGGTG	TGGGTGCGTGGGGGTG	54	3	220	INDEL
ctg76_pilon	5800947	5801815	5801417	TG	TGG	10.8471	3	220	INDEL
ctg76_pilon	5800947	5801815	5801493	GCCGTC	GC	999	50	220	INDEL
ctg76_pilon	5800947	5801815	5801520	GTGGACATGG	GTGG	999	33	150	INDEL
ctg76_pilon	5800947	5801815	5801522	GGACA	G	14.3466	1	130	INDEL
ctg90_pilon	3253238	3253992	3253593	C	T	999	65	218	SNV
ctg90_pilon	3253238	3253992	3253943	T	A	33.9421	1	212	SNV
ctg90_pilon	3253238	3253992	3253952	A	G	146	4	212	SNV
ctg91_pilon	826242	827837	826252	G	C	72	2	204	SNV
ctg91_pilon	826242	827837	826340	T	C	56	1	214	SNV
ctg91_pilon	826242	827837	826390	G	A	38.659	1	214	SNV
ctg91_pilon	826242	827837	826532	G	A	999	99	212	SNV
ctg91_pilon	826242	827837	826803	G	A	227	2	220	SNV
ctg91_pilon	826242	827837	826849	C	T	97	1	218	SNV
ctg91_pilon	826242	827837	826998	G	T	116	15	202	SNV
ctg91_pilon	826242	827837	827018	G	C	15.9827	7	200	SNV
ctg91_pilon	826242	827837	827038	C	T	68	1	206	SNV
ctg91_pilon	826242	827837	827463	A	C	106	14	218	SNV
ctg91_pilon	826242	827837	827498	G	C	999	119	216	SNV
ctg91_pilon	826242	827837	827567	A	C	15.3156	1	212	SNV
ctg91_pilon	826242	827837	827631	A	C	48.7593	5	214	SNV
ctg91_pilon	826242	827837	827700	C	T	86	1	220	SNV
ctg91_pilon	826242	827837	826443	CGCGGGGGGCG	CGCGGGGGGCGGGGGGCG	146	1	220	INDEL
ctg98_pilon	4577872	4579119	4577927	C	T	58	1	214	SNV
ctg98_pilon	4577872	4579119	4577956	G	A	81	2	216	SNV
ctg98_pilon	4577872	4579119	4577997	G	A	65	2	210	SNV
ctg98_pilon	4577872	4579119	4578118	C	T	57	1	220	SNV
ctg98_pilon	4577872	4579119	4578208	A	G	70	1	220	SNV
ctg98_pilon	4577872	4579119	4578249	T	C	255	4	220	SNV
ctg98_pilon	4577872	4579119	4578361	T	C	87	1	218	SNV
ctg98_pilon	4577872	4579119	4578465	C	T	999	34	220	SNV
ctg98_pilon	4577872	4579119	4578514	C	T	125	2	220	SNV
ctg98_pilon	4577872	4579119	4578621	C	T	999	36	220	SNV
ctg98_pilon	4577872	4579119	4578642	G	A	999	105	220	SNV
ctg98_pilon	4577872	4579119	4578644	G	A	81	1	220	SNV
ctg98_pilon	4577872	4579119	4578696	G	A	999	61	220	SNV
ctg98_pilon	4577872	4579119	4578869	G	A	999	19	214	SNV
ctg98_pilon	4577872	4579119	4578911	T	C	80	2	212	SNV
ctg98_pilon	4577872	4579119	4578936	G	A	63	4	216	SNV
ctg98_pilon	4577872	4579119	4578950	A	G	84	3	218	SNV
ctg98_pilon	4577872	4579119	4577985	GAA	GA	22.9963	1	214	INDEL
ctg98_pilon	4577872	4579119	4578251	TGGG	TGG	23.4106	1	220	INDEL
fragScaff_scaffold_212_pilon_49136355_44082973	1983825	1985952	1983883	G	C	593	9	210	SNV
fragScaff_scaffold_212_pilon_49136355_44082973	1983825	1985952	1984018	T	C	999	124	220	SNV
fragScaff_scaffold_212_pilon_49136355_44082973	1983825	1985952	1984036	T	A	133	4	220	SNV
fragScaff_scaffold_212_pilon_49136355_44082973	1983825	1985952	1984054	A	C	31.8583	1	218	SNV
fragScaff_scaffold_212_pilon_49136355_44082973	1983825	1985952	1984220	C	T	134	2	216	SNV
fragScaff_scaffold_212_pilon_49136355_44082973	1983825	1985952	1984277	A	G	73	1	216	SNV
fragScaff_scaffold_212_pilon_49136355_44082973	1983825	1985952	1984503	T	C	149	1	218	SNV
fragScaff_scaffold_212_pilon_49136355_44082973	1983825	1985952	1984608	A	G	999	122	218	SNV
fragScaff_scaffold_212_pilon_49136355_44082973	1983825	1985952	1984696	A	G	53	1	220	SNV
fragScaff_scaffold_212_pilon_49136355_44082973	1983825	1985952	1985612	T	C	18.0426	1	216	SNV
fragScaff_scaffold_212_pilon_49136355_44082973	1983825	1985952	1985874	G	A	83	1	212	SNV
fragScaff_scaffold_212_pilon_49136355_44082973	1983825	1985952	1985879	G	A	17.2705	1	212	SNV
fragScaff_scaffold_212_pilon_49136355_44082973	1983825	1985952	1983939	G	GC	98	2	214	INDEL
fragScaff_scaffold_212_pilon_49136355_44082973	1983825	1985952	1984289	GAAAAAAAAAAA	GAAAAAAAAAA	999	123	220	INDEL
fragScaff_scaffold_212_pilon_49136355_44082973	1983825	1985952	1985158	GAAAAAAAA	GAAAAAAAAA	999	131	220	INDEL
fragScaff_scaffold_212_pilon_49136355_44082973	1983825	1985952	1985798	ACT	ACTCT	37.252	2	218	INDEL
ctg13_pilon	25127131	25128744	25127572	A	T	999	141	196	SNV
ctg13_pilon	25127131	25128744	25128603	G	A	999	24	186	SNV
ctg13_pilon	44461515	44462501	44461663	A	C	163	5	208	SNV
ctg13_pilon	44461515	44462501	44461847	G	A	999	83	208	SNV
ctg13_pilon	44461515	44462501	44461888	C	A	999	83	206	SNV
ctg13_pilon	44461515	44462501	44462032	C	T	385	3	208	SNV
ctg13_pilon	44461515	44462501	44462049	T	A	999	59	210	SNV
ctg13_pilon	44461515	44462501	44462083	G	A	999	120	208	SNV
ctg13_pilon	44461515	44462501	44462336	T	G	999	89	208	SNV
ctg13_pilon	44461515	44462501	44462363	T	C	999	88	210	SNV
ctg13_pilon	44461515	44462501	44462443	T	C	999	122	208	SNV
ctg13_pilon	44461515	44462501	44461561	CTTTTTTTTT	CTTTTTTTTTT	999	127	204	INDEL
ctg13_pilon	44461515	44462501	44461645	GAAAAAA	GAAAAA	999	78	202	INDEL
ctg14_pilon	18516700	18517326	18516849	T	C	999	21	174	SNV
ctg14_pilon	18516700	18517326	18516980	T	A	211	1	140	SNV
ctg14_pilon	18516700	18517326	18517021	A	G	999	41	116	SNV
ctg14_pilon	18516700	18517326	18517080	G	C	111	3	160	SNV
ctg14_pilon	18516700	18517326	18517091	G	T	140	2	164	SNV
ctg14_pilon	18516700	18517326	18517313	A	T	111	2	166	SNV
ctg14_pilon	18516700	18517326	18517129	CTATTATTATTATTATTATTA	CTATTATTATTATTATTATTATTA,CTATTATTATTATTATTA	207	3,4	162	INDEL
ctg15_pilon	22583319	22584141	22583387	C	T	636	13	186	SNV
ctg15_pilon	22583319	22584141	22583619	T	A	947	15	188	SNV
ctg15_pilon	22583319	22584141	22583853	T	C	630	12	188	SNV
ctg15_pilon	22583319	22584141	22584055	T	C	100	1	194	SNV
ctg15_pilon	22583319	22584141	22584060	G	T	132	3	194	SNV
