# Supplementary material for: An integrated personal and population-based Egyptian genome reference
Source: Nat Commun. 2020 Sep 18;11:4719. doi: 10.1038/s41467-020-17964-1 (PMC7501257; doi:10.1038/s41467-020-17964-1)
Supplement: Supplementary file 14 — Supplementary Data 11 [file 41467_2020_17964_MOESM14_ESM.xlsx]

## Sheet: Supplementary Data 11
Supplementary Data 11: Individuals used for population genetics analyses annotated with source data set, continent, world subregion, country, population, and genotyping method. The individual ID is the ID of the source data set preceded with the dataset name.
Individual ID	Dataset	Continent	Subregion	Country	Population	Genotyping method
1000G_HG01879	1000G	Africa	Admixed_Africa	Barbados	Admixed_African_Caribbean	Whole_genome_sequencing
1000G_HG01880	1000G	Africa	Admixed_Africa	Barbados	Admixed_African_Caribbean	Whole_genome_sequencing
1000G_HG01882	1000G	Africa	Admixed_Africa	Barbados	Admixed_African_Caribbean	Whole_genome_sequencing
1000G_HG01883	1000G	Africa	Admixed_Africa	Barbados	Admixed_African_Caribbean	Whole_genome_sequencing
1000G_HG01885	1000G	Africa	Admixed_Africa	Barbados	Admixed_African_Caribbean	Whole_genome_sequencing
1000G_HG01886	1000G	Africa	Admixed_Africa	Barbados	Admixed_African_Caribbean	Whole_genome_sequencing
1000G_HG01889	1000G	Africa	Admixed_Africa	Barbados	Admixed_African_Caribbean	Whole_genome_sequencing
1000G_HG01890	1000G	Africa	Admixed_Africa	Barbados	Admixed_African_Caribbean	Whole_genome_sequencing
1000G_HG01894	1000G	Africa	Admixed_Africa	Barbados	Admixed_African_Caribbean	Whole_genome_sequencing
1000G_HG01896	1000G	Africa	Admixed_Africa	Barbados	Admixed_African_Caribbean	Whole_genome_sequencing
1000G_HG01912	1000G	Africa	Admixed_Africa	Barbados	Admixed_African_Caribbean	Whole_genome_sequencing
1000G_HG01914	1000G	Africa	Admixed_Africa	Barbados	Admixed_African_Caribbean	Whole_genome_sequencing
1000G_HG01915	1000G	Africa	Admixed_Africa	Barbados	Admixed_African_Caribbean	Whole_genome_sequencing
1000G_HG01956	1000G	Africa	Admixed_Africa	Barbados	Admixed_African_Caribbean	Whole_genome_sequencing
1000G_HG01958	1000G	Africa	Admixed_Africa	Barbados	Admixed_African_Caribbean	Whole_genome_sequencing
1000G_HG01985	1000G	Africa	Admixed_Africa	Barbados	Admixed_African_Caribbean	Whole_genome_sequencing
1000G_HG01986	1000G	Africa	Admixed_Africa	Barbados	Admixed_African_Caribbean	Whole_genome_sequencing
1000G_HG01988	1000G	Africa	Admixed_Africa	Barbados	Admixed_African_Caribbean	Whole_genome_sequencing
1000G_HG01989	1000G	Africa	Admixed_Africa	Barbados	Admixed_African_Caribbean	Whole_genome_sequencing
1000G_HG01990	1000G	Africa	Admixed_Africa	Barbados	Admixed_African_Caribbean	Whole_genome_sequencing
1000G_HG02009	1000G	Africa	Admixed_Africa	Barbados	Admixed_African_Caribbean	Whole_genome_sequencing
1000G_HG02010	1000G	Africa	Admixed_Africa	Barbados	Admixed_African_Caribbean	Whole_genome_sequencing
1000G_HG02012	1000G	Africa	Admixed_Africa	Barbados	Admixed_African_Caribbean	Whole_genome_sequencing
1000G_HG02013	1000G	Africa	Admixed_Africa	Barbados	Admixed_African_Caribbean	Whole_genome_sequencing
1000G_HG02014	1000G	Africa	Admixed_Africa	Barbados	Admixed_African_Caribbean	Whole_genome_sequencing
1000G_HG02051	1000G	Africa	Admixed_Africa	Barbados	Admixed_African_Caribbean	Whole_genome_sequencing
1000G_HG02052	1000G	Africa	Admixed_Africa	Barbados	Admixed_African_Caribbean	Whole_genome_sequencing
1000G_HG02053	1000G	Africa	Admixed_Africa	Barbados	Admixed_African_Caribbean	Whole_genome_sequencing
1000G_HG02054	1000G	Africa	Admixed_Africa	Barbados	Admixed_African_Caribbean	Whole_genome_sequencing
1000G_HG02095	1000G	Africa	Admixed_Africa	Barbados	Admixed_African_Caribbean	Whole_genome_sequencing
1000G_HG02107	1000G	Africa	Admixed_Africa	Barbados	Admixed_African_Caribbean	Whole_genome_sequencing
1000G_HG02108	1000G	Africa	Admixed_Africa	Barbados	Admixed_African_Caribbean	Whole_genome_sequencing
1000G_HG02111	1000G	Africa	Admixed_Africa	Barbados	Admixed_African_Caribbean	Whole_genome_sequencing
1000G_HG02143	1000G	Africa	Admixed_Africa	Barbados	Admixed_African_Caribbean	Whole_genome_sequencing
1000G_HG02144	1000G	Africa	Admixed_Africa	Barbados	Admixed_African_Caribbean	Whole_genome_sequencing
1000G_HG02255	1000G	Africa	Admixed_Africa	Barbados	Admixed_African_Caribbean	Whole_genome_sequencing
1000G_HG02256	1000G	Africa	Admixed_Africa	Barbados	Admixed_African_Caribbean	Whole_genome_sequencing
1000G_HG02281	1000G	Africa	Admixed_Africa	Barbados	Admixed_African_Caribbean	Whole_genome_sequencing
1000G_HG02282	1000G	Africa	Admixed_Africa	Barbados	Admixed_African_Caribbean	Whole_genome_sequencing
1000G_HG02283	1000G	Africa	Admixed_Africa	Barbados	Admixed_African_Caribbean	Whole_genome_sequencing
1000G_HG02284	1000G	Africa	Admixed_Africa	Barbados	Admixed_African_Caribbean	Whole_genome_sequencing
1000G_HG02307	1000G	Africa	Admixed_Africa	Barbados	Admixed_African_Caribbean	Whole_genome_sequencing
1000G_HG02308	1000G	Africa	Admixed_Africa	Barbados	Admixed_African_Caribbean	Whole_genome_sequencing
1000G_HG02309	1000G	Africa	Admixed_Africa	Barbados	Admixed_African_Caribbean	Whole_genome_sequencing
1000G_HG02314	1000G	Africa	Admixed_Africa	Barbados	Admixed_African_Caribbean	Whole_genome_sequencing
1000G_HG02315	1000G	Africa	Admixed_Africa	Barbados	Admixed_African_Caribbean	Whole_genome_sequencing
1000G_HG02317	1000G	Africa	Admixed_Africa	Barbados	Admixed_African_Caribbean	Whole_genome_sequencing
1000G_HG02318	1000G	Africa	Admixed_Africa	Barbados	Admixed_African_Caribbean	Whole_genome_sequencing
1000G_HG02322	1000G	Africa	Admixed_Africa	Barbados	Admixed_African_Caribbean	Whole_genome_sequencing
1000G_HG02323	1000G	Africa	Admixed_Africa	Barbados	Admixed_African_Caribbean	Whole_genome_sequencing
1000G_HG02325	1000G	Africa	Admixed_Africa	Barbados	Admixed_African_Caribbean	Whole_genome_sequencing
1000G_HG02330	1000G	Africa	Admixed_Africa	Barbados	Admixed_African_Caribbean	Whole_genome_sequencing
1000G_HG02332	1000G	Africa	Admixed_Africa	Barbados	Admixed_African_Caribbean	Whole_genome_sequencing
1000G_HG02334	1000G	Africa	Admixed_Africa	Barbados	Admixed_African_Caribbean	Whole_genome_sequencing
1000G_HG02337	1000G	Africa	Admixed_Africa	Barbados	Admixed_African_Caribbean	Whole_genome_sequencing
1000G_HG02339	1000G	Africa	Admixed_Africa	Barbados	Admixed_African_Caribbean	Whole_genome_sequencing
1000G_HG02343	1000G	Africa	Admixed_Africa	Barbados	Admixed_African_Caribbean	Whole_genome_sequencing
1000G_HG02419	1000G	Africa	Admixed_Africa	Barbados	Admixed_African_Caribbean	Whole_genome_sequencing
1000G_HG02420	1000G	Africa	Admixed_Africa	Barbados	Admixed_African_Caribbean	Whole_genome_sequencing
1000G_HG02427	1000G	Africa	Admixed_Africa	Barbados	Admixed_African_Caribbean	Whole_genome_sequencing
1000G_HG02429	1000G	Africa	Admixed_Africa	Barbados	Admixed_African_Caribbean	Whole_genome_sequencing
1000G_HG02433	1000G	Africa	Admixed_Africa	Barbados	Admixed_African_Caribbean	Whole_genome_sequencing
1000G_HG02439	1000G	Africa	Admixed_Africa	Barbados	Admixed_African_Caribbean	Whole_genome_sequencing
1000G_HG02442	1000G	Africa	Admixed_Africa	Barbados	Admixed_African_Caribbean	Whole_genome_sequencing
1000G_HG02445	1000G	Africa	Admixed_Africa	Barbados	Admixed_African_Caribbean	Whole_genome_sequencing
1000G_HG02449	1000G	Africa	Admixed_Africa	Barbados	Admixed_African_Caribbean	Whole_genome_sequencing
1000G_HG02450	1000G	Africa	Admixed_Africa	Barbados	Admixed_African_Caribbean	Whole_genome_sequencing
1000G_HG02455	1000G	Africa	Admixed_Africa	Barbados	Admixed_African_Caribbean	Whole_genome_sequencing
1000G_HG02470	1000G	Africa	Admixed_Africa	Barbados	Admixed_African_Caribbean	Whole_genome_sequencing
1000G_HG02471	1000G	Africa	Admixed_Africa	Barbados	Admixed_African_Caribbean	Whole_genome_sequencing
1000G_HG02476	1000G	Africa	Admixed_Africa	Barbados	Admixed_African_Caribbean	Whole_genome_sequencing
1000G_HG02477	1000G	Africa	Admixed_Africa	Barbados	Admixed_African_Caribbean	Whole_genome_sequencing
1000G_HG02479	1000G	Africa	Admixed_Africa	Barbados	Admixed_African_Caribbean	Whole_genome_sequencing
1000G_HG02481	1000G	Africa	Admixed_Africa	Barbados	Admixed_African_Caribbean	Whole_genome_sequencing
1000G_HG02484	1000G	Africa	Admixed_Africa	Barbados	Admixed_African_Caribbean	Whole_genome_sequencing
1000G_HG02485	1000G	Africa	Admixed_Africa	Barbados	Admixed_African_Caribbean	Whole_genome_sequencing
1000G_HG02489	1000G	Africa	Admixed_Africa	Barbados	Admixed_African_Caribbean	Whole_genome_sequencing
1000G_HG02496	1000G	Africa	Admixed_Africa	Barbados	Admixed_African_Caribbean	Whole_genome_sequencing
1000G_HG02497	1000G	Africa	Admixed_Africa	Barbados	Admixed_African_Caribbean	Whole_genome_sequencing
1000G_HG02501	1000G	Africa	Admixed_Africa	Barbados	Admixed_African_Caribbean	Whole_genome_sequencing
1000G_HG02502	1000G	Africa	Admixed_Africa	Barbados	Admixed_African_Caribbean	Whole_genome_sequencing
1000G_HG02505	1000G	Africa	Admixed_Africa	Barbados	Admixed_African_Caribbean	Whole_genome_sequencing
1000G_HG02508	1000G	Africa	Admixed_Africa	Barbados	Admixed_African_Caribbean	Whole_genome_sequencing
1000G_HG02511	1000G	Africa	Admixed_Africa	Barbados	Admixed_African_Caribbean	Whole_genome_sequencing
1000G_HG02536	1000G	Africa	Admixed_Africa	Barbados	Admixed_African_Caribbean	Whole_genome_sequencing
1000G_HG02537	1000G	Africa	Admixed_Africa	Barbados	Admixed_African_Caribbean	Whole_genome_sequencing
1000G_HG02541	1000G	Africa	Admixed_Africa	Barbados	Admixed_African_Caribbean	Whole_genome_sequencing
1000G_HG02545	1000G	Africa	Admixed_Africa	Barbados	Admixed_African_Caribbean	Whole_genome_sequencing
1000G_HG02546	1000G	Africa	Admixed_Africa	Barbados	Admixed_African_Caribbean	Whole_genome_sequencing
1000G_HG02549	1000G	Africa	Admixed_Africa	Barbados	Admixed_African_Caribbean	Whole_genome_sequencing
1000G_HG02554	1000G	Africa	Admixed_Africa	Barbados	Admixed_African_Caribbean	Whole_genome_sequencing
1000G_HG02555	1000G	Africa	Admixed_Africa	Barbados	Admixed_African_Caribbean	Whole_genome_sequencing
1000G_HG02557	1000G	Africa	Admixed_Africa	Barbados	Admixed_African_Caribbean	Whole_genome_sequencing
1000G_HG02558	1000G	Africa	Admixed_Africa	Barbados	Admixed_African_Caribbean	Whole_genome_sequencing
1000G_HG02577	1000G	Africa	Admixed_Africa	Barbados	Admixed_African_Caribbean	Whole_genome_sequencing
1000G_HG02580	1000G	Africa	Admixed_Africa	Barbados	Admixed_African_Caribbean	Whole_genome_sequencing
1000G_NA19625	1000G	Africa	Admixed_Africa	Africa	Admixed_African_USA	Whole_genome_sequencing
1000G_NA19700	1000G	Africa	Admixed_Africa	Africa	Admixed_African_USA	Whole_genome_sequencing
1000G_NA19701	1000G	Africa	Admixed_Africa	Africa	Admixed_African_USA	Whole_genome_sequencing
1000G_NA19703	1000G	Africa	Admixed_Africa	Africa	Admixed_African_USA	Whole_genome_sequencing
1000G_NA19704	1000G	Africa	Admixed_Africa	Africa	Admixed_African_USA	Whole_genome_sequencing
1000G_NA19707	1000G	Africa	Admixed_Africa	Africa	Admixed_African_USA	Whole_genome_sequencing
1000G_NA19711	1000G	Africa	Admixed_Africa	Africa	Admixed_African_USA	Whole_genome_sequencing
1000G_NA19712	1000G	Africa	Admixed_Africa	Africa	Admixed_African_USA	Whole_genome_sequencing
1000G_NA19713	1000G	Africa	Admixed_Africa	Africa	Admixed_African_USA	Whole_genome_sequencing
1000G_NA19818	1000G	Africa	Admixed_Africa	Africa	Admixed_African_USA	Whole_genome_sequencing
1000G_NA19819	1000G	Africa	Admixed_Africa	Africa	Admixed_African_USA	Whole_genome_sequencing
1000G_NA19834	1000G	Africa	Admixed_Africa	Africa	Admixed_African_USA	Whole_genome_sequencing
1000G_NA19835	1000G	Africa	Admixed_Africa	Africa	Admixed_African_USA	Whole_genome_sequencing
1000G_NA19900	1000G	Africa	Admixed_Africa	Africa	Admixed_African_USA	Whole_genome_sequencing
1000G_NA19901	1000G	Africa	Admixed_Africa	Africa	Admixed_African_USA	Whole_genome_sequencing
1000G_NA19904	1000G	Africa	Admixed_Africa	Africa	Admixed_African_USA	Whole_genome_sequencing
1000G_NA19908	1000G	Africa	Admixed_Africa	Africa	Admixed_African_USA	Whole_genome_sequencing
1000G_NA19909	1000G	Africa	Admixed_Africa	Africa	Admixed_African_USA	Whole_genome_sequencing
1000G_NA19913	1000G	Africa	Admixed_Africa	Africa	Admixed_African_USA	Whole_genome_sequencing
1000G_NA19914	1000G	Africa	Admixed_Africa	Africa	Admixed_African_USA	Whole_genome_sequencing
1000G_NA19916	1000G	Africa	Admixed_Africa	Africa	Admixed_African_USA	Whole_genome_sequencing
1000G_NA19917	1000G	Africa	Admixed_Africa	Africa	Admixed_African_USA	Whole_genome_sequencing
1000G_NA19920	1000G	Africa	Admixed_Africa	Africa	Admixed_African_USA	Whole_genome_sequencing
1000G_NA19921	1000G	Africa	Admixed_Africa	Africa	Admixed_African_USA	Whole_genome_sequencing
1000G_NA19922	1000G	Africa	Admixed_Africa	Africa	Admixed_African_USA	Whole_genome_sequencing
1000G_NA19923	1000G	Africa	Admixed_Africa	Africa	Admixed_African_USA	Whole_genome_sequencing
1000G_NA19982	1000G	Africa	Admixed_Africa	Africa	Admixed_African_USA	Whole_genome_sequencing
1000G_NA19984	1000G	Africa	Admixed_Africa	Africa	Admixed_African_USA	Whole_genome_sequencing
1000G_NA20126	1000G	Africa	Admixed_Africa	Africa	Admixed_African_USA	Whole_genome_sequencing
1000G_NA20127	1000G	Africa	Admixed_Africa	Africa	Admixed_African_USA	Whole_genome_sequencing
1000G_NA20274	1000G	Africa	Admixed_Africa	Africa	Admixed_African_USA	Whole_genome_sequencing
1000G_NA20276	1000G	Africa	Admixed_Africa	Africa	Admixed_African_USA	Whole_genome_sequencing
1000G_NA20278	1000G	Africa	Admixed_Africa	Africa	Admixed_African_USA	Whole_genome_sequencing
1000G_NA20281	1000G	Africa	Admixed_Africa	Africa	Admixed_African_USA	Whole_genome_sequencing
1000G_NA20282	1000G	Africa	Admixed_Africa	Africa	Admixed_African_USA	Whole_genome_sequencing
1000G_NA20287	1000G	Africa	Admixed_Africa	Africa	Admixed_African_USA	Whole_genome_sequencing
1000G_NA20289	1000G	Africa	Admixed_Africa	Africa	Admixed_African_USA	Whole_genome_sequencing
1000G_NA20291	1000G	Africa	Admixed_Africa	Africa	Admixed_African_USA	Whole_genome_sequencing
1000G_NA20294	1000G	Africa	Admixed_Africa	Africa	Admixed_African_USA	Whole_genome_sequencing
1000G_NA20296	1000G	Africa	Admixed_Africa	Africa	Admixed_African_USA	Whole_genome_sequencing
1000G_NA20298	1000G	Africa	Admixed_Africa	Africa	Admixed_African_USA	Whole_genome_sequencing
1000G_NA20299	1000G	Africa	Admixed_Africa	Africa	Admixed_African_USA	Whole_genome_sequencing
1000G_NA20314	1000G	Africa	Admixed_Africa	Africa	Admixed_African_USA	Whole_genome_sequencing
1000G_NA20317	1000G	Africa	Admixed_Africa	Africa	Admixed_African_USA	Whole_genome_sequencing
1000G_NA20318	1000G	Africa	Admixed_Africa	Africa	Admixed_African_USA	Whole_genome_sequencing
1000G_NA20320	1000G	Africa	Admixed_Africa	Africa	Admixed_African_USA	Whole_genome_sequencing
1000G_NA20321	1000G	Africa	Admixed_Africa	Africa	Admixed_African_USA	Whole_genome_sequencing
1000G_NA20332	1000G	Africa	Admixed_Africa	Africa	Admixed_African_USA	Whole_genome_sequencing
1000G_NA20334	1000G	Africa	Admixed_Africa	Africa	Admixed_African_USA	Whole_genome_sequencing
1000G_NA20339	1000G	Africa	Admixed_Africa	Africa	Admixed_African_USA	Whole_genome_sequencing
1000G_NA20340	1000G	Africa	Admixed_Africa	Africa	Admixed_African_USA	Whole_genome_sequencing
1000G_NA20342	1000G	Africa	Admixed_Africa	Africa	Admixed_African_USA	Whole_genome_sequencing
1000G_NA20346	1000G	Africa	Admixed_Africa	Africa	Admixed_African_USA	Whole_genome_sequencing
1000G_NA20348	1000G	Africa	Admixed_Africa	Africa	Admixed_African_USA	Whole_genome_sequencing
1000G_NA20351	1000G	Africa	Admixed_Africa	Africa	Admixed_African_USA	Whole_genome_sequencing
1000G_NA20355	1000G	Africa	Admixed_Africa	Africa	Admixed_African_USA	Whole_genome_sequencing
1000G_NA20356	1000G	Africa	Admixed_Africa	Africa	Admixed_African_USA	Whole_genome_sequencing
1000G_NA20357	1000G	Africa	Admixed_Africa	Africa	Admixed_African_USA	Whole_genome_sequencing
1000G_NA20359	1000G	Africa	Admixed_Africa	Africa	Admixed_African_USA	Whole_genome_sequencing
1000G_NA20362	1000G	Africa	Admixed_Africa	Africa	Admixed_African_USA	Whole_genome_sequencing
1000G_NA20412	1000G	Africa	Admixed_Africa	Africa	Admixed_African_USA	Whole_genome_sequencing
1000G_NA19017	1000G	Africa	East_Africa	Kenya	Luhya	Whole_genome_sequencing
1000G_NA19019	1000G	Africa	East_Africa	Kenya	Luhya	Whole_genome_sequencing
1000G_NA19020	1000G	Africa	East_Africa	Kenya	Luhya	Whole_genome_sequencing
1000G_NA19023	1000G	Africa	East_Africa	Kenya	Luhya	Whole_genome_sequencing
1000G_NA19024	1000G	Africa	East_Africa	Kenya	Luhya	Whole_genome_sequencing
1000G_NA19025	1000G	Africa	East_Africa	Kenya	Luhya	Whole_genome_sequencing
1000G_NA19026	1000G	Africa	East_Africa	Kenya	Luhya	Whole_genome_sequencing
1000G_NA19027	1000G	Africa	East_Africa	Kenya	Luhya	Whole_genome_sequencing
1000G_NA19028	1000G	Africa	East_Africa	Kenya	Luhya	Whole_genome_sequencing
1000G_NA19030	1000G	Africa	East_Africa	Kenya	Luhya	Whole_genome_sequencing
1000G_NA19031	1000G	Africa	East_Africa	Kenya	Luhya	Whole_genome_sequencing
1000G_NA19035	1000G	Africa	East_Africa	Kenya	Luhya	Whole_genome_sequencing
1000G_NA19036	1000G	Africa	East_Africa	Kenya	Luhya	Whole_genome_sequencing
1000G_NA19037	1000G	Africa	East_Africa	Kenya	Luhya	Whole_genome_sequencing
1000G_NA19038	1000G	Africa	East_Africa	Kenya	Luhya	Whole_genome_sequencing
1000G_NA19041	1000G	Africa	East_Africa	Kenya	Luhya	Whole_genome_sequencing
1000G_NA19042	1000G	Africa	East_Africa	Kenya	Luhya	Whole_genome_sequencing
1000G_NA19043	1000G	Africa	East_Africa	Kenya	Luhya	Whole_genome_sequencing
1000G_NA19307	1000G	Africa	East_Africa	Kenya	Luhya	Whole_genome_sequencing
1000G_NA19308	1000G	Africa	East_Africa	Kenya	Luhya	Whole_genome_sequencing
1000G_NA19309	1000G	Africa	East_Africa	Kenya	Luhya	Whole_genome_sequencing
1000G_NA19310	1000G	Africa	East_Africa	Kenya	Luhya	Whole_genome_sequencing
1000G_NA19312	1000G	Africa	East_Africa	Kenya	Luhya	Whole_genome_sequencing
1000G_NA19314	1000G	Africa	East_Africa	Kenya	Luhya	Whole_genome_sequencing
1000G_NA19315	1000G	Africa	East_Africa	Kenya	Luhya	Whole_genome_sequencing
1000G_NA19316	1000G	Africa	East_Africa	Kenya	Luhya	Whole_genome_sequencing
1000G_NA19317	1000G	Africa	East_Africa	Kenya	Luhya	Whole_genome_sequencing
1000G_NA19318	1000G	Africa	East_Africa	Kenya	Luhya	Whole_genome_sequencing
1000G_NA19319	1000G	Africa	East_Africa	Kenya	Luhya	Whole_genome_sequencing
1000G_NA19320	1000G	Africa	East_Africa	Kenya	Luhya	Whole_genome_sequencing
1000G_NA19321	1000G	Africa	East_Africa	Kenya	Luhya	Whole_genome_sequencing
1000G_NA19323	1000G	Africa	East_Africa	Kenya	Luhya	Whole_genome_sequencing
1000G_NA19324	1000G	Africa	East_Africa	Kenya	Luhya	Whole_genome_sequencing
1000G_NA19327	1000G	Africa	East_Africa	Kenya	Luhya	Whole_genome_sequencing
1000G_NA19328	1000G	Africa	East_Africa	Kenya	Luhya	Whole_genome_sequencing
1000G_NA19331	1000G	Africa	East_Africa	Kenya	Luhya	Whole_genome_sequencing
1000G_NA19332	1000G	Africa	East_Africa	Kenya	Luhya	Whole_genome_sequencing
1000G_NA19334	1000G	Africa	East_Africa	Kenya	Luhya	Whole_genome_sequencing
1000G_NA19338	1000G	Africa	East_Africa	Kenya	Luhya	Whole_genome_sequencing
1000G_NA19346	1000G	Africa	East_Africa	Kenya	Luhya	Whole_genome_sequencing
1000G_NA19347	1000G	Africa	East_Africa	Kenya	Luhya	Whole_genome_sequencing
1000G_NA19350	1000G	Africa	East_Africa	Kenya	Luhya	Whole_genome_sequencing
1000G_NA19351	1000G	Africa	East_Africa	Kenya	Luhya	Whole_genome_sequencing
1000G_NA19355	1000G	Africa	East_Africa	Kenya	Luhya	Whole_genome_sequencing
1000G_NA19360	1000G	Africa	East_Africa	Kenya	Luhya	Whole_genome_sequencing
1000G_NA19372	1000G	Africa	East_Africa	Kenya	Luhya	Whole_genome_sequencing
1000G_NA19374	1000G	Africa	East_Africa	Kenya	Luhya	Whole_genome_sequencing
1000G_NA19375	1000G	Africa	East_Africa	Kenya	Luhya	Whole_genome_sequencing
1000G_NA19376	1000G	Africa	East_Africa	Kenya	Luhya	Whole_genome_sequencing
1000G_NA19377	1000G	Africa	East_Africa	Kenya	Luhya	Whole_genome_sequencing
1000G_NA19378	1000G	Africa	East_Africa	Kenya	Luhya	Whole_genome_sequencing
1000G_NA19379	1000G	Africa	East_Africa	Kenya	Luhya	Whole_genome_sequencing
1000G_NA19380	1000G	Africa	East_Africa	Kenya	Luhya	Whole_genome_sequencing
1000G_NA19383	1000G	Africa	East_Africa	Kenya	Luhya	Whole_genome_sequencing
1000G_NA19384	1000G	Africa	East_Africa	Kenya	Luhya	Whole_genome_sequencing
1000G_NA19385	1000G	Africa	East_Africa	Kenya	Luhya	Whole_genome_sequencing
1000G_NA19390	1000G	Africa	East_Africa	Kenya	Luhya	Whole_genome_sequencing
1000G_NA19391	1000G	Africa	East_Africa	Kenya	Luhya	Whole_genome_sequencing
1000G_NA19393	1000G	Africa	East_Africa	Kenya	Luhya	Whole_genome_sequencing
1000G_NA19394	1000G	Africa	East_Africa	Kenya	Luhya	Whole_genome_sequencing
1000G_NA19395	1000G	Africa	East_Africa	Kenya	Luhya	Whole_genome_sequencing
1000G_NA19397	1000G	Africa	East_Africa	Kenya	Luhya	Whole_genome_sequencing
1000G_NA19399	1000G	Africa	East_Africa	Kenya	Luhya	Whole_genome_sequencing
1000G_NA19401	1000G	Africa	East_Africa	Kenya	Luhya	Whole_genome_sequencing
1000G_NA19403	1000G	Africa	East_Africa	Kenya	Luhya	Whole_genome_sequencing
1000G_NA19404	1000G	Africa	East_Africa	Kenya	Luhya	Whole_genome_sequencing
1000G_NA19428	1000G	Africa	East_Africa	Kenya	Luhya	Whole_genome_sequencing
1000G_NA19429	1000G	Africa	East_Africa	Kenya	Luhya	Whole_genome_sequencing
1000G_NA19430	1000G	Africa	East_Africa	Kenya	Luhya	Whole_genome_sequencing
1000G_NA19431	1000G	Africa	East_Africa	Kenya	Luhya	Whole_genome_sequencing
1000G_NA19434	1000G	Africa	East_Africa	Kenya	Luhya	Whole_genome_sequencing
1000G_NA19435	1000G	Africa	East_Africa	Kenya	Luhya	Whole_genome_sequencing
1000G_NA19436	1000G	Africa	East_Africa	Kenya	Luhya	Whole_genome_sequencing
1000G_NA19437	1000G	Africa	East_Africa	Kenya	Luhya	Whole_genome_sequencing
1000G_NA19438	1000G	Africa	East_Africa	Kenya	Luhya	Whole_genome_sequencing
1000G_NA19439	1000G	Africa	East_Africa	Kenya	Luhya	Whole_genome_sequencing
1000G_NA19440	1000G	Africa	East_Africa	Kenya	Luhya	Whole_genome_sequencing
1000G_NA19443	1000G	Africa	East_Africa	Kenya	Luhya	Whole_genome_sequencing
1000G_NA19445	1000G	Africa	East_Africa	Kenya	Luhya	Whole_genome_sequencing
1000G_NA19446	1000G	Africa	East_Africa	Kenya	Luhya	Whole_genome_sequencing
1000G_NA19448	1000G	Africa	East_Africa	Kenya	Luhya	Whole_genome_sequencing
1000G_NA19449	1000G	Africa	East_Africa	Kenya	Luhya	Whole_genome_sequencing
1000G_NA19451	1000G	Africa	East_Africa	Kenya	Luhya	Whole_genome_sequencing
1000G_NA19452	1000G	Africa	East_Africa	Kenya	Luhya	Whole_genome_sequencing
1000G_NA19454	1000G	Africa	East_Africa	Kenya	Luhya	Whole_genome_sequencing
1000G_NA19455	1000G	Africa	East_Africa	Kenya	Luhya	Whole_genome_sequencing
1000G_NA19456	1000G	Africa	East_Africa	Kenya	Luhya	Whole_genome_sequencing
1000G_NA19457	1000G	Africa	East_Africa	Kenya	Luhya	Whole_genome_sequencing
1000G_NA19461	1000G	Africa	East_Africa	Kenya	Luhya	Whole_genome_sequencing
1000G_NA19462	1000G	Africa	East_Africa	Kenya	Luhya	Whole_genome_sequencing
1000G_NA19463	1000G	Africa	East_Africa	Kenya	Luhya	Whole_genome_sequencing
1000G_NA19466	1000G	Africa	East_Africa	Kenya	Luhya	Whole_genome_sequencing
1000G_NA19467	1000G	Africa	East_Africa	Kenya	Luhya	Whole_genome_sequencing
1000G_NA19468	1000G	Africa	East_Africa	Kenya	Luhya	Whole_genome_sequencing
1000G_NA19471	1000G	Africa	East_Africa	Kenya	Luhya	Whole_genome_sequencing
1000G_NA19472	1000G	Africa	East_Africa	Kenya	Luhya	Whole_genome_sequencing
1000G_NA19473	1000G	Africa	East_Africa	Kenya	Luhya	Whole_genome_sequencing
1000G_NA19474	1000G	Africa	East_Africa	Kenya	Luhya	Whole_genome_sequencing
1000G_NA19475	1000G	Africa	East_Africa	Kenya	Luhya	Whole_genome_sequencing
1000G_HG02922	1000G	Africa	Western_Africa	Nigeria	Esan	Whole_genome_sequencing
1000G_HG02923	1000G	Africa	Western_Africa	Nigeria	Esan	Whole_genome_sequencing
1000G_HG02938	1000G	Africa	Western_Africa	Nigeria	Esan	Whole_genome_sequencing
1000G_HG02941	1000G	Africa	Western_Africa	Nigeria	Esan	Whole_genome_sequencing
1000G_HG02943	1000G	Africa	Western_Africa	Nigeria	Esan	Whole_genome_sequencing
1000G_HG02944	1000G	Africa	Western_Africa	Nigeria	Esan	Whole_genome_sequencing
1000G_HG02946	1000G	Africa	Western_Africa	Nigeria	Esan	Whole_genome_sequencing
1000G_HG02947	1000G	Africa	Western_Africa	Nigeria	Esan	Whole_genome_sequencing
1000G_HG02952	1000G	Africa	Western_Africa	Nigeria	Esan	Whole_genome_sequencing
1000G_HG02953	1000G	Africa	Western_Africa	Nigeria	Esan	Whole_genome_sequencing
1000G_HG02968	1000G	Africa	Western_Africa	Nigeria	Esan	Whole_genome_sequencing
1000G_HG02970	1000G	Africa	Western_Africa	Nigeria	Esan	Whole_genome_sequencing
1000G_HG02971	1000G	Africa	Western_Africa	Nigeria	Esan	Whole_genome_sequencing
1000G_HG02973	1000G	Africa	Western_Africa	Nigeria	Esan	Whole_genome_sequencing
1000G_HG02974	1000G	Africa	Western_Africa	Nigeria	Esan	Whole_genome_sequencing
1000G_HG02976	1000G	Africa	Western_Africa	Nigeria	Esan	Whole_genome_sequencing
1000G_HG02977	1000G	Africa	Western_Africa	Nigeria	Esan	Whole_genome_sequencing
1000G_HG02979	1000G	Africa	Western_Africa	Nigeria	Esan	Whole_genome_sequencing
1000G_HG02981	1000G	Africa	Western_Africa	Nigeria	Esan	Whole_genome_sequencing
1000G_HG03099	1000G	Africa	Western_Africa	Nigeria	Esan	Whole_genome_sequencing
1000G_HG03100	1000G	Africa	Western_Africa	Nigeria	Esan	Whole_genome_sequencing
1000G_HG03103	1000G	Africa	Western_Africa	Nigeria	Esan	Whole_genome_sequencing
1000G_HG03105	1000G	Africa	Western_Africa	Nigeria	Esan	Whole_genome_sequencing
1000G_HG03108	1000G	Africa	Western_Africa	Nigeria	Esan	Whole_genome_sequencing
1000G_HG03109	1000G	Africa	Western_Africa	Nigeria	Esan	Whole_genome_sequencing
1000G_HG03111	1000G	Africa	Western_Africa	Nigeria	Esan	Whole_genome_sequencing
1000G_HG03112	1000G	Africa	Western_Africa	Nigeria	Esan	Whole_genome_sequencing
1000G_HG03114	1000G	Africa	Western_Africa	Nigeria	Esan	Whole_genome_sequencing
1000G_HG03115	1000G	Africa	Western_Africa	Nigeria	Esan	Whole_genome_sequencing
1000G_HG03117	1000G	Africa	Western_Africa	Nigeria	Esan	Whole_genome_sequencing
1000G_HG03118	1000G	Africa	Western_Africa	Nigeria	Esan	Whole_genome_sequencing
1000G_HG03120	1000G	Africa	Western_Africa	Nigeria	Esan	Whole_genome_sequencing
1000G_HG03121	1000G	Africa	Western_Africa	Nigeria	Esan	Whole_genome_sequencing
1000G_HG03123	1000G	Africa	Western_Africa	Nigeria	Esan	Whole_genome_sequencing
1000G_HG03124	1000G	Africa	Western_Africa	Nigeria	Esan	Whole_genome_sequencing
1000G_HG03126	1000G	Africa	Western_Africa	Nigeria	Esan	Whole_genome_sequencing
1000G_HG03127	1000G	Africa	Western_Africa	Nigeria	Esan	Whole_genome_sequencing
1000G_HG03129	1000G	Africa	Western_Africa	Nigeria	Esan	Whole_genome_sequencing
1000G_HG03130	1000G	Africa	Western_Africa	Nigeria	Esan	Whole_genome_sequencing
1000G_HG03132	1000G	Africa	Western_Africa	Nigeria	Esan	Whole_genome_sequencing
1000G_HG03133	1000G	Africa	Western_Africa	Nigeria	Esan	Whole_genome_sequencing
1000G_HG03135	1000G	Africa	Western_Africa	Nigeria	Esan	Whole_genome_sequencing
1000G_HG03136	1000G	Africa	Western_Africa	Nigeria	Esan	Whole_genome_sequencing
1000G_HG03139	1000G	Africa	Western_Africa	Nigeria	Esan	Whole_genome_sequencing
1000G_HG03157	1000G	Africa	Western_Africa	Nigeria	Esan	Whole_genome_sequencing
1000G_HG03159	1000G	Africa	Western_Africa	Nigeria	Esan	Whole_genome_sequencing
1000G_HG03160	1000G	Africa	Western_Africa	Nigeria	Esan	Whole_genome_sequencing
1000G_HG03162	1000G	Africa	Western_Africa	Nigeria	Esan	Whole_genome_sequencing
1000G_HG03163	1000G	Africa	Western_Africa	Nigeria	Esan	Whole_genome_sequencing
1000G_HG03166	1000G	Africa	Western_Africa	Nigeria	Esan	Whole_genome_sequencing
1000G_HG03168	1000G	Africa	Western_Africa	Nigeria	Esan	Whole_genome_sequencing
1000G_HG03169	1000G	Africa	Western_Africa	Nigeria	Esan	Whole_genome_sequencing
1000G_HG03172	1000G	Africa	Western_Africa	Nigeria	Esan	Whole_genome_sequencing
1000G_HG03175	1000G	Africa	Western_Africa	Nigeria	Esan	Whole_genome_sequencing
1000G_HG03189	1000G	Africa	Western_Africa	Nigeria	Esan	Whole_genome_sequencing
1000G_HG03190	1000G	Africa	Western_Africa	Nigeria	Esan	Whole_genome_sequencing
1000G_HG03193	1000G	Africa	Western_Africa	Nigeria	Esan	Whole_genome_sequencing
1000G_HG03195	1000G	Africa	Western_Africa	Nigeria	Esan	Whole_genome_sequencing
1000G_HG03196	1000G	Africa	Western_Africa	Nigeria	Esan	Whole_genome_sequencing
1000G_HG03198	1000G	Africa	Western_Africa	Nigeria	Esan	Whole_genome_sequencing
1000G_HG03199	1000G	Africa	Western_Africa	Nigeria	Esan	Whole_genome_sequencing
1000G_HG03202	1000G	Africa	Western_Africa	Nigeria	Esan	Whole_genome_sequencing
1000G_HG03265	1000G	Africa	Western_Africa	Nigeria	Esan	Whole_genome_sequencing
1000G_HG03267	1000G	Africa	Western_Africa	Nigeria	Esan	Whole_genome_sequencing
1000G_HG03268	1000G	Africa	Western_Africa	Nigeria	Esan	Whole_genome_sequencing
1000G_HG03270	1000G	Africa	Western_Africa	Nigeria	Esan	Whole_genome_sequencing
1000G_HG03271	1000G	Africa	Western_Africa	Nigeria	Esan	Whole_genome_sequencing
1000G_HG03279	1000G	Africa	Western_Africa	Nigeria	Esan	Whole_genome_sequencing
1000G_HG03280	1000G	Africa	Western_Africa	Nigeria	Esan	Whole_genome_sequencing
1000G_HG03291	1000G	Africa	Western_Africa	Nigeria	Esan	Whole_genome_sequencing
1000G_HG03294	1000G	Africa	Western_Africa	Nigeria	Esan	Whole_genome_sequencing
1000G_HG03295	1000G	Africa	Western_Africa	Nigeria	Esan	Whole_genome_sequencing
1000G_HG03297	1000G	Africa	Western_Africa	Nigeria	Esan	Whole_genome_sequencing
1000G_HG03298	1000G	Africa	Western_Africa	Nigeria	Esan	Whole_genome_sequencing
1000G_HG03300	1000G	Africa	Western_Africa	Nigeria	Esan	Whole_genome_sequencing
1000G_HG03301	1000G	Africa	Western_Africa	Nigeria	Esan	Whole_genome_sequencing
1000G_HG03303	1000G	Africa	Western_Africa	Nigeria	Esan	Whole_genome_sequencing
1000G_HG03304	1000G	Africa	Western_Africa	Nigeria	Esan	Whole_genome_sequencing
1000G_HG03311	1000G	Africa	Western_Africa	Nigeria	Esan	Whole_genome_sequencing
1000G_HG03313	1000G	Africa	Western_Africa	Nigeria	Esan	Whole_genome_sequencing
1000G_HG03342	1000G	Africa	Western_Africa	Nigeria	Esan	Whole_genome_sequencing
1000G_HG03343	1000G	Africa	Western_Africa	Nigeria	Esan	Whole_genome_sequencing
1000G_HG03351	1000G	Africa	Western_Africa	Nigeria	Esan	Whole_genome_sequencing
1000G_HG03352	1000G	Africa	Western_Africa	Nigeria	Esan	Whole_genome_sequencing
1000G_HG03354	1000G	Africa	Western_Africa	Nigeria	Esan	Whole_genome_sequencing
1000G_HG03363	1000G	Africa	Western_Africa	Nigeria	Esan	Whole_genome_sequencing
1000G_HG03366	1000G	Africa	Western_Africa	Nigeria	Esan	Whole_genome_sequencing
1000G_HG03367	1000G	Africa	Western_Africa	Nigeria	Esan	Whole_genome_sequencing
1000G_HG03369	1000G	Africa	Western_Africa	Nigeria	Esan	Whole_genome_sequencing
1000G_HG03370	1000G	Africa	Western_Africa	Nigeria	Esan	Whole_genome_sequencing
1000G_HG03372	1000G	Africa	Western_Africa	Nigeria	Esan	Whole_genome_sequencing
1000G_HG03499	1000G	Africa	Western_Africa	Nigeria	Esan	Whole_genome_sequencing
1000G_HG03511	1000G	Africa	Western_Africa	Nigeria	Esan	Whole_genome_sequencing
1000G_HG03514	1000G	Africa	Western_Africa	Nigeria	Esan	Whole_genome_sequencing
1000G_HG03515	1000G	Africa	Western_Africa	Nigeria	Esan	Whole_genome_sequencing
1000G_HG03517	1000G	Africa	Western_Africa	Nigeria	Esan	Whole_genome_sequencing
1000G_HG03518	1000G	Africa	Western_Africa	Nigeria	Esan	Whole_genome_sequencing
1000G_HG03520	1000G	Africa	Western_Africa	Nigeria	Esan	Whole_genome_sequencing
1000G_HG03521	1000G	Africa	Western_Africa	Nigeria	Esan	Whole_genome_sequencing
1000G_HG02461	1000G	Africa	Western_Africa	The_Gambia	Gambian	Whole_genome_sequencing
1000G_HG02462	1000G	Africa	Western_Africa	The_Gambia	Gambian	Whole_genome_sequencing
1000G_HG02464	1000G	Africa	Western_Africa	The_Gambia	Gambian	Whole_genome_sequencing
1000G_HG02465	1000G	Africa	Western_Africa	The_Gambia	Gambian	Whole_genome_sequencing
1000G_HG02561	1000G	Africa	Western_Africa	The_Gambia	Gambian	Whole_genome_sequencing
1000G_HG02562	1000G	Africa	Western_Africa	The_Gambia	Gambian	Whole_genome_sequencing
1000G_HG02568	1000G	Africa	Western_Africa	The_Gambia	Gambian	Whole_genome_sequencing
1000G_HG02570	1000G	Africa	Western_Africa	The_Gambia	Gambian	Whole_genome_sequencing
1000G_HG02571	1000G	Africa	Western_Africa	The_Gambia	Gambian	Whole_genome_sequencing
1000G_HG02573	1000G	Africa	Western_Africa	The_Gambia	Gambian	Whole_genome_sequencing
1000G_HG02574	1000G	Africa	Western_Africa	The_Gambia	Gambian	Whole_genome_sequencing
1000G_HG02582	1000G	Africa	Western_Africa	The_Gambia	Gambian	Whole_genome_sequencing
1000G_HG02583	1000G	Africa	Western_Africa	The_Gambia	Gambian	Whole_genome_sequencing
1000G_HG02585	1000G	Africa	Western_Africa	The_Gambia	Gambian	Whole_genome_sequencing
1000G_HG02586	1000G	Africa	Western_Africa	The_Gambia	Gambian	Whole_genome_sequencing
1000G_HG02588	1000G	Africa	Western_Africa	The_Gambia	Gambian	Whole_genome_sequencing
1000G_HG02589	1000G	Africa	Western_Africa	The_Gambia	Gambian	Whole_genome_sequencing
1000G_HG02594	1000G	Africa	Western_Africa	The_Gambia	Gambian	Whole_genome_sequencing
1000G_HG02595	1000G	Africa	Western_Africa	The_Gambia	Gambian	Whole_genome_sequencing
1000G_HG02610	1000G	Africa	Western_Africa	The_Gambia	Gambian	Whole_genome_sequencing
1000G_HG02611	1000G	Africa	Western_Africa	The_Gambia	Gambian	Whole_genome_sequencing
1000G_HG02613	1000G	Africa	Western_Africa	The_Gambia	Gambian	Whole_genome_sequencing
1000G_HG02614	1000G	Africa	Western_Africa	The_Gambia	Gambian	Whole_genome_sequencing
1000G_HG02620	1000G	Africa	Western_Africa	The_Gambia	Gambian	Whole_genome_sequencing
1000G_HG02621	1000G	Africa	Western_Africa	The_Gambia	Gambian	Whole_genome_sequencing
1000G_HG02623	1000G	Africa	Western_Africa	The_Gambia	Gambian	Whole_genome_sequencing
1000G_HG02624	1000G	Africa	Western_Africa	The_Gambia	Gambian	Whole_genome_sequencing
1000G_HG02628	1000G	Africa	Western_Africa	The_Gambia	Gambian	Whole_genome_sequencing
1000G_HG02629	1000G	Africa	Western_Africa	The_Gambia	Gambian	Whole_genome_sequencing
1000G_HG02634	1000G	Africa	Western_Africa	The_Gambia	Gambian	Whole_genome_sequencing
1000G_HG02635	1000G	Africa	Western_Africa	The_Gambia	Gambian	Whole_genome_sequencing
1000G_HG02642	1000G	Africa	Western_Africa	The_Gambia	Gambian	Whole_genome_sequencing
1000G_HG02643	1000G	Africa	Western_Africa	The_Gambia	Gambian	Whole_genome_sequencing
1000G_HG02645	1000G	Africa	Western_Africa	The_Gambia	Gambian	Whole_genome_sequencing
1000G_HG02646	1000G	Africa	Western_Africa	The_Gambia	Gambian	Whole_genome_sequencing
1000G_HG02666	1000G	Africa	Western_Africa	The_Gambia	Gambian	Whole_genome_sequencing
1000G_HG02667	1000G	Africa	Western_Africa	The_Gambia	Gambian	Whole_genome_sequencing
1000G_HG02675	1000G	Africa	Western_Africa	The_Gambia	Gambian	Whole_genome_sequencing
1000G_HG02676	1000G	Africa	Western_Africa	The_Gambia	Gambian	Whole_genome_sequencing
1000G_HG02678	1000G	Africa	Western_Africa	The_Gambia	Gambian	Whole_genome_sequencing
1000G_HG02679	1000G	Africa	Western_Africa	The_Gambia	Gambian	Whole_genome_sequencing
1000G_HG02702	1000G	Africa	Western_Africa	The_Gambia	Gambian	Whole_genome_sequencing
1000G_HG02703	1000G	Africa	Western_Africa	The_Gambia	Gambian	Whole_genome_sequencing
1000G_HG02715	1000G	Africa	Western_Africa	The_Gambia	Gambian	Whole_genome_sequencing
1000G_HG02716	1000G	Africa	Western_Africa	The_Gambia	Gambian	Whole_genome_sequencing
1000G_HG02721	1000G	Africa	Western_Africa	The_Gambia	Gambian	Whole_genome_sequencing
1000G_HG02722	1000G	Africa	Western_Africa	The_Gambia	Gambian	Whole_genome_sequencing
1000G_HG02756	1000G	Africa	Western_Africa	The_Gambia	Gambian	Whole_genome_sequencing
1000G_HG02757	1000G	Africa	Western_Africa	The_Gambia	Gambian	Whole_genome_sequencing
1000G_HG02759	1000G	Africa	Western_Africa	The_Gambia	Gambian	Whole_genome_sequencing
1000G_HG02760	1000G	Africa	Western_Africa	The_Gambia	Gambian	Whole_genome_sequencing
1000G_HG02763	1000G	Africa	Western_Africa	The_Gambia	Gambian	Whole_genome_sequencing
1000G_HG02768	1000G	Africa	Western_Africa	The_Gambia	Gambian	Whole_genome_sequencing
1000G_HG02769	1000G	Africa	Western_Africa	The_Gambia	Gambian	Whole_genome_sequencing
1000G_HG02771	1000G	Africa	Western_Africa	The_Gambia	Gambian	Whole_genome_sequencing
1000G_HG02772	1000G	Africa	Western_Africa	The_Gambia	Gambian	Whole_genome_sequencing
1000G_HG02798	1000G	Africa	Western_Africa	The_Gambia	Gambian	Whole_genome_sequencing
1000G_HG02799	1000G	Africa	Western_Africa	The_Gambia	Gambian	Whole_genome_sequencing
1000G_HG02804	1000G	Africa	Western_Africa	The_Gambia	Gambian	Whole_genome_sequencing
1000G_HG02805	1000G	Africa	Western_Africa	The_Gambia	Gambian	Whole_genome_sequencing
1000G_HG02807	1000G	Africa	Western_Africa	The_Gambia	Gambian	Whole_genome_sequencing
1000G_HG02808	1000G	Africa	Western_Africa	The_Gambia	Gambian	Whole_genome_sequencing
1000G_HG02810	1000G	Africa	Western_Africa	The_Gambia	Gambian	Whole_genome_sequencing
1000G_HG02811	1000G	Africa	Western_Africa	The_Gambia	Gambian	Whole_genome_sequencing
1000G_HG02813	1000G	Africa	Western_Africa	The_Gambia	Gambian	Whole_genome_sequencing
1000G_HG02814	1000G	Africa	Western_Africa	The_Gambia	Gambian	Whole_genome_sequencing
1000G_HG02816	1000G	Africa	Western_Africa	The_Gambia	Gambian	Whole_genome_sequencing
1000G_HG02817	1000G	Africa	Western_Africa	The_Gambia	Gambian	Whole_genome_sequencing
1000G_HG02819	1000G	Africa	Western_Africa	The_Gambia	Gambian	Whole_genome_sequencing
1000G_HG02820	1000G	Africa	Western_Africa	The_Gambia	Gambian	Whole_genome_sequencing
1000G_HG02836	1000G	Africa	Western_Africa	The_Gambia	Gambian	Whole_genome_sequencing
1000G_HG02837	1000G	Africa	Western_Africa	The_Gambia	Gambian	Whole_genome_sequencing
1000G_HG02839	1000G	Africa	Western_Africa	The_Gambia	Gambian	Whole_genome_sequencing
1000G_HG02840	1000G	Africa	Western_Africa	The_Gambia	Gambian	Whole_genome_sequencing
1000G_HG02851	1000G	Africa	Western_Africa	The_Gambia	Gambian	Whole_genome_sequencing
1000G_HG02852	1000G	Africa	Western_Africa	The_Gambia	Gambian	Whole_genome_sequencing
1000G_HG02854	1000G	Africa	Western_Africa	The_Gambia	Gambian	Whole_genome_sequencing
1000G_HG02855	1000G	Africa	Western_Africa	The_Gambia	Gambian	Whole_genome_sequencing
1000G_HG02860	1000G	Africa	Western_Africa	The_Gambia	Gambian	Whole_genome_sequencing
1000G_HG02861	1000G	Africa	Western_Africa	The_Gambia	Gambian	Whole_genome_sequencing
1000G_HG02870	1000G	Africa	Western_Africa	The_Gambia	Gambian	Whole_genome_sequencing
1000G_HG02878	1000G	Africa	Western_Africa	The_Gambia	Gambian	Whole_genome_sequencing
1000G_HG02879	1000G	Africa	Western_Africa	The_Gambia	Gambian	Whole_genome_sequencing
1000G_HG02881	1000G	Africa	Western_Africa	The_Gambia	Gambian	Whole_genome_sequencing
1000G_HG02882	1000G	Africa	Western_Africa	The_Gambia	Gambian	Whole_genome_sequencing
1000G_HG02884	1000G	Africa	Western_Africa	The_Gambia	Gambian	Whole_genome_sequencing
1000G_HG02885	1000G	Africa	Western_Africa	The_Gambia	Gambian	Whole_genome_sequencing
1000G_HG02887	1000G	Africa	Western_Africa	The_Gambia	Gambian	Whole_genome_sequencing
1000G_HG02888	1000G	Africa	Western_Africa	The_Gambia	Gambian	Whole_genome_sequencing
1000G_HG02890	1000G	Africa	Western_Africa	The_Gambia	Gambian	Whole_genome_sequencing
1000G_HG02891	1000G	Africa	Western_Africa	The_Gambia	Gambian	Whole_genome_sequencing
1000G_HG02895	1000G	Africa	Western_Africa	The_Gambia	Gambian	Whole_genome_sequencing
1000G_HG02896	1000G	Africa	Western_Africa	The_Gambia	Gambian	Whole_genome_sequencing
1000G_HG02982	1000G	Africa	Western_Africa	The_Gambia	Gambian	Whole_genome_sequencing
1000G_HG02983	1000G	Africa	Western_Africa	The_Gambia	Gambian	Whole_genome_sequencing
1000G_HG03024	1000G	Africa	Western_Africa	The_Gambia	Gambian	Whole_genome_sequencing
1000G_HG03025	1000G	Africa	Western_Africa	The_Gambia	Gambian	Whole_genome_sequencing
1000G_HG03027	1000G	Africa	Western_Africa	The_Gambia	Gambian	Whole_genome_sequencing
1000G_HG03028	1000G	Africa	Western_Africa	The_Gambia	Gambian	Whole_genome_sequencing
1000G_HG03039	1000G	Africa	Western_Africa	The_Gambia	Gambian	Whole_genome_sequencing
1000G_HG03040	1000G	Africa	Western_Africa	The_Gambia	Gambian	Whole_genome_sequencing
1000G_HG03045	1000G	Africa	Western_Africa	The_Gambia	Gambian	Whole_genome_sequencing
1000G_HG03046	1000G	Africa	Western_Africa	The_Gambia	Gambian	Whole_genome_sequencing
1000G_HG03048	1000G	Africa	Western_Africa	The_Gambia	Gambian	Whole_genome_sequencing
1000G_HG03049	1000G	Africa	Western_Africa	The_Gambia	Gambian	Whole_genome_sequencing
1000G_HG03240	1000G	Africa	Western_Africa	The_Gambia	Gambian	Whole_genome_sequencing
1000G_HG03241	1000G	Africa	Western_Africa	The_Gambia	Gambian	Whole_genome_sequencing
1000G_HG03246	1000G	Africa	Western_Africa	The_Gambia	Gambian	Whole_genome_sequencing
1000G_HG03247	1000G	Africa	Western_Africa	The_Gambia	Gambian	Whole_genome_sequencing
1000G_HG03258	1000G	Africa	Western_Africa	The_Gambia	Gambian	Whole_genome_sequencing
1000G_HG03259	1000G	Africa	Western_Africa	The_Gambia	Gambian	Whole_genome_sequencing
1000G_HG03538	1000G	Africa	Western_Africa	The_Gambia	Gambian	Whole_genome_sequencing
1000G_HG03539	1000G	Africa	Western_Africa	The_Gambia	Gambian	Whole_genome_sequencing
1000G_HG03052	1000G	Africa	Western_Africa	Sierra_Leone	Mende	Whole_genome_sequencing
1000G_HG03054	1000G	Africa	Western_Africa	Sierra_Leone	Mende	Whole_genome_sequencing
1000G_HG03055	1000G	Africa	Western_Africa	Sierra_Leone	Mende	Whole_genome_sequencing
1000G_HG03057	1000G	Africa	Western_Africa	Sierra_Leone	Mende	Whole_genome_sequencing
1000G_HG03058	1000G	Africa	Western_Africa	Sierra_Leone	Mende	Whole_genome_sequencing
1000G_HG03060	1000G	Africa	Western_Africa	Sierra_Leone	Mende	Whole_genome_sequencing
1000G_HG03061	1000G	Africa	Western_Africa	Sierra_Leone	Mende	Whole_genome_sequencing
1000G_HG03063	1000G	Africa	Western_Africa	Sierra_Leone	Mende	Whole_genome_sequencing
1000G_HG03064	1000G	Africa	Western_Africa	Sierra_Leone	Mende	Whole_genome_sequencing
1000G_HG03066	1000G	Africa	Western_Africa	Sierra_Leone	Mende	Whole_genome_sequencing
1000G_HG03069	1000G	Africa	Western_Africa	Sierra_Leone	Mende	Whole_genome_sequencing
1000G_HG03072	1000G	Africa	Western_Africa	Sierra_Leone	Mende	Whole_genome_sequencing
1000G_HG03073	1000G	Africa	Western_Africa	Sierra_Leone	Mende	Whole_genome_sequencing
1000G_HG03074	1000G	Africa	Western_Africa	Sierra_Leone	Mende	Whole_genome_sequencing
1000G_HG03077	1000G	Africa	Western_Africa	Sierra_Leone	Mende	Whole_genome_sequencing
1000G_HG03078	1000G	Africa	Western_Africa	Sierra_Leone	Mende	Whole_genome_sequencing
1000G_HG03079	1000G	Africa	Western_Africa	Sierra_Leone	Mende	Whole_genome_sequencing
1000G_HG03081	1000G	Africa	Western_Africa	Sierra_Leone	Mende	Whole_genome_sequencing
1000G_HG03082	1000G	Africa	Western_Africa	Sierra_Leone	Mende	Whole_genome_sequencing
1000G_HG03084	1000G	Africa	Western_Africa	Sierra_Leone	Mende	Whole_genome_sequencing
1000G_HG03085	1000G	Africa	Western_Africa	Sierra_Leone	Mende	Whole_genome_sequencing
1000G_HG03086	1000G	Africa	Western_Africa	Sierra_Leone	Mende	Whole_genome_sequencing
1000G_HG03088	1000G	Africa	Western_Africa	Sierra_Leone	Mende	Whole_genome_sequencing
1000G_HG03091	1000G	Africa	Western_Africa	Sierra_Leone	Mende	Whole_genome_sequencing
1000G_HG03095	1000G	Africa	Western_Africa	Sierra_Leone	Mende	Whole_genome_sequencing
1000G_HG03096	1000G	Africa	Western_Africa	Sierra_Leone	Mende	Whole_genome_sequencing
1000G_HG03097	1000G	Africa	Western_Africa	Sierra_Leone	Mende	Whole_genome_sequencing
1000G_HG03209	1000G	Africa	Western_Africa	Sierra_Leone	Mende	Whole_genome_sequencing
1000G_HG03212	1000G	Africa	Western_Africa	Sierra_Leone	Mende	Whole_genome_sequencing
1000G_HG03224	1000G	Africa	Western_Africa	Sierra_Leone	Mende	Whole_genome_sequencing
1000G_HG03225	1000G	Africa	Western_Africa	Sierra_Leone	Mende	Whole_genome_sequencing
1000G_HG03376	1000G	Africa	Western_Africa	Sierra_Leone	Mende	Whole_genome_sequencing
1000G_HG03378	1000G	Africa	Western_Africa	Sierra_Leone	Mende	Whole_genome_sequencing
1000G_HG03380	1000G	Africa	Western_Africa	Sierra_Leone	Mende	Whole_genome_sequencing
1000G_HG03382	1000G	Africa	Western_Africa	Sierra_Leone	Mende	Whole_genome_sequencing
1000G_HG03385	1000G	Africa	Western_Africa	Sierra_Leone	Mende	Whole_genome_sequencing
1000G_HG03388	1000G	Africa	Western_Africa	Sierra_Leone	Mende	Whole_genome_sequencing
1000G_HG03391	1000G	Africa	Western_Africa	Sierra_Leone	Mende	Whole_genome_sequencing
1000G_HG03394	1000G	Africa	Western_Africa	Sierra_Leone	Mende	Whole_genome_sequencing
1000G_HG03397	1000G	Africa	Western_Africa	Sierra_Leone	Mende	Whole_genome_sequencing
1000G_HG03401	1000G	Africa	Western_Africa	Sierra_Leone	Mende	Whole_genome_sequencing
1000G_HG03410	1000G	Africa	Western_Africa	Sierra_Leone	Mende	Whole_genome_sequencing
1000G_HG03419	1000G	Africa	Western_Africa	Sierra_Leone	Mende	Whole_genome_sequencing
1000G_HG03428	1000G	Africa	Western_Africa	Sierra_Leone	Mende	Whole_genome_sequencing
1000G_HG03432	1000G	Africa	Western_Africa	Sierra_Leone	Mende	Whole_genome_sequencing
1000G_HG03433	1000G	Africa	Western_Africa	Sierra_Leone	Mende	Whole_genome_sequencing
1000G_HG03436	1000G	Africa	Western_Africa	Sierra_Leone	Mende	Whole_genome_sequencing
1000G_HG03437	1000G	Africa	Western_Africa	Sierra_Leone	Mende	Whole_genome_sequencing
1000G_HG03439	1000G	Africa	Western_Africa	Sierra_Leone	Mende	Whole_genome_sequencing
1000G_HG03442	1000G	Africa	Western_Africa	Sierra_Leone	Mende	Whole_genome_sequencing
1000G_HG03445	1000G	Africa	Western_Africa	Sierra_Leone	Mende	Whole_genome_sequencing
1000G_HG03446	1000G	Africa	Western_Africa	Sierra_Leone	Mende	Whole_genome_sequencing
1000G_HG03449	1000G	Africa	Western_Africa	Sierra_Leone	Mende	Whole_genome_sequencing
1000G_HG03451	1000G	Africa	Western_Africa	Sierra_Leone	Mende	Whole_genome_sequencing
1000G_HG03452	1000G	Africa	Western_Africa	Sierra_Leone	Mende	Whole_genome_sequencing
1000G_HG03455	1000G	Africa	Western_Africa	Sierra_Leone	Mende	Whole_genome_sequencing
1000G_HG03457	1000G	Africa	Western_Africa	Sierra_Leone	Mende	Whole_genome_sequencing
1000G_HG03458	1000G	Africa	Western_Africa	Sierra_Leone	Mende	Whole_genome_sequencing
1000G_HG03460	1000G	Africa	Western_Africa	Sierra_Leone	Mende	Whole_genome_sequencing
1000G_HG03461	1000G	Africa	Western_Africa	Sierra_Leone	Mende	Whole_genome_sequencing
1000G_HG03464	1000G	Africa	Western_Africa	Sierra_Leone	Mende	Whole_genome_sequencing
1000G_HG03469	1000G	Africa	Western_Africa	Sierra_Leone	Mende	Whole_genome_sequencing
1000G_HG03470	1000G	Africa	Western_Africa	Sierra_Leone	Mende	Whole_genome_sequencing
1000G_HG03472	1000G	Africa	Western_Africa	Sierra_Leone	Mende	Whole_genome_sequencing
1000G_HG03473	1000G	Africa	Western_Africa	Sierra_Leone	Mende	Whole_genome_sequencing
1000G_HG03476	1000G	Africa	Western_Africa	Sierra_Leone	Mende	Whole_genome_sequencing
1000G_HG03478	1000G	Africa	Western_Africa	Sierra_Leone	Mende	Whole_genome_sequencing
1000G_HG03479	1000G	Africa	Western_Africa	Sierra_Leone	Mende	Whole_genome_sequencing
1000G_HG03484	1000G	Africa	Western_Africa	Sierra_Leone	Mende	Whole_genome_sequencing
1000G_HG03485	1000G	Africa	Western_Africa	Sierra_Leone	Mende	Whole_genome_sequencing
1000G_HG03547	1000G	Africa	Western_Africa	Sierra_Leone	Mende	Whole_genome_sequencing
1000G_HG03548	1000G	Africa	Western_Africa	Sierra_Leone	Mende	Whole_genome_sequencing
1000G_HG03556	1000G	Africa	Western_Africa	Sierra_Leone	Mende	Whole_genome_sequencing
1000G_HG03557	1000G	Africa	Western_Africa	Sierra_Leone	Mende	Whole_genome_sequencing
1000G_HG03558	1000G	Africa	Western_Africa	Sierra_Leone	Mende	Whole_genome_sequencing
1000G_HG03559	1000G	Africa	Western_Africa	Sierra_Leone	Mende	Whole_genome_sequencing
1000G_HG03563	1000G	Africa	Western_Africa	Sierra_Leone	Mende	Whole_genome_sequencing
1000G_HG03565	1000G	Africa	Western_Africa	Sierra_Leone	Mende	Whole_genome_sequencing
1000G_HG03567	1000G	Africa	Western_Africa	Sierra_Leone	Mende	Whole_genome_sequencing
1000G_HG03571	1000G	Africa	Western_Africa	Sierra_Leone	Mende	Whole_genome_sequencing
1000G_HG03572	1000G	Africa	Western_Africa	Sierra_Leone	Mende	Whole_genome_sequencing
1000G_HG03575	1000G	Africa	Western_Africa	Sierra_Leone	Mende	Whole_genome_sequencing
1000G_HG03577	1000G	Africa	Western_Africa	Sierra_Leone	Mende	Whole_genome_sequencing
1000G_HG03578	1000G	Africa	Western_Africa	Sierra_Leone	Mende	Whole_genome_sequencing
1000G_HG03583	1000G	Africa	Western_Africa	Sierra_Leone	Mende	Whole_genome_sequencing
1000G_NA18486	1000G	Africa	Western_Africa	Nigeria	Yoruba	Whole_genome_sequencing
1000G_NA18488	1000G	Africa	Western_Africa	Nigeria	Yoruba	Whole_genome_sequencing
1000G_NA18489	1000G	Africa	Western_Africa	Nigeria	Yoruba	Whole_genome_sequencing
1000G_NA18498	1000G	Africa	Western_Africa	Nigeria	Yoruba	Whole_genome_sequencing
1000G_NA18499	1000G	Africa	Western_Africa	Nigeria	Yoruba	Whole_genome_sequencing
1000G_NA18501	1000G	Africa	Western_Africa	Nigeria	Yoruba	Whole_genome_sequencing
1000G_NA18502	1000G	Africa	Western_Africa	Nigeria	Yoruba	Whole_genome_sequencing
1000G_NA18504	1000G	Africa	Western_Africa	Nigeria	Yoruba	Whole_genome_sequencing
1000G_NA18505	1000G	Africa	Western_Africa	Nigeria	Yoruba	Whole_genome_sequencing
1000G_NA18507	1000G	Africa	Western_Africa	Nigeria	Yoruba	Whole_genome_sequencing
1000G_NA18508	1000G	Africa	Western_Africa	Nigeria	Yoruba	Whole_genome_sequencing
1000G_NA18510	1000G	Africa	Western_Africa	Nigeria	Yoruba	Whole_genome_sequencing
1000G_NA18511	1000G	Africa	Western_Africa	Nigeria	Yoruba	Whole_genome_sequencing
1000G_NA18516	1000G	Africa	Western_Africa	Nigeria	Yoruba	Whole_genome_sequencing
1000G_NA18517	1000G	Africa	Western_Africa	Nigeria	Yoruba	Whole_genome_sequencing
1000G_NA18519	1000G	Africa	Western_Africa	Nigeria	Yoruba	Whole_genome_sequencing
1000G_NA18520	1000G	Africa	Western_Africa	Nigeria	Yoruba	Whole_genome_sequencing
1000G_NA18522	1000G	Africa	Western_Africa	Nigeria	Yoruba	Whole_genome_sequencing
1000G_NA18523	1000G	Africa	Western_Africa	Nigeria	Yoruba	Whole_genome_sequencing
1000G_NA18853	1000G	Africa	Western_Africa	Nigeria	Yoruba	Whole_genome_sequencing
1000G_NA18856	1000G	Africa	Western_Africa	Nigeria	Yoruba	Whole_genome_sequencing
1000G_NA18858	1000G	Africa	Western_Africa	Nigeria	Yoruba	Whole_genome_sequencing
1000G_NA18861	1000G	Africa	Western_Africa	Nigeria	Yoruba	Whole_genome_sequencing
1000G_NA18864	1000G	Africa	Western_Africa	Nigeria	Yoruba	Whole_genome_sequencing
1000G_NA18865	1000G	Africa	Western_Africa	Nigeria	Yoruba	Whole_genome_sequencing
1000G_NA18867	1000G	Africa	Western_Africa	Nigeria	Yoruba	Whole_genome_sequencing
1000G_NA18868	1000G	Africa	Western_Africa	Nigeria	Yoruba	Whole_genome_sequencing
1000G_NA18870	1000G	Africa	Western_Africa	Nigeria	Yoruba	Whole_genome_sequencing
1000G_NA18871	1000G	Africa	Western_Africa	Nigeria	Yoruba	Whole_genome_sequencing
1000G_NA18873	1000G	Africa	Western_Africa	Nigeria	Yoruba	Whole_genome_sequencing
1000G_NA18874	1000G	Africa	Western_Africa	Nigeria	Yoruba	Whole_genome_sequencing
1000G_NA18876	1000G	Africa	Western_Africa	Nigeria	Yoruba	Whole_genome_sequencing
1000G_NA18877	1000G	Africa	Western_Africa	Nigeria	Yoruba	Whole_genome_sequencing
1000G_NA18878	1000G	Africa	Western_Africa	Nigeria	Yoruba	Whole_genome_sequencing
1000G_NA18879	1000G	Africa	Western_Africa	Nigeria	Yoruba	Whole_genome_sequencing
1000G_NA18881	1000G	Africa	Western_Africa	Nigeria	Yoruba	Whole_genome_sequencing
1000G_NA18907	1000G	Africa	Western_Africa	Nigeria	Yoruba	Whole_genome_sequencing
1000G_NA18908	1000G	Africa	Western_Africa	Nigeria	Yoruba	Whole_genome_sequencing
1000G_NA18909	1000G	Africa	Western_Africa	Nigeria	Yoruba	Whole_genome_sequencing
1000G_NA18910	1000G	Africa	Western_Africa	Nigeria	Yoruba	Whole_genome_sequencing
1000G_NA18912	1000G	Africa	Western_Africa	Nigeria	Yoruba	Whole_genome_sequencing
1000G_NA18915	1000G	Africa	Western_Africa	Nigeria	Yoruba	Whole_genome_sequencing
1000G_NA18916	1000G	Africa	Western_Africa	Nigeria	Yoruba	Whole_genome_sequencing
1000G_NA18917	1000G	Africa	Western_Africa	Nigeria	Yoruba	Whole_genome_sequencing
1000G_NA18923	1000G	Africa	Western_Africa	Nigeria	Yoruba	Whole_genome_sequencing
1000G_NA18924	1000G	Africa	Western_Africa	Nigeria	Yoruba	Whole_genome_sequencing
1000G_NA18933	1000G	Africa	Western_Africa	Nigeria	Yoruba	Whole_genome_sequencing
1000G_NA18934	1000G	Africa	Western_Africa	Nigeria	Yoruba	Whole_genome_sequencing
1000G_NA19092	1000G	Africa	Western_Africa	Nigeria	Yoruba	Whole_genome_sequencing
1000G_NA19093	1000G	Africa	Western_Africa	Nigeria	Yoruba	Whole_genome_sequencing
1000G_NA19095	1000G	Africa	Western_Africa	Nigeria	Yoruba	Whole_genome_sequencing
1000G_NA19096	1000G	Africa	Western_Africa	Nigeria	Yoruba	Whole_genome_sequencing
1000G_NA19098	1000G	Africa	Western_Africa	Nigeria	Yoruba	Whole_genome_sequencing
1000G_NA19099	1000G	Africa	Western_Africa	Nigeria	Yoruba	Whole_genome_sequencing
1000G_NA19102	1000G	Africa	Western_Africa	Nigeria	Yoruba	Whole_genome_sequencing
1000G_NA19107	1000G	Africa	Western_Africa	Nigeria	Yoruba	Whole_genome_sequencing
1000G_NA19108	1000G	Africa	Western_Africa	Nigeria	Yoruba	Whole_genome_sequencing
1000G_NA19113	1000G	Africa	Western_Africa	Nigeria	Yoruba	Whole_genome_sequencing
1000G_NA19114	1000G	Africa	Western_Africa	Nigeria	Yoruba	Whole_genome_sequencing
1000G_NA19116	1000G	Africa	Western_Africa	Nigeria	Yoruba	Whole_genome_sequencing
1000G_NA19117	1000G	Africa	Western_Africa	Nigeria	Yoruba	Whole_genome_sequencing
1000G_NA19118	1000G	Africa	Western_Africa	Nigeria	Yoruba	Whole_genome_sequencing
1000G_NA19119	1000G	Africa	Western_Africa	Nigeria	Yoruba	Whole_genome_sequencing
1000G_NA19121	1000G	Africa	Western_Africa	Nigeria	Yoruba	Whole_genome_sequencing
1000G_NA19129	1000G	Africa	Western_Africa	Nigeria	Yoruba	Whole_genome_sequencing
1000G_NA19130	1000G	Africa	Western_Africa	Nigeria	Yoruba	Whole_genome_sequencing
1000G_NA19131	1000G	Africa	Western_Africa	Nigeria	Yoruba	Whole_genome_sequencing
1000G_NA19137	1000G	Africa	Western_Africa	Nigeria	Yoruba	Whole_genome_sequencing
1000G_NA19138	1000G	Africa	Western_Africa	Nigeria	Yoruba	Whole_genome_sequencing
1000G_NA19141	1000G	Africa	Western_Africa	Nigeria	Yoruba	Whole_genome_sequencing
1000G_NA19143	1000G	Africa	Western_Africa	Nigeria	Yoruba	Whole_genome_sequencing
1000G_NA19144	1000G	Africa	Western_Africa	Nigeria	Yoruba	Whole_genome_sequencing
1000G_NA19146	1000G	Africa	Western_Africa	Nigeria	Yoruba	Whole_genome_sequencing
1000G_NA19147	1000G	Africa	Western_Africa	Nigeria	Yoruba	Whole_genome_sequencing
1000G_NA19149	1000G	Africa	Western_Africa	Nigeria	Yoruba	Whole_genome_sequencing
1000G_NA19152	1000G	Africa	Western_Africa	Nigeria	Yoruba	Whole_genome_sequencing
1000G_NA19153	1000G	Africa	Western_Africa	Nigeria	Yoruba	Whole_genome_sequencing
1000G_NA19159	1000G	Africa	Western_Africa	Nigeria	Yoruba	Whole_genome_sequencing
1000G_NA19160	1000G	Africa	Western_Africa	Nigeria	Yoruba	Whole_genome_sequencing
1000G_NA19171	1000G	Africa	Western_Africa	Nigeria	Yoruba	Whole_genome_sequencing
1000G_NA19172	1000G	Africa	Western_Africa	Nigeria	Yoruba	Whole_genome_sequencing
1000G_NA19175	1000G	Africa	Western_Africa	Nigeria	Yoruba	Whole_genome_sequencing
1000G_NA19184	1000G	Africa	Western_Africa	Nigeria	Yoruba	Whole_genome_sequencing
1000G_NA19185	1000G	Africa	Western_Africa	Nigeria	Yoruba	Whole_genome_sequencing
1000G_NA19189	1000G	Africa	Western_Africa	Nigeria	Yoruba	Whole_genome_sequencing
1000G_NA19190	1000G	Africa	Western_Africa	Nigeria	Yoruba	Whole_genome_sequencing
1000G_NA19197	1000G	Africa	Western_Africa	Nigeria	Yoruba	Whole_genome_sequencing
1000G_NA19198	1000G	Africa	Western_Africa	Nigeria	Yoruba	Whole_genome_sequencing
1000G_NA19200	1000G	Africa	Western_Africa	Nigeria	Yoruba	Whole_genome_sequencing
1000G_NA19201	1000G	Africa	Western_Africa	Nigeria	Yoruba	Whole_genome_sequencing
1000G_NA19204	1000G	Africa	Western_Africa	Nigeria	Yoruba	Whole_genome_sequencing
1000G_NA19206	1000G	Africa	Western_Africa	Nigeria	Yoruba	Whole_genome_sequencing
1000G_NA19207	1000G	Africa	Western_Africa	Nigeria	Yoruba	Whole_genome_sequencing
1000G_NA19209	1000G	Africa	Western_Africa	Nigeria	Yoruba	Whole_genome_sequencing
1000G_NA19210	1000G	Africa	Western_Africa	Nigeria	Yoruba	Whole_genome_sequencing
1000G_NA19213	1000G	Africa	Western_Africa	Nigeria	Yoruba	Whole_genome_sequencing
1000G_NA19214	1000G	Africa	Western_Africa	Nigeria	Yoruba	Whole_genome_sequencing
1000G_NA19222	1000G	Africa	Western_Africa	Nigeria	Yoruba	Whole_genome_sequencing
1000G_NA19223	1000G	Africa	Western_Africa	Nigeria	Yoruba	Whole_genome_sequencing
1000G_NA19225	1000G	Africa	Western_Africa	Nigeria	Yoruba	Whole_genome_sequencing
1000G_NA19235	1000G	Africa	Western_Africa	Nigeria	Yoruba	Whole_genome_sequencing
1000G_NA19236	1000G	Africa	Western_Africa	Nigeria	Yoruba	Whole_genome_sequencing
1000G_NA19238	1000G	Africa	Western_Africa	Nigeria	Yoruba	Whole_genome_sequencing
1000G_NA19239	1000G	Africa	Western_Africa	Nigeria	Yoruba	Whole_genome_sequencing
1000G_NA19247	1000G	Africa	Western_Africa	Nigeria	Yoruba	Whole_genome_sequencing
1000G_NA19248	1000G	Africa	Western_Africa	Nigeria	Yoruba	Whole_genome_sequencing
1000G_NA19256	1000G	Africa	Western_Africa	Nigeria	Yoruba	Whole_genome_sequencing
1000G_NA19257	1000G	Africa	Western_Africa	Nigeria	Yoruba	Whole_genome_sequencing
1000G_HG01112	1000G	America	Admixed_America	Colombia	Colombian	Whole_genome_sequencing
1000G_HG01113	1000G	America	Admixed_America	Colombia	Colombian	Whole_genome_sequencing
1000G_HG01119	1000G	America	Admixed_America	Colombia	Colombian	Whole_genome_sequencing
1000G_HG01121	1000G	America	Admixed_America	Colombia	Colombian	Whole_genome_sequencing
1000G_HG01122	1000G	America	Admixed_America	Colombia	Colombian	Whole_genome_sequencing
1000G_HG01124	1000G	America	Admixed_America	Colombia	Colombian	Whole_genome_sequencing
1000G_HG01125	1000G	America	Admixed_America	Colombia	Colombian	Whole_genome_sequencing
1000G_HG01130	1000G	America	Admixed_America	Colombia	Colombian	Whole_genome_sequencing
1000G_HG01131	1000G	America	Admixed_America	Colombia	Colombian	Whole_genome_sequencing
1000G_HG01133	1000G	America	Admixed_America	Colombia	Colombian	Whole_genome_sequencing
1000G_HG01134	1000G	America	Admixed_America	Colombia	Colombian	Whole_genome_sequencing
1000G_HG01136	1000G	America	Admixed_America	Colombia	Colombian	Whole_genome_sequencing
1000G_HG01137	1000G	America	Admixed_America	Colombia	Colombian	Whole_genome_sequencing
1000G_HG01139	1000G	America	Admixed_America	Colombia	Colombian	Whole_genome_sequencing
1000G_HG01140	1000G	America	Admixed_America	Colombia	Colombian	Whole_genome_sequencing
1000G_HG01142	1000G	America	Admixed_America	Colombia	Colombian	Whole_genome_sequencing
1000G_HG01148	1000G	America	Admixed_America	Colombia	Colombian	Whole_genome_sequencing
1000G_HG01149	1000G	America	Admixed_America	Colombia	Colombian	Whole_genome_sequencing
1000G_HG01250	1000G	America	Admixed_America	Colombia	Colombian	Whole_genome_sequencing
1000G_HG01251	1000G	America	Admixed_America	Colombia	Colombian	Whole_genome_sequencing
1000G_HG01253	1000G	America	Admixed_America	Colombia	Colombian	Whole_genome_sequencing
1000G_HG01254	1000G	America	Admixed_America	Colombia	Colombian	Whole_genome_sequencing
1000G_HG01256	1000G	America	Admixed_America	Colombia	Colombian	Whole_genome_sequencing
1000G_HG01257	1000G	America	Admixed_America	Colombia	Colombian	Whole_genome_sequencing
1000G_HG01259	1000G	America	Admixed_America	Colombia	Colombian	Whole_genome_sequencing
1000G_HG01260	1000G	America	Admixed_America	Colombia	Colombian	Whole_genome_sequencing
1000G_HG01269	1000G	America	Admixed_America	Colombia	Colombian	Whole_genome_sequencing
1000G_HG01271	1000G	America	Admixed_America	Colombia	Colombian	Whole_genome_sequencing
1000G_HG01272	1000G	America	Admixed_America	Colombia	Colombian	Whole_genome_sequencing
1000G_HG01275	1000G	America	Admixed_America	Colombia	Colombian	Whole_genome_sequencing
1000G_HG01277	1000G	America	Admixed_America	Colombia	Colombian	Whole_genome_sequencing
1000G_HG01280	1000G	America	Admixed_America	Colombia	Colombian	Whole_genome_sequencing
1000G_HG01281	1000G	America	Admixed_America	Colombia	Colombian	Whole_genome_sequencing
1000G_HG01284	1000G	America	Admixed_America	Colombia	Colombian	Whole_genome_sequencing
1000G_HG01341	1000G	America	Admixed_America	Colombia	Colombian	Whole_genome_sequencing
1000G_HG01342	1000G	America	Admixed_America	Colombia	Colombian	Whole_genome_sequencing
1000G_HG01344	1000G	America	Admixed_America	Colombia	Colombian	Whole_genome_sequencing
1000G_HG01345	1000G	America	Admixed_America	Colombia	Colombian	Whole_genome_sequencing
1000G_HG01348	1000G	America	Admixed_America	Colombia	Colombian	Whole_genome_sequencing
1000G_HG01350	1000G	America	Admixed_America	Colombia	Colombian	Whole_genome_sequencing
1000G_HG01351	1000G	America	Admixed_America	Colombia	Colombian	Whole_genome_sequencing
1000G_HG01353	1000G	America	Admixed_America	Colombia	Colombian	Whole_genome_sequencing
1000G_HG01354	1000G	America	Admixed_America	Colombia	Colombian	Whole_genome_sequencing
1000G_HG01356	1000G	America	Admixed_America	Colombia	Colombian	Whole_genome_sequencing
1000G_HG01357	1000G	America	Admixed_America	Colombia	Colombian	Whole_genome_sequencing
1000G_HG01359	1000G	America	Admixed_America	Colombia	Colombian	Whole_genome_sequencing
1000G_HG01360	1000G	America	Admixed_America	Colombia	Colombian	Whole_genome_sequencing
1000G_HG01362	1000G	America	Admixed_America	Colombia	Colombian	Whole_genome_sequencing
1000G_HG01363	1000G	America	Admixed_America	Colombia	Colombian	Whole_genome_sequencing
1000G_HG01365	1000G	America	Admixed_America	Colombia	Colombian	Whole_genome_sequencing
1000G_HG01366	1000G	America	Admixed_America	Colombia	Colombian	Whole_genome_sequencing
1000G_HG01369	1000G	America	Admixed_America	Colombia	Colombian	Whole_genome_sequencing
1000G_HG01372	1000G	America	Admixed_America	Colombia	Colombian	Whole_genome_sequencing
1000G_HG01374	1000G	America	Admixed_America	Colombia	Colombian	Whole_genome_sequencing
1000G_HG01375	1000G	America	Admixed_America	Colombia	Colombian	Whole_genome_sequencing
1000G_HG01377	1000G	America	Admixed_America	Colombia	Colombian	Whole_genome_sequencing
1000G_HG01378	1000G	America	Admixed_America	Colombia	Colombian	Whole_genome_sequencing
1000G_HG01383	1000G	America	Admixed_America	Colombia	Colombian	Whole_genome_sequencing
1000G_HG01384	1000G	America	Admixed_America	Colombia	Colombian	Whole_genome_sequencing
1000G_HG01389	1000G	America	Admixed_America	Colombia	Colombian	Whole_genome_sequencing
1000G_HG01390	1000G	America	Admixed_America	Colombia	Colombian	Whole_genome_sequencing
1000G_HG01431	1000G	America	Admixed_America	Colombia	Colombian	Whole_genome_sequencing
1000G_HG01432	1000G	America	Admixed_America	Colombia	Colombian	Whole_genome_sequencing
1000G_HG01435	1000G	America	Admixed_America	Colombia	Colombian	Whole_genome_sequencing
1000G_HG01437	1000G	America	Admixed_America	Colombia	Colombian	Whole_genome_sequencing
1000G_HG01438	1000G	America	Admixed_America	Colombia	Colombian	Whole_genome_sequencing
1000G_HG01440	1000G	America	Admixed_America	Colombia	Colombian	Whole_genome_sequencing
1000G_HG01441	1000G	America	Admixed_America	Colombia	Colombian	Whole_genome_sequencing
1000G_HG01443	1000G	America	Admixed_America	Colombia	Colombian	Whole_genome_sequencing
1000G_HG01444	1000G	America	Admixed_America	Colombia	Colombian	Whole_genome_sequencing
1000G_HG01447	1000G	America	Admixed_America	Colombia	Colombian	Whole_genome_sequencing
1000G_HG01455	1000G	America	Admixed_America	Colombia	Colombian	Whole_genome_sequencing
1000G_HG01456	1000G	America	Admixed_America	Colombia	Colombian	Whole_genome_sequencing
1000G_HG01459	1000G	America	Admixed_America	Colombia	Colombian	Whole_genome_sequencing
1000G_HG01461	1000G	America	Admixed_America	Colombia	Colombian	Whole_genome_sequencing
1000G_HG01462	1000G	America	Admixed_America	Colombia	Colombian	Whole_genome_sequencing
1000G_HG01464	1000G	America	Admixed_America	Colombia	Colombian	Whole_genome_sequencing
1000G_HG01465	1000G	America	Admixed_America	Colombia	Colombian	Whole_genome_sequencing
1000G_HG01468	1000G	America	Admixed_America	Colombia	Colombian	Whole_genome_sequencing
1000G_HG01474	1000G	America	Admixed_America	Colombia	Colombian	Whole_genome_sequencing
1000G_HG01479	1000G	America	Admixed_America	Colombia	Colombian	Whole_genome_sequencing
1000G_HG01485	1000G	America	Admixed_America	Colombia	Colombian	Whole_genome_sequencing
1000G_HG01486	1000G	America	Admixed_America	Colombia	Colombian	Whole_genome_sequencing
1000G_HG01488	1000G	America	Admixed_America	Colombia	Colombian	Whole_genome_sequencing
1000G_HG01489	1000G	America	Admixed_America	Colombia	Colombian	Whole_genome_sequencing
1000G_HG01491	1000G	America	Admixed_America	Colombia	Colombian	Whole_genome_sequencing
1000G_HG01492	1000G	America	Admixed_America	Colombia	Colombian	Whole_genome_sequencing
1000G_HG01494	1000G	America	Admixed_America	Colombia	Colombian	Whole_genome_sequencing
1000G_HG01495	1000G	America	Admixed_America	Colombia	Colombian	Whole_genome_sequencing
1000G_HG01497	1000G	America	Admixed_America	Colombia	Colombian	Whole_genome_sequencing
1000G_HG01498	1000G	America	Admixed_America	Colombia	Colombian	Whole_genome_sequencing
1000G_HG01550	1000G	America	Admixed_America	Colombia	Colombian	Whole_genome_sequencing
1000G_HG01551	1000G	America	Admixed_America	Colombia	Colombian	Whole_genome_sequencing
1000G_HG01556	1000G	America	Admixed_America	Colombia	Colombian	Whole_genome_sequencing
1000G_NA19648	1000G	America	Admixed_America	Mexico	Mexican	Whole_genome_sequencing
1000G_NA19649	1000G	America	Admixed_America	Mexico	Mexican	Whole_genome_sequencing
1000G_NA19651	1000G	America	Admixed_America	Mexico	Mexican	Whole_genome_sequencing
1000G_NA19652	1000G	America	Admixed_America	Mexico	Mexican	Whole_genome_sequencing
1000G_NA19654	1000G	America	Admixed_America	Mexico	Mexican	Whole_genome_sequencing
1000G_NA19655	1000G	America	Admixed_America	Mexico	Mexican	Whole_genome_sequencing
1000G_NA19657	1000G	America	Admixed_America	Mexico	Mexican	Whole_genome_sequencing
1000G_NA19658	1000G	America	Admixed_America	Mexico	Mexican	Whole_genome_sequencing
1000G_NA19661	1000G	America	Admixed_America	Mexico	Mexican	Whole_genome_sequencing
1000G_NA19663	1000G	America	Admixed_America	Mexico	Mexican	Whole_genome_sequencing
1000G_NA19664	1000G	America	Admixed_America	Mexico	Mexican	Whole_genome_sequencing
1000G_NA19669	1000G	America	Admixed_America	Mexico	Mexican	Whole_genome_sequencing
1000G_NA19670	1000G	America	Admixed_America	Mexico	Mexican	Whole_genome_sequencing
1000G_NA19676	1000G	America	Admixed_America	Mexico	Mexican	Whole_genome_sequencing
1000G_NA19678	1000G	America	Admixed_America	Mexico	Mexican	Whole_genome_sequencing
1000G_NA19679	1000G	America	Admixed_America	Mexico	Mexican	Whole_genome_sequencing
1000G_NA19681	1000G	America	Admixed_America	Mexico	Mexican	Whole_genome_sequencing
1000G_NA19682	1000G	America	Admixed_America	Mexico	Mexican	Whole_genome_sequencing
1000G_NA19684	1000G	America	Admixed_America	Mexico	Mexican	Whole_genome_sequencing
1000G_NA19716	1000G	America	Admixed_America	Mexico	Mexican	Whole_genome_sequencing
1000G_NA19717	1000G	America	Admixed_America	Mexico	Mexican	Whole_genome_sequencing
1000G_NA19719	1000G	America	Admixed_America	Mexico	Mexican	Whole_genome_sequencing
1000G_NA19720	1000G	America	Admixed_America	Mexico	Mexican	Whole_genome_sequencing
1000G_NA19722	1000G	America	Admixed_America	Mexico	Mexican	Whole_genome_sequencing
1000G_NA19723	1000G	America	Admixed_America	Mexico	Mexican	Whole_genome_sequencing
1000G_NA19725	1000G	America	Admixed_America	Mexico	Mexican	Whole_genome_sequencing
1000G_NA19726	1000G	America	Admixed_America	Mexico	Mexican	Whole_genome_sequencing
1000G_NA19728	1000G	America	Admixed_America	Mexico	Mexican	Whole_genome_sequencing
1000G_NA19729	1000G	America	Admixed_America	Mexico	Mexican	Whole_genome_sequencing
1000G_NA19731	1000G	America	Admixed_America	Mexico	Mexican	Whole_genome_sequencing
1000G_NA19732	1000G	America	Admixed_America	Mexico	Mexican	Whole_genome_sequencing
1000G_NA19734	1000G	America	Admixed_America	Mexico	Mexican	Whole_genome_sequencing
1000G_NA19735	1000G	America	Admixed_America	Mexico	Mexican	Whole_genome_sequencing
1000G_NA19740	1000G	America	Admixed_America	Mexico	Mexican	Whole_genome_sequencing
1000G_NA19741	1000G	America	Admixed_America	Mexico	Mexican	Whole_genome_sequencing
1000G_NA19746	1000G	America	Admixed_America	Mexico	Mexican	Whole_genome_sequencing
1000G_NA19747	1000G	America	Admixed_America	Mexico	Mexican	Whole_genome_sequencing
1000G_NA19749	1000G	America	Admixed_America	Mexico	Mexican	Whole_genome_sequencing
1000G_NA19750	1000G	America	Admixed_America	Mexico	Mexican	Whole_genome_sequencing
1000G_NA19752	1000G	America	Admixed_America	Mexico	Mexican	Whole_genome_sequencing
1000G_NA19755	1000G	America	Admixed_America	Mexico	Mexican	Whole_genome_sequencing
1000G_NA19756	1000G	America	Admixed_America	Mexico	Mexican	Whole_genome_sequencing
1000G_NA19758	1000G	America	Admixed_America	Mexico	Mexican	Whole_genome_sequencing
1000G_NA19759	1000G	America	Admixed_America	Mexico	Mexican	Whole_genome_sequencing
1000G_NA19761	1000G	America	Admixed_America	Mexico	Mexican	Whole_genome_sequencing
1000G_NA19762	1000G	America	Admixed_America	Mexico	Mexican	Whole_genome_sequencing
1000G_NA19764	1000G	America	Admixed_America	Mexico	Mexican	Whole_genome_sequencing
1000G_NA19770	1000G	America	Admixed_America	Mexico	Mexican	Whole_genome_sequencing
1000G_NA19771	1000G	America	Admixed_America	Mexico	Mexican	Whole_genome_sequencing
1000G_NA19773	1000G	America	Admixed_America	Mexico	Mexican	Whole_genome_sequencing
1000G_NA19774	1000G	America	Admixed_America	Mexico	Mexican	Whole_genome_sequencing
1000G_NA19776	1000G	America	Admixed_America	Mexico	Mexican	Whole_genome_sequencing
1000G_NA19777	1000G	America	Admixed_America	Mexico	Mexican	Whole_genome_sequencing
1000G_NA19779	1000G	America	Admixed_America	Mexico	Mexican	Whole_genome_sequencing
1000G_NA19780	1000G	America	Admixed_America	Mexico	Mexican	Whole_genome_sequencing
1000G_NA19782	1000G	America	Admixed_America	Mexico	Mexican	Whole_genome_sequencing
1000G_NA19783	1000G	America	Admixed_America	Mexico	Mexican	Whole_genome_sequencing
1000G_NA19785	1000G	America	Admixed_America	Mexico	Mexican	Whole_genome_sequencing
1000G_NA19786	1000G	America	Admixed_America	Mexico	Mexican	Whole_genome_sequencing
1000G_NA19788	1000G	America	Admixed_America	Mexico	Mexican	Whole_genome_sequencing
1000G_NA19789	1000G	America	Admixed_America	Mexico	Mexican	Whole_genome_sequencing
1000G_NA19792	1000G	America	Admixed_America	Mexico	Mexican	Whole_genome_sequencing
1000G_NA19794	1000G	America	Admixed_America	Mexico	Mexican	Whole_genome_sequencing
1000G_NA19795	1000G	America	Admixed_America	Mexico	Mexican	Whole_genome_sequencing
1000G_HG01565	1000G	America	Admixed_America	Peru	Peruvian	Whole_genome_sequencing
1000G_HG01566	1000G	America	Admixed_America	Peru	Peruvian	Whole_genome_sequencing
1000G_HG01571	1000G	America	Admixed_America	Peru	Peruvian	Whole_genome_sequencing
1000G_HG01572	1000G	America	Admixed_America	Peru	Peruvian	Whole_genome_sequencing
1000G_HG01577	1000G	America	Admixed_America	Peru	Peruvian	Whole_genome_sequencing
1000G_HG01578	1000G	America	Admixed_America	Peru	Peruvian	Whole_genome_sequencing
1000G_HG01892	1000G	America	Admixed_America	Peru	Peruvian	Whole_genome_sequencing
1000G_HG01893	1000G	America	Admixed_America	Peru	Peruvian	Whole_genome_sequencing
1000G_HG01917	1000G	America	Admixed_America	Peru	Peruvian	Whole_genome_sequencing
1000G_HG01918	1000G	America	Admixed_America	Peru	Peruvian	Whole_genome_sequencing
1000G_HG01920	1000G	America	Admixed_America	Peru	Peruvian	Whole_genome_sequencing
1000G_HG01921	1000G	America	Admixed_America	Peru	Peruvian	Whole_genome_sequencing
1000G_HG01923	1000G	America	Admixed_America	Peru	Peruvian	Whole_genome_sequencing
1000G_HG01924	1000G	America	Admixed_America	Peru	Peruvian	Whole_genome_sequencing
1000G_HG01926	1000G	America	Admixed_America	Peru	Peruvian	Whole_genome_sequencing
1000G_HG01927	1000G	America	Admixed_America	Peru	Peruvian	Whole_genome_sequencing
1000G_HG01932	1000G	America	Admixed_America	Peru	Peruvian	Whole_genome_sequencing
1000G_HG01933	1000G	America	Admixed_America	Peru	Peruvian	Whole_genome_sequencing
1000G_HG01935	1000G	America	Admixed_America	Peru	Peruvian	Whole_genome_sequencing
1000G_HG01936	1000G	America	Admixed_America	Peru	Peruvian	Whole_genome_sequencing
1000G_HG01938	1000G	America	Admixed_America	Peru	Peruvian	Whole_genome_sequencing
1000G_HG01939	1000G	America	Admixed_America	Peru	Peruvian	Whole_genome_sequencing
1000G_HG01941	1000G	America	Admixed_America	Peru	Peruvian	Whole_genome_sequencing
1000G_HG01942	1000G	America	Admixed_America	Peru	Peruvian	Whole_genome_sequencing
1000G_HG01944	1000G	America	Admixed_America	Peru	Peruvian	Whole_genome_sequencing
1000G_HG01945	1000G	America	Admixed_America	Peru	Peruvian	Whole_genome_sequencing
1000G_HG01947	1000G	America	Admixed_America	Peru	Peruvian	Whole_genome_sequencing
1000G_HG01948	1000G	America	Admixed_America	Peru	Peruvian	Whole_genome_sequencing
1000G_HG01950	1000G	America	Admixed_America	Peru	Peruvian	Whole_genome_sequencing
1000G_HG01951	1000G	America	Admixed_America	Peru	Peruvian	Whole_genome_sequencing
1000G_HG01953	1000G	America	Admixed_America	Peru	Peruvian	Whole_genome_sequencing
1000G_HG01954	1000G	America	Admixed_America	Peru	Peruvian	Whole_genome_sequencing
1000G_HG01961	1000G	America	Admixed_America	Peru	Peruvian	Whole_genome_sequencing
1000G_HG01965	1000G	America	Admixed_America	Peru	Peruvian	Whole_genome_sequencing
1000G_HG01967	1000G	America	Admixed_America	Peru	Peruvian	Whole_genome_sequencing
1000G_HG01968	1000G	America	Admixed_America	Peru	Peruvian	Whole_genome_sequencing
1000G_HG01970	1000G	America	Admixed_America	Peru	Peruvian	Whole_genome_sequencing
1000G_HG01971	1000G	America	Admixed_America	Peru	Peruvian	Whole_genome_sequencing
1000G_HG01973	1000G	America	Admixed_America	Peru	Peruvian	Whole_genome_sequencing
1000G_HG01974	1000G	America	Admixed_America	Peru	Peruvian	Whole_genome_sequencing
1000G_HG01976	1000G	America	Admixed_America	Peru	Peruvian	Whole_genome_sequencing
1000G_HG01977	1000G	America	Admixed_America	Peru	Peruvian	Whole_genome_sequencing
1000G_HG01979	1000G	America	Admixed_America	Peru	Peruvian	Whole_genome_sequencing
1000G_HG01980	1000G	America	Admixed_America	Peru	Peruvian	Whole_genome_sequencing
1000G_HG01982	1000G	America	Admixed_America	Peru	Peruvian	Whole_genome_sequencing
1000G_HG01991	1000G	America	Admixed_America	Peru	Peruvian	Whole_genome_sequencing
1000G_HG01992	1000G	America	Admixed_America	Peru	Peruvian	Whole_genome_sequencing
1000G_HG01997	1000G	America	Admixed_America	Peru	Peruvian	Whole_genome_sequencing
1000G_HG02002	1000G	America	Admixed_America	Peru	Peruvian	Whole_genome_sequencing
1000G_HG02003	1000G	America	Admixed_America	Peru	Peruvian	Whole_genome_sequencing
1000G_HG02006	1000G	America	Admixed_America	Peru	Peruvian	Whole_genome_sequencing
1000G_HG02008	1000G	America	Admixed_America	Peru	Peruvian	Whole_genome_sequencing
1000G_HG02089	1000G	America	Admixed_America	Peru	Peruvian	Whole_genome_sequencing
1000G_HG02090	1000G	America	Admixed_America	Peru	Peruvian	Whole_genome_sequencing
1000G_HG02102	1000G	America	Admixed_America	Peru	Peruvian	Whole_genome_sequencing
1000G_HG02104	1000G	America	Admixed_America	Peru	Peruvian	Whole_genome_sequencing
1000G_HG02105	1000G	America	Admixed_America	Peru	Peruvian	Whole_genome_sequencing
1000G_HG02146	1000G	America	Admixed_America	Peru	Peruvian	Whole_genome_sequencing
1000G_HG02147	1000G	America	Admixed_America	Peru	Peruvian	Whole_genome_sequencing
1000G_HG02150	1000G	America	Admixed_America	Peru	Peruvian	Whole_genome_sequencing
1000G_HG02252	1000G	America	Admixed_America	Peru	Peruvian	Whole_genome_sequencing
1000G_HG02253	1000G	America	Admixed_America	Peru	Peruvian	Whole_genome_sequencing
1000G_HG02259	1000G	America	Admixed_America	Peru	Peruvian	Whole_genome_sequencing
1000G_HG02260	1000G	America	Admixed_America	Peru	Peruvian	Whole_genome_sequencing
1000G_HG02262	1000G	America	Admixed_America	Peru	Peruvian	Whole_genome_sequencing
1000G_HG02265	1000G	America	Admixed_America	Peru	Peruvian	Whole_genome_sequencing
1000G_HG02266	1000G	America	Admixed_America	Peru	Peruvian	Whole_genome_sequencing
1000G_HG02271	1000G	America	Admixed_America	Peru	Peruvian	Whole_genome_sequencing
1000G_HG02272	1000G	America	Admixed_America	Peru	Peruvian	Whole_genome_sequencing
1000G_HG02274	1000G	America	Admixed_America	Peru	Peruvian	Whole_genome_sequencing
1000G_HG02275	1000G	America	Admixed_America	Peru	Peruvian	Whole_genome_sequencing
1000G_HG02277	1000G	America	Admixed_America	Peru	Peruvian	Whole_genome_sequencing
1000G_HG02278	1000G	America	Admixed_America	Peru	Peruvian	Whole_genome_sequencing
1000G_HG02285	1000G	America	Admixed_America	Peru	Peruvian	Whole_genome_sequencing
1000G_HG02286	1000G	America	Admixed_America	Peru	Peruvian	Whole_genome_sequencing
1000G_HG02291	1000G	America	Admixed_America	Peru	Peruvian	Whole_genome_sequencing
1000G_HG02292	1000G	America	Admixed_America	Peru	Peruvian	Whole_genome_sequencing
1000G_HG02298	1000G	America	Admixed_America	Peru	Peruvian	Whole_genome_sequencing
1000G_HG02299	1000G	America	Admixed_America	Peru	Peruvian	Whole_genome_sequencing
1000G_HG02301	1000G	America	Admixed_America	Peru	Peruvian	Whole_genome_sequencing
1000G_HG02304	1000G	America	Admixed_America	Peru	Peruvian	Whole_genome_sequencing
1000G_HG02312	1000G	America	Admixed_America	Peru	Peruvian	Whole_genome_sequencing
1000G_HG02345	1000G	America	Admixed_America	Peru	Peruvian	Whole_genome_sequencing
1000G_HG02348	1000G	America	Admixed_America	Peru	Peruvian	Whole_genome_sequencing
1000G_HG02425	1000G	America	Admixed_America	Peru	Peruvian	Whole_genome_sequencing
1000G_HG00551	1000G	America	Admixed_America	Puerto_Rico	Puerto_Rican	Whole_genome_sequencing
1000G_HG00553	1000G	America	Admixed_America	Puerto_Rico	Puerto_Rican	Whole_genome_sequencing
1000G_HG00554	1000G	America	Admixed_America	Puerto_Rico	Puerto_Rican	Whole_genome_sequencing
1000G_HG00637	1000G	America	Admixed_America	Puerto_Rico	Puerto_Rican	Whole_genome_sequencing
1000G_HG00638	1000G	America	Admixed_America	Puerto_Rico	Puerto_Rican	Whole_genome_sequencing
1000G_HG00640	1000G	America	Admixed_America	Puerto_Rico	Puerto_Rican	Whole_genome_sequencing
1000G_HG00641	1000G	America	Admixed_America	Puerto_Rico	Puerto_Rican	Whole_genome_sequencing
1000G_HG00731	1000G	America	Admixed_America	Puerto_Rico	Puerto_Rican	Whole_genome_sequencing
1000G_HG00732	1000G	America	Admixed_America	Puerto_Rico	Puerto_Rican	Whole_genome_sequencing
1000G_HG00734	1000G	America	Admixed_America	Puerto_Rico	Puerto_Rican	Whole_genome_sequencing
1000G_HG00736	1000G	America	Admixed_America	Puerto_Rico	Puerto_Rican	Whole_genome_sequencing
1000G_HG00737	1000G	America	Admixed_America	Puerto_Rico	Puerto_Rican	Whole_genome_sequencing
1000G_HG00739	1000G	America	Admixed_America	Puerto_Rico	Puerto_Rican	Whole_genome_sequencing
1000G_HG00740	1000G	America	Admixed_America	Puerto_Rico	Puerto_Rican	Whole_genome_sequencing
1000G_HG00742	1000G	America	Admixed_America	Puerto_Rico	Puerto_Rican	Whole_genome_sequencing
1000G_HG00743	1000G	America	Admixed_America	Puerto_Rico	Puerto_Rican	Whole_genome_sequencing
1000G_HG01047	1000G	America	Admixed_America	Puerto_Rico	Puerto_Rican	Whole_genome_sequencing
1000G_HG01048	1000G	America	Admixed_America	Puerto_Rico	Puerto_Rican	Whole_genome_sequencing
1000G_HG01049	1000G	America	Admixed_America	Puerto_Rico	Puerto_Rican	Whole_genome_sequencing
1000G_HG01051	1000G	America	Admixed_America	Puerto_Rico	Puerto_Rican	Whole_genome_sequencing
1000G_HG01052	1000G	America	Admixed_America	Puerto_Rico	Puerto_Rican	Whole_genome_sequencing
1000G_HG01054	1000G	America	Admixed_America	Puerto_Rico	Puerto_Rican	Whole_genome_sequencing
1000G_HG01055	1000G	America	Admixed_America	Puerto_Rico	Puerto_Rican	Whole_genome_sequencing
1000G_HG01058	1000G	America	Admixed_America	Puerto_Rico	Puerto_Rican	Whole_genome_sequencing
1000G_HG01060	1000G	America	Admixed_America	Puerto_Rico	Puerto_Rican	Whole_genome_sequencing
1000G_HG01061	1000G	America	Admixed_America	Puerto_Rico	Puerto_Rican	Whole_genome_sequencing
1000G_HG01063	1000G	America	Admixed_America	Puerto_Rico	Puerto_Rican	Whole_genome_sequencing
1000G_HG01064	1000G	America	Admixed_America	Puerto_Rico	Puerto_Rican	Whole_genome_sequencing
1000G_HG01066	1000G	America	Admixed_America	Puerto_Rico	Puerto_Rican	Whole_genome_sequencing
1000G_HG01067	1000G	America	Admixed_America	Puerto_Rico	Puerto_Rican	Whole_genome_sequencing
1000G_HG01069	1000G	America	Admixed_America	Puerto_Rico	Puerto_Rican	Whole_genome_sequencing
1000G_HG01070	1000G	America	Admixed_America	Puerto_Rico	Puerto_Rican	Whole_genome_sequencing
1000G_HG01072	1000G	America	Admixed_America	Puerto_Rico	Puerto_Rican	Whole_genome_sequencing
1000G_HG01073	1000G	America	Admixed_America	Puerto_Rico	Puerto_Rican	Whole_genome_sequencing
1000G_HG01075	1000G	America	Admixed_America	Puerto_Rico	Puerto_Rican	Whole_genome_sequencing
1000G_HG01077	1000G	America	Admixed_America	Puerto_Rico	Puerto_Rican	Whole_genome_sequencing
1000G_HG01079	1000G	America	Admixed_America	Puerto_Rico	Puerto_Rican	Whole_genome_sequencing
1000G_HG01080	1000G	America	Admixed_America	Puerto_Rico	Puerto_Rican	Whole_genome_sequencing
1000G_HG01082	1000G	America	Admixed_America	Puerto_Rico	Puerto_Rican	Whole_genome_sequencing
1000G_HG01083	1000G	America	Admixed_America	Puerto_Rico	Puerto_Rican	Whole_genome_sequencing
1000G_HG01085	1000G	America	Admixed_America	Puerto_Rico	Puerto_Rican	Whole_genome_sequencing
1000G_HG01086	1000G	America	Admixed_America	Puerto_Rico	Puerto_Rican	Whole_genome_sequencing
1000G_HG01088	1000G	America	Admixed_America	Puerto_Rico	Puerto_Rican	Whole_genome_sequencing
1000G_HG01089	1000G	America	Admixed_America	Puerto_Rico	Puerto_Rican	Whole_genome_sequencing
1000G_HG01092	1000G	America	Admixed_America	Puerto_Rico	Puerto_Rican	Whole_genome_sequencing
1000G_HG01094	1000G	America	Admixed_America	Puerto_Rico	Puerto_Rican	Whole_genome_sequencing
1000G_HG01095	1000G	America	Admixed_America	Puerto_Rico	Puerto_Rican	Whole_genome_sequencing
1000G_HG01097	1000G	America	Admixed_America	Puerto_Rico	Puerto_Rican	Whole_genome_sequencing
1000G_HG01098	1000G	America	Admixed_America	Puerto_Rico	Puerto_Rican	Whole_genome_sequencing
1000G_HG01101	1000G	America	Admixed_America	Puerto_Rico	Puerto_Rican	Whole_genome_sequencing
1000G_HG01102	1000G	America	Admixed_America	Puerto_Rico	Puerto_Rican	Whole_genome_sequencing
1000G_HG01104	1000G	America	Admixed_America	Puerto_Rico	Puerto_Rican	Whole_genome_sequencing
1000G_HG01105	1000G	America	Admixed_America	Puerto_Rico	Puerto_Rican	Whole_genome_sequencing
1000G_HG01107	1000G	America	Admixed_America	Puerto_Rico	Puerto_Rican	Whole_genome_sequencing
1000G_HG01108	1000G	America	Admixed_America	Puerto_Rico	Puerto_Rican	Whole_genome_sequencing
1000G_HG01110	1000G	America	Admixed_America	Puerto_Rico	Puerto_Rican	Whole_genome_sequencing
1000G_HG01111	1000G	America	Admixed_America	Puerto_Rico	Puerto_Rican	Whole_genome_sequencing
1000G_HG01161	1000G	America	Admixed_America	Puerto_Rico	Puerto_Rican	Whole_genome_sequencing
1000G_HG01162	1000G	America	Admixed_America	Puerto_Rico	Puerto_Rican	Whole_genome_sequencing
1000G_HG01164	1000G	America	Admixed_America	Puerto_Rico	Puerto_Rican	Whole_genome_sequencing
1000G_HG01167	1000G	America	Admixed_America	Puerto_Rico	Puerto_Rican	Whole_genome_sequencing
1000G_HG01168	1000G	America	Admixed_America	Puerto_Rico	Puerto_Rican	Whole_genome_sequencing
1000G_HG01170	1000G	America	Admixed_America	Puerto_Rico	Puerto_Rican	Whole_genome_sequencing
1000G_HG01171	1000G	America	Admixed_America	Puerto_Rico	Puerto_Rican	Whole_genome_sequencing
1000G_HG01173	1000G	America	Admixed_America	Puerto_Rico	Puerto_Rican	Whole_genome_sequencing
1000G_HG01174	1000G	America	Admixed_America	Puerto_Rico	Puerto_Rican	Whole_genome_sequencing
1000G_HG01176	1000G	America	Admixed_America	Puerto_Rico	Puerto_Rican	Whole_genome_sequencing
1000G_HG01177	1000G	America	Admixed_America	Puerto_Rico	Puerto_Rican	Whole_genome_sequencing
1000G_HG01182	1000G	America	Admixed_America	Puerto_Rico	Puerto_Rican	Whole_genome_sequencing
1000G_HG01183	1000G	America	Admixed_America	Puerto_Rico	Puerto_Rican	Whole_genome_sequencing
1000G_HG01187	1000G	America	Admixed_America	Puerto_Rico	Puerto_Rican	Whole_genome_sequencing
1000G_HG01188	1000G	America	Admixed_America	Puerto_Rico	Puerto_Rican	Whole_genome_sequencing
1000G_HG01190	1000G	America	Admixed_America	Puerto_Rico	Puerto_Rican	Whole_genome_sequencing
1000G_HG01191	1000G	America	Admixed_America	Puerto_Rico	Puerto_Rican	Whole_genome_sequencing
1000G_HG01197	1000G	America	Admixed_America	Puerto_Rico	Puerto_Rican	Whole_genome_sequencing
1000G_HG01198	1000G	America	Admixed_America	Puerto_Rico	Puerto_Rican	Whole_genome_sequencing
1000G_HG01200	1000G	America	Admixed_America	Puerto_Rico	Puerto_Rican	Whole_genome_sequencing
1000G_HG01204	1000G	America	Admixed_America	Puerto_Rico	Puerto_Rican	Whole_genome_sequencing
1000G_HG01205	1000G	America	Admixed_America	Puerto_Rico	Puerto_Rican	Whole_genome_sequencing
1000G_HG01241	1000G	America	Admixed_America	Puerto_Rico	Puerto_Rican	Whole_genome_sequencing
1000G_HG01242	1000G	America	Admixed_America	Puerto_Rico	Puerto_Rican	Whole_genome_sequencing
1000G_HG01247	1000G	America	Admixed_America	Puerto_Rico	Puerto_Rican	Whole_genome_sequencing
1000G_HG01248	1000G	America	Admixed_America	Puerto_Rico	Puerto_Rican	Whole_genome_sequencing
1000G_HG01286	1000G	America	Admixed_America	Puerto_Rico	Puerto_Rican	Whole_genome_sequencing
1000G_HG01302	1000G	America	Admixed_America	Puerto_Rico	Puerto_Rican	Whole_genome_sequencing
1000G_HG01303	1000G	America	Admixed_America	Puerto_Rico	Puerto_Rican	Whole_genome_sequencing
1000G_HG01305	1000G	America	Admixed_America	Puerto_Rico	Puerto_Rican	Whole_genome_sequencing
1000G_HG01308	1000G	America	Admixed_America	Puerto_Rico	Puerto_Rican	Whole_genome_sequencing
1000G_HG01311	1000G	America	Admixed_America	Puerto_Rico	Puerto_Rican	Whole_genome_sequencing
1000G_HG01312	1000G	America	Admixed_America	Puerto_Rico	Puerto_Rican	Whole_genome_sequencing
1000G_HG01323	1000G	America	Admixed_America	Puerto_Rico	Puerto_Rican	Whole_genome_sequencing
1000G_HG01325	1000G	America	Admixed_America	Puerto_Rico	Puerto_Rican	Whole_genome_sequencing
1000G_HG01326	1000G	America	Admixed_America	Puerto_Rico	Puerto_Rican	Whole_genome_sequencing
1000G_HG01392	1000G	America	Admixed_America	Puerto_Rico	Puerto_Rican	Whole_genome_sequencing
1000G_HG01393	1000G	America	Admixed_America	Puerto_Rico	Puerto_Rican	Whole_genome_sequencing
1000G_HG01395	1000G	America	Admixed_America	Puerto_Rico	Puerto_Rican	Whole_genome_sequencing
1000G_HG01396	1000G	America	Admixed_America	Puerto_Rico	Puerto_Rican	Whole_genome_sequencing
1000G_HG01398	1000G	America	Admixed_America	Puerto_Rico	Puerto_Rican	Whole_genome_sequencing
1000G_HG01402	1000G	America	Admixed_America	Puerto_Rico	Puerto_Rican	Whole_genome_sequencing
1000G_HG01403	1000G	America	Admixed_America	Puerto_Rico	Puerto_Rican	Whole_genome_sequencing
1000G_HG01405	1000G	America	Admixed_America	Puerto_Rico	Puerto_Rican	Whole_genome_sequencing
1000G_HG01412	1000G	America	Admixed_America	Puerto_Rico	Puerto_Rican	Whole_genome_sequencing
1000G_HG01413	1000G	America	Admixed_America	Puerto_Rico	Puerto_Rican	Whole_genome_sequencing
1000G_HG01414	1000G	America	Admixed_America	Puerto_Rico	Puerto_Rican	Whole_genome_sequencing
1000G_HG00759	1000G	Asia	East_Asia	China	Dai	Whole_genome_sequencing
1000G_HG00766	1000G	Asia	East_Asia	China	Dai	Whole_genome_sequencing
1000G_HG00844	1000G	Asia	East_Asia	China	Dai	Whole_genome_sequencing
1000G_HG00851	1000G	Asia	East_Asia	China	Dai	Whole_genome_sequencing
1000G_HG00864	1000G	Asia	East_Asia	China	Dai	Whole_genome_sequencing
1000G_HG00867	1000G	Asia	East_Asia	China	Dai	Whole_genome_sequencing
1000G_HG00879	1000G	Asia	East_Asia	China	Dai	Whole_genome_sequencing
1000G_HG00881	1000G	Asia	East_Asia	China	Dai	Whole_genome_sequencing
1000G_HG00956	1000G	Asia	East_Asia	China	Dai	Whole_genome_sequencing
1000G_HG00978	1000G	Asia	East_Asia	China	Dai	Whole_genome_sequencing
1000G_HG00982	1000G	Asia	East_Asia	China	Dai	Whole_genome_sequencing
1000G_HG01028	1000G	Asia	East_Asia	China	Dai	Whole_genome_sequencing
1000G_HG01029	1000G	Asia	East_Asia	China	Dai	Whole_genome_sequencing
1000G_HG01031	1000G	Asia	East_Asia	China	Dai	Whole_genome_sequencing
1000G_HG01046	1000G	Asia	East_Asia	China	Dai	Whole_genome_sequencing
1000G_HG01794	1000G	Asia	East_Asia	China	Dai	Whole_genome_sequencing
1000G_HG01795	1000G	Asia	East_Asia	China	Dai	Whole_genome_sequencing
1000G_HG01796	1000G	Asia	East_Asia	China	Dai	Whole_genome_sequencing
1000G_HG01797	1000G	Asia	East_Asia	China	Dai	Whole_genome_sequencing
1000G_HG01798	1000G	Asia	East_Asia	China	Dai	Whole_genome_sequencing
1000G_HG01799	1000G	Asia	East_Asia	China	Dai	Whole_genome_sequencing
1000G_HG01800	1000G	Asia	East_Asia	China	Dai	Whole_genome_sequencing
1000G_HG01801	1000G	Asia	East_Asia	China	Dai	Whole_genome_sequencing
1000G_HG01802	1000G	Asia	East_Asia	China	Dai	Whole_genome_sequencing
1000G_HG01804	1000G	Asia	East_Asia	China	Dai	Whole_genome_sequencing
1000G_HG01805	1000G	Asia	East_Asia	China	Dai	Whole_genome_sequencing
1000G_HG01806	1000G	Asia	East_Asia	China	Dai	Whole_genome_sequencing
1000G_HG01807	1000G	Asia	East_Asia	China	Dai	Whole_genome_sequencing
1000G_HG01808	1000G	Asia	East_Asia	China	Dai	Whole_genome_sequencing
1000G_HG01809	1000G	Asia	East_Asia	China	Dai	Whole_genome_sequencing
1000G_HG01810	1000G	Asia	East_Asia	China	Dai	Whole_genome_sequencing
1000G_HG01811	1000G	Asia	East_Asia	China	Dai	Whole_genome_sequencing
1000G_HG01812	1000G	Asia	East_Asia	China	Dai	Whole_genome_sequencing
1000G_HG01813	1000G	Asia	East_Asia	China	Dai	Whole_genome_sequencing
1000G_HG01815	1000G	Asia	East_Asia	China	Dai	Whole_genome_sequencing
1000G_HG01816	1000G	Asia	East_Asia	China	Dai	Whole_genome_sequencing
1000G_HG01817	1000G	Asia	East_Asia	China	Dai	Whole_genome_sequencing
1000G_HG02151	1000G	Asia	East_Asia	China	Dai	Whole_genome_sequencing
1000G_HG02152	1000G	Asia	East_Asia	China	Dai	Whole_genome_sequencing
1000G_HG02153	1000G	Asia	East_Asia	China	Dai	Whole_genome_sequencing
1000G_HG02154	1000G	Asia	East_Asia	China	Dai	Whole_genome_sequencing
1000G_HG02155	1000G	Asia	East_Asia	China	Dai	Whole_genome_sequencing
1000G_HG02156	1000G	Asia	East_Asia	China	Dai	Whole_genome_sequencing
1000G_HG02164	1000G	Asia	East_Asia	China	Dai	Whole_genome_sequencing
1000G_HG02165	1000G	Asia	East_Asia	China	Dai	Whole_genome_sequencing
1000G_HG02166	1000G	Asia	East_Asia	China	Dai	Whole_genome_sequencing
1000G_HG02178	1000G	Asia	East_Asia	China	Dai	Whole_genome_sequencing
1000G_HG02179	1000G	Asia	East_Asia	China	Dai	Whole_genome_sequencing
1000G_HG02180	1000G	Asia	East_Asia	China	Dai	Whole_genome_sequencing
1000G_HG02181	1000G	Asia	East_Asia	China	Dai	Whole_genome_sequencing
1000G_HG02182	1000G	Asia	East_Asia	China	Dai	Whole_genome_sequencing
1000G_HG02184	1000G	Asia	East_Asia	China	Dai	Whole_genome_sequencing
1000G_HG02185	1000G	Asia	East_Asia	China	Dai	Whole_genome_sequencing
1000G_HG02186	1000G	Asia	East_Asia	China	Dai	Whole_genome_sequencing
1000G_HG02187	1000G	Asia	East_Asia	China	Dai	Whole_genome_sequencing
1000G_HG02188	1000G	Asia	East_Asia	China	Dai	Whole_genome_sequencing
1000G_HG02190	1000G	Asia	East_Asia	China	Dai	Whole_genome_sequencing
1000G_HG02250	1000G	Asia	East_Asia	China	Dai	Whole_genome_sequencing
1000G_HG02351	1000G	Asia	East_Asia	China	Dai	Whole_genome_sequencing
1000G_HG02353	1000G	Asia	East_Asia	China	Dai	Whole_genome_sequencing
1000G_HG02355	1000G	Asia	East_Asia	China	Dai	Whole_genome_sequencing
1000G_HG02356	1000G	Asia	East_Asia	China	Dai	Whole_genome_sequencing
1000G_HG02360	1000G	Asia	East_Asia	China	Dai	Whole_genome_sequencing
1000G_HG02364	1000G	Asia	East_Asia	China	Dai	Whole_genome_sequencing
1000G_HG02367	1000G	Asia	East_Asia	China	Dai	Whole_genome_sequencing
1000G_HG02371	1000G	Asia	East_Asia	China	Dai	Whole_genome_sequencing
1000G_HG02373	1000G	Asia	East_Asia	China	Dai	Whole_genome_sequencing
1000G_HG02374	1000G	Asia	East_Asia	China	Dai	Whole_genome_sequencing
1000G_HG02375	1000G	Asia	East_Asia	China	Dai	Whole_genome_sequencing
1000G_HG02379	1000G	Asia	East_Asia	China	Dai	Whole_genome_sequencing
1000G_HG02380	1000G	Asia	East_Asia	China	Dai	Whole_genome_sequencing
1000G_HG02382	1000G	Asia	East_Asia	China	Dai	Whole_genome_sequencing
1000G_HG02383	1000G	Asia	East_Asia	China	Dai	Whole_genome_sequencing
1000G_HG02384	1000G	Asia	East_Asia	China	Dai	Whole_genome_sequencing
1000G_HG02385	1000G	Asia	East_Asia	China	Dai	Whole_genome_sequencing
1000G_HG02386	1000G	Asia	East_Asia	China	Dai	Whole_genome_sequencing
1000G_HG02389	1000G	Asia	East_Asia	China	Dai	Whole_genome_sequencing
1000G_HG02390	1000G	Asia	East_Asia	China	Dai	Whole_genome_sequencing
1000G_HG02391	1000G	Asia	East_Asia	China	Dai	Whole_genome_sequencing
1000G_HG02392	1000G	Asia	East_Asia	China	Dai	Whole_genome_sequencing
1000G_HG02394	1000G	Asia	East_Asia	China	Dai	Whole_genome_sequencing
1000G_HG02395	1000G	Asia	East_Asia	China	Dai	Whole_genome_sequencing
1000G_HG02396	1000G	Asia	East_Asia	China	Dai	Whole_genome_sequencing
1000G_HG02397	1000G	Asia	East_Asia	China	Dai	Whole_genome_sequencing
1000G_HG02398	1000G	Asia	East_Asia	China	Dai	Whole_genome_sequencing
1000G_HG02399	1000G	Asia	East_Asia	China	Dai	Whole_genome_sequencing
1000G_HG02401	1000G	Asia	East_Asia	China	Dai	Whole_genome_sequencing
1000G_HG02402	1000G	Asia	East_Asia	China	Dai	Whole_genome_sequencing
1000G_HG02406	1000G	Asia	East_Asia	China	Dai	Whole_genome_sequencing
1000G_HG02407	1000G	Asia	East_Asia	China	Dai	Whole_genome_sequencing
1000G_HG02408	1000G	Asia	East_Asia	China	Dai	Whole_genome_sequencing
1000G_HG02409	1000G	Asia	East_Asia	China	Dai	Whole_genome_sequencing
1000G_HG02410	1000G	Asia	East_Asia	China	Dai	Whole_genome_sequencing
1000G_NA18525	1000G	Asia	East_Asia	China	Han_Beijing	Whole_genome_sequencing
1000G_NA18526	1000G	Asia	East_Asia	China	Han_Beijing	Whole_genome_sequencing
1000G_NA18528	1000G	Asia	East_Asia	China	Han_Beijing	Whole_genome_sequencing
1000G_NA18530	1000G	Asia	East_Asia	China	Han_Beijing	Whole_genome_sequencing
1000G_NA18531	1000G	Asia	East_Asia	China	Han_Beijing	Whole_genome_sequencing
1000G_NA18532	1000G	Asia	East_Asia	China	Han_Beijing	Whole_genome_sequencing
1000G_NA18533	1000G	Asia	East_Asia	China	Han_Beijing	Whole_genome_sequencing
1000G_NA18534	1000G	Asia	East_Asia	China	Han_Beijing	Whole_genome_sequencing
1000G_NA18535	1000G	Asia	East_Asia	China	Han_Beijing	Whole_genome_sequencing
1000G_NA18536	1000G	Asia	East_Asia	China	Han_Beijing	Whole_genome_sequencing
1000G_NA18537	1000G	Asia	East_Asia	China	Han_Beijing	Whole_genome_sequencing
1000G_NA18538	1000G	Asia	East_Asia	China	Han_Beijing	Whole_genome_sequencing
1000G_NA18539	1000G	Asia	East_Asia	China	Han_Beijing	Whole_genome_sequencing
1000G_NA18541	1000G	Asia	East_Asia	China	Han_Beijing	Whole_genome_sequencing
1000G_NA18542	1000G	Asia	East_Asia	China	Han_Beijing	Whole_genome_sequencing
1000G_NA18543	1000G	Asia	East_Asia	China	Han_Beijing	Whole_genome_sequencing
1000G_NA18544	1000G	Asia	East_Asia	China	Han_Beijing	Whole_genome_sequencing
1000G_NA18545	1000G	Asia	East_Asia	China	Han_Beijing	Whole_genome_sequencing
1000G_NA18546	1000G	Asia	East_Asia	China	Han_Beijing	Whole_genome_sequencing
1000G_NA18547	1000G	Asia	East_Asia	China	Han_Beijing	Whole_genome_sequencing
1000G_NA18548	1000G	Asia	East_Asia	China	Han_Beijing	Whole_genome_sequencing
1000G_NA18549	1000G	Asia	East_Asia	China	Han_Beijing	Whole_genome_sequencing
1000G_NA18550	1000G	Asia	East_Asia	China	Han_Beijing	Whole_genome_sequencing
1000G_NA18552	1000G	Asia	East_Asia	China	Han_Beijing	Whole_genome_sequencing
1000G_NA18553	1000G	Asia	East_Asia	China	Han_Beijing	Whole_genome_sequencing
1000G_NA18555	1000G	Asia	East_Asia	China	Han_Beijing	Whole_genome_sequencing
1000G_NA18557	1000G	Asia	East_Asia	China	Han_Beijing	Whole_genome_sequencing
1000G_NA18558	1000G	Asia	East_Asia	China	Han_Beijing	Whole_genome_sequencing
1000G_NA18559	1000G	Asia	East_Asia	China	Han_Beijing	Whole_genome_sequencing
1000G_NA18560	1000G	Asia	East_Asia	China	Han_Beijing	Whole_genome_sequencing
1000G_NA18561	1000G	Asia	East_Asia	China	Han_Beijing	Whole_genome_sequencing
1000G_NA18562	1000G	Asia	East_Asia	China	Han_Beijing	Whole_genome_sequencing
1000G_NA18563	1000G	Asia	East_Asia	China	Han_Beijing	Whole_genome_sequencing
1000G_NA18564	1000G	Asia	East_Asia	China	Han_Beijing	Whole_genome_sequencing
1000G_NA18565	1000G	Asia	East_Asia	China	Han_Beijing	Whole_genome_sequencing
1000G_NA18566	1000G	Asia	East_Asia	China	Han_Beijing	Whole_genome_sequencing
1000G_NA18567	1000G	Asia	East_Asia	China	Han_Beijing	Whole_genome_sequencing
1000G_NA18570	1000G	Asia	East_Asia	China	Han_Beijing	Whole_genome_sequencing
1000G_NA18571	1000G	Asia	East_Asia	China	Han_Beijing	Whole_genome_sequencing
1000G_NA18572	1000G	Asia	East_Asia	China	Han_Beijing	Whole_genome_sequencing
1000G_NA18573	1000G	Asia	East_Asia	China	Han_Beijing	Whole_genome_sequencing
1000G_NA18574	1000G	Asia	East_Asia	China	Han_Beijing	Whole_genome_sequencing
1000G_NA18577	1000G	Asia	East_Asia	China	Han_Beijing	Whole_genome_sequencing
1000G_NA18579	1000G	Asia	East_Asia	China	Han_Beijing	Whole_genome_sequencing
1000G_NA18582	1000G	Asia	East_Asia	China	Han_Beijing	Whole_genome_sequencing
1000G_NA18591	1000G	Asia	East_Asia	China	Han_Beijing	Whole_genome_sequencing
1000G_NA18592	1000G	Asia	East_Asia	China	Han_Beijing	Whole_genome_sequencing
1000G_NA18593	1000G	Asia	East_Asia	China	Han_Beijing	Whole_genome_sequencing
1000G_NA18595	1000G	Asia	East_Asia	China	Han_Beijing	Whole_genome_sequencing
1000G_NA18596	1000G	Asia	East_Asia	China	Han_Beijing	Whole_genome_sequencing
1000G_NA18597	1000G	Asia	East_Asia	China	Han_Beijing	Whole_genome_sequencing
1000G_NA18599	1000G	Asia	East_Asia	China	Han_Beijing	Whole_genome_sequencing
1000G_NA18602	1000G	Asia	East_Asia	China	Han_Beijing	Whole_genome_sequencing
1000G_NA18603	1000G	Asia	East_Asia	China	Han_Beijing	Whole_genome_sequencing
1000G_NA18605	1000G	Asia	East_Asia	China	Han_Beijing	Whole_genome_sequencing
1000G_NA18606	1000G	Asia	East_Asia	China	Han_Beijing	Whole_genome_sequencing
1000G_NA18608	1000G	Asia	East_Asia	China	Han_Beijing	Whole_genome_sequencing
1000G_NA18609	1000G	Asia	East_Asia	China	Han_Beijing	Whole_genome_sequencing
1000G_NA18610	1000G	Asia	East_Asia	China	Han_Beijing	Whole_genome_sequencing
1000G_NA18611	1000G	Asia	East_Asia	China	Han_Beijing	Whole_genome_sequencing
1000G_NA18612	1000G	Asia	East_Asia	China	Han_Beijing	Whole_genome_sequencing
1000G_NA18613	1000G	Asia	East_Asia	China	Han_Beijing	Whole_genome_sequencing
1000G_NA18614	1000G	Asia	East_Asia	China	Han_Beijing	Whole_genome_sequencing
1000G_NA18615	1000G	Asia	East_Asia	China	Han_Beijing	Whole_genome_sequencing
1000G_NA18616	1000G	Asia	East_Asia	China	Han_Beijing	Whole_genome_sequencing
1000G_NA18617	1000G	Asia	East_Asia	China	Han_Beijing	Whole_genome_sequencing
1000G_NA18618	1000G	Asia	East_Asia	China	Han_Beijing	Whole_genome_sequencing
1000G_NA18619	1000G	Asia	East_Asia	China	Han_Beijing	Whole_genome_sequencing
1000G_NA18620	1000G	Asia	East_Asia	China	Han_Beijing	Whole_genome_sequencing
1000G_NA18621	1000G	Asia	East_Asia	China	Han_Beijing	Whole_genome_sequencing
1000G_NA18622	1000G	Asia	East_Asia	China	Han_Beijing	Whole_genome_sequencing
1000G_NA18623	1000G	Asia	East_Asia	China	Han_Beijing	Whole_genome_sequencing
1000G_NA18624	1000G	Asia	East_Asia	China	Han_Beijing	Whole_genome_sequencing
1000G_NA18625	1000G	Asia	East_Asia	China	Han_Beijing	Whole_genome_sequencing
1000G_NA18626	1000G	Asia	East_Asia	China	Han_Beijing	Whole_genome_sequencing
1000G_NA18627	1000G	Asia	East_Asia	China	Han_Beijing	Whole_genome_sequencing
1000G_NA18628	1000G	Asia	East_Asia	China	Han_Beijing	Whole_genome_sequencing
1000G_NA18629	1000G	Asia	East_Asia	China	Han_Beijing	Whole_genome_sequencing
1000G_NA18630	1000G	Asia	East_Asia	China	Han_Beijing	Whole_genome_sequencing
1000G_NA18631	1000G	Asia	East_Asia	China	Han_Beijing	Whole_genome_sequencing
1000G_NA18632	1000G	Asia	East_Asia	China	Han_Beijing	Whole_genome_sequencing
1000G_NA18633	1000G	Asia	East_Asia	China	Han_Beijing	Whole_genome_sequencing
1000G_NA18634	1000G	Asia	East_Asia	China	Han_Beijing	Whole_genome_sequencing
1000G_NA18635	1000G	Asia	East_Asia	China	Han_Beijing	Whole_genome_sequencing
1000G_NA18636	1000G	Asia	East_Asia	China	Han_Beijing	Whole_genome_sequencing
1000G_NA18637	1000G	Asia	East_Asia	China	Han_Beijing	Whole_genome_sequencing
1000G_NA18638	1000G	Asia	East_Asia	China	Han_Beijing	Whole_genome_sequencing
1000G_NA18639	1000G	Asia	East_Asia	China	Han_Beijing	Whole_genome_sequencing
1000G_NA18640	1000G	Asia	East_Asia	China	Han_Beijing	Whole_genome_sequencing
1000G_NA18641	1000G	Asia	East_Asia	China	Han_Beijing	Whole_genome_sequencing
1000G_NA18642	1000G	Asia	East_Asia	China	Han_Beijing	Whole_genome_sequencing
1000G_NA18643	1000G	Asia	East_Asia	China	Han_Beijing	Whole_genome_sequencing
1000G_NA18644	1000G	Asia	East_Asia	China	Han_Beijing	Whole_genome_sequencing
1000G_NA18645	1000G	Asia	East_Asia	China	Han_Beijing	Whole_genome_sequencing
1000G_NA18646	1000G	Asia	East_Asia	China	Han_Beijing	Whole_genome_sequencing
1000G_NA18647	1000G	Asia	East_Asia	China	Han_Beijing	Whole_genome_sequencing
1000G_NA18648	1000G	Asia	East_Asia	China	Han_Beijing	Whole_genome_sequencing
1000G_NA18740	1000G	Asia	East_Asia	China	Han_Beijing	Whole_genome_sequencing
1000G_NA18745	1000G	Asia	East_Asia	China	Han_Beijing	Whole_genome_sequencing
1000G_NA18747	1000G	Asia	East_Asia	China	Han_Beijing	Whole_genome_sequencing
1000G_NA18748	1000G	Asia	East_Asia	China	Han_Beijing	Whole_genome_sequencing
1000G_NA18749	1000G	Asia	East_Asia	China	Han_Beijing	Whole_genome_sequencing
1000G_NA18757	1000G	Asia	East_Asia	China	Han_Beijing	Whole_genome_sequencing
1000G_HG00403	1000G	Asia	East_Asia	China	Han_Southern_China	Whole_genome_sequencing
1000G_HG00404	1000G	Asia	East_Asia	China	Han_Southern_China	Whole_genome_sequencing
1000G_HG00406	1000G	Asia	East_Asia	China	Han_Southern_China	Whole_genome_sequencing
1000G_HG00407	1000G	Asia	East_Asia	China	Han_Southern_China	Whole_genome_sequencing
1000G_HG00409	1000G	Asia	East_Asia	China	Han_Southern_China	Whole_genome_sequencing
1000G_HG00410	1000G	Asia	East_Asia	China	Han_Southern_China	Whole_genome_sequencing
1000G_HG00419	1000G	Asia	East_Asia	China	Han_Southern_China	Whole_genome_sequencing
1000G_HG00421	1000G	Asia	East_Asia	China	Han_Southern_China	Whole_genome_sequencing
1000G_HG00422	1000G	Asia	East_Asia	China	Han_Southern_China	Whole_genome_sequencing
1000G_HG00428	1000G	Asia	East_Asia	China	Han_Southern_China	Whole_genome_sequencing
1000G_HG00436	1000G	Asia	East_Asia	China	Han_Southern_China	Whole_genome_sequencing
1000G_HG00437	1000G	Asia	East_Asia	China	Han_Southern_China	Whole_genome_sequencing
1000G_HG00442	1000G	Asia	East_Asia	China	Han_Southern_China	Whole_genome_sequencing
1000G_HG00443	1000G	Asia	East_Asia	China	Han_Southern_China	Whole_genome_sequencing
1000G_HG00445	1000G	Asia	East_Asia	China	Han_Southern_China	Whole_genome_sequencing
1000G_HG00446	1000G	Asia	East_Asia	China	Han_Southern_China	Whole_genome_sequencing
1000G_HG00448	1000G	Asia	East_Asia	China	Han_Southern_China	Whole_genome_sequencing
1000G_HG00449	1000G	Asia	East_Asia	China	Han_Southern_China	Whole_genome_sequencing
1000G_HG00451	1000G	Asia	East_Asia	China	Han_Southern_China	Whole_genome_sequencing
1000G_HG00452	1000G	Asia	East_Asia	China	Han_Southern_China	Whole_genome_sequencing
1000G_HG00457	1000G	Asia	East_Asia	China	Han_Southern_China	Whole_genome_sequencing
1000G_HG00458	1000G	Asia	East_Asia	China	Han_Southern_China	Whole_genome_sequencing
1000G_HG00463	1000G	Asia	East_Asia	China	Han_Southern_China	Whole_genome_sequencing
1000G_HG00464	1000G	Asia	East_Asia	China	Han_Southern_China	Whole_genome_sequencing
1000G_HG00472	1000G	Asia	East_Asia	China	Han_Southern_China	Whole_genome_sequencing
1000G_HG00473	1000G	Asia	East_Asia	China	Han_Southern_China	Whole_genome_sequencing
1000G_HG00475	1000G	Asia	East_Asia	China	Han_Southern_China	Whole_genome_sequencing
1000G_HG00476	1000G	Asia	East_Asia	China	Han_Southern_China	Whole_genome_sequencing
1000G_HG00478	1000G	Asia	East_Asia	China	Han_Southern_China	Whole_genome_sequencing
1000G_HG00479	1000G	Asia	East_Asia	China	Han_Southern_China	Whole_genome_sequencing
1000G_HG00500	1000G	Asia	East_Asia	China	Han_Southern_China	Whole_genome_sequencing
1000G_HG00513	1000G	Asia	East_Asia	China	Han_Southern_China	Whole_genome_sequencing
1000G_HG00524	1000G	Asia	East_Asia	China	Han_Southern_China	Whole_genome_sequencing
1000G_HG00525	1000G	Asia	East_Asia	China	Han_Southern_China	Whole_genome_sequencing
1000G_HG00530	1000G	Asia	East_Asia	China	Han_Southern_China	Whole_genome_sequencing
1000G_HG00531	1000G	Asia	East_Asia	China	Han_Southern_China	Whole_genome_sequencing
1000G_HG00533	1000G	Asia	East_Asia	China	Han_Southern_China	Whole_genome_sequencing
1000G_HG00534	1000G	Asia	East_Asia	China	Han_Southern_China	Whole_genome_sequencing
1000G_HG00536	1000G	Asia	East_Asia	China	Han_Southern_China	Whole_genome_sequencing
1000G_HG00537	1000G	Asia	East_Asia	China	Han_Southern_China	Whole_genome_sequencing
1000G_HG00542	1000G	Asia	East_Asia	China	Han_Southern_China	Whole_genome_sequencing
1000G_HG00543	1000G	Asia	East_Asia	China	Han_Southern_China	Whole_genome_sequencing
1000G_HG00556	1000G	Asia	East_Asia	China	Han_Southern_China	Whole_genome_sequencing
1000G_HG00557	1000G	Asia	East_Asia	China	Han_Southern_China	Whole_genome_sequencing
1000G_HG00559	1000G	Asia	East_Asia	China	Han_Southern_China	Whole_genome_sequencing
1000G_HG00560	1000G	Asia	East_Asia	China	Han_Southern_China	Whole_genome_sequencing
1000G_HG00565	1000G	Asia	East_Asia	China	Han_Southern_China	Whole_genome_sequencing
1000G_HG00566	1000G	Asia	East_Asia	China	Han_Southern_China	Whole_genome_sequencing
1000G_HG00580	1000G	Asia	East_Asia	China	Han_Southern_China	Whole_genome_sequencing
1000G_HG00581	1000G	Asia	East_Asia	China	Han_Southern_China	Whole_genome_sequencing
1000G_HG00583	1000G	Asia	East_Asia	China	Han_Southern_China	Whole_genome_sequencing
1000G_HG00584	1000G	Asia	East_Asia	China	Han_Southern_China	Whole_genome_sequencing
1000G_HG00589	1000G	Asia	East_Asia	China	Han_Southern_China	Whole_genome_sequencing
1000G_HG00590	1000G	Asia	East_Asia	China	Han_Southern_China	Whole_genome_sequencing
1000G_HG00592	1000G	Asia	East_Asia	China	Han_Southern_China	Whole_genome_sequencing
1000G_HG00593	1000G	Asia	East_Asia	China	Han_Southern_China	Whole_genome_sequencing
1000G_HG00595	1000G	Asia	East_Asia	China	Han_Southern_China	Whole_genome_sequencing
1000G_HG00596	1000G	Asia	East_Asia	China	Han_Southern_China	Whole_genome_sequencing
1000G_HG00598	1000G	Asia	East_Asia	China	Han_Southern_China	Whole_genome_sequencing
1000G_HG00599	1000G	Asia	East_Asia	China	Han_Southern_China	Whole_genome_sequencing
1000G_HG00607	1000G	Asia	East_Asia	China	Han_Southern_China	Whole_genome_sequencing
1000G_HG00608	1000G	Asia	East_Asia	China	Han_Southern_China	Whole_genome_sequencing
1000G_HG00610	1000G	Asia	East_Asia	China	Han_Southern_China	Whole_genome_sequencing
1000G_HG00611	1000G	Asia	East_Asia	China	Han_Southern_China	Whole_genome_sequencing
1000G_HG00613	1000G	Asia	East_Asia	China	Han_Southern_China	Whole_genome_sequencing
1000G_HG00614	1000G	Asia	East_Asia	China	Han_Southern_China	Whole_genome_sequencing
1000G_HG00619	1000G	Asia	East_Asia	China	Han_Southern_China	Whole_genome_sequencing
1000G_HG00620	1000G	Asia	East_Asia	China	Han_Southern_China	Whole_genome_sequencing
1000G_HG00622	1000G	Asia	East_Asia	China	Han_Southern_China	Whole_genome_sequencing
1000G_HG00623	1000G	Asia	East_Asia	China	Han_Southern_China	Whole_genome_sequencing
1000G_HG00625	1000G	Asia	East_Asia	China	Han_Southern_China	Whole_genome_sequencing
1000G_HG00626	1000G	Asia	East_Asia	China	Han_Southern_China	Whole_genome_sequencing
1000G_HG00628	1000G	Asia	East_Asia	China	Han_Southern_China	Whole_genome_sequencing
1000G_HG00629	1000G	Asia	East_Asia	China	Han_Southern_China	Whole_genome_sequencing
1000G_HG00631	1000G	Asia	East_Asia	China	Han_Southern_China	Whole_genome_sequencing
1000G_HG00632	1000G	Asia	East_Asia	China	Han_Southern_China	Whole_genome_sequencing
1000G_HG00634	1000G	Asia	East_Asia	China	Han_Southern_China	Whole_genome_sequencing
1000G_HG00650	1000G	Asia	East_Asia	China	Han_Southern_China	Whole_genome_sequencing
1000G_HG00651	1000G	Asia	East_Asia	China	Han_Southern_China	Whole_genome_sequencing
1000G_HG00653	1000G	Asia	East_Asia	China	Han_Southern_China	Whole_genome_sequencing
1000G_HG00654	1000G	Asia	East_Asia	China	Han_Southern_China	Whole_genome_sequencing
1000G_HG00656	1000G	Asia	East_Asia	China	Han_Southern_China	Whole_genome_sequencing
1000G_HG00657	1000G	Asia	East_Asia	China	Han_Southern_China	Whole_genome_sequencing
1000G_HG00662	1000G	Asia	East_Asia	China	Han_Southern_China	Whole_genome_sequencing
1000G_HG00663	1000G	Asia	East_Asia	China	Han_Southern_China	Whole_genome_sequencing
1000G_HG00671	1000G	Asia	East_Asia	China	Han_Southern_China	Whole_genome_sequencing
1000G_HG00672	1000G	Asia	East_Asia	China	Han_Southern_China	Whole_genome_sequencing
1000G_HG00674	1000G	Asia	East_Asia	China	Han_Southern_China	Whole_genome_sequencing
1000G_HG00675	1000G	Asia	East_Asia	China	Han_Southern_China	Whole_genome_sequencing
1000G_HG00683	1000G	Asia	East_Asia	China	Han_Southern_China	Whole_genome_sequencing
1000G_HG00684	1000G	Asia	East_Asia	China	Han_Southern_China	Whole_genome_sequencing
1000G_HG00689	1000G	Asia	East_Asia	China	Han_Southern_China	Whole_genome_sequencing
1000G_HG00690	1000G	Asia	East_Asia	China	Han_Southern_China	Whole_genome_sequencing
1000G_HG00692	1000G	Asia	East_Asia	China	Han_Southern_China	Whole_genome_sequencing
1000G_HG00693	1000G	Asia	East_Asia	China	Han_Southern_China	Whole_genome_sequencing
1000G_HG00698	1000G	Asia	East_Asia	China	Han_Southern_China	Whole_genome_sequencing
1000G_HG00699	1000G	Asia	East_Asia	China	Han_Southern_China	Whole_genome_sequencing
1000G_HG00701	1000G	Asia	East_Asia	China	Han_Southern_China	Whole_genome_sequencing
1000G_HG00704	1000G	Asia	East_Asia	China	Han_Southern_China	Whole_genome_sequencing
1000G_HG00705	1000G	Asia	East_Asia	China	Han_Southern_China	Whole_genome_sequencing
1000G_HG00707	1000G	Asia	East_Asia	China	Han_Southern_China	Whole_genome_sequencing
1000G_HG00708	1000G	Asia	East_Asia	China	Han_Southern_China	Whole_genome_sequencing
1000G_HG00717	1000G	Asia	East_Asia	China	Han_Southern_China	Whole_genome_sequencing
1000G_HG00728	1000G	Asia	East_Asia	China	Han_Southern_China	Whole_genome_sequencing
1000G_HG00729	1000G	Asia	East_Asia	China	Han_Southern_China	Whole_genome_sequencing
1000G_NA18939	1000G	Asia	East_Asia	Japan	Japanese	Whole_genome_sequencing
1000G_NA18940	1000G	Asia	East_Asia	Japan	Japanese	Whole_genome_sequencing
1000G_NA18941	1000G	Asia	East_Asia	Japan	Japanese	Whole_genome_sequencing
1000G_NA18942	1000G	Asia	East_Asia	Japan	Japanese	Whole_genome_sequencing
1000G_NA18943	1000G	Asia	East_Asia	Japan	Japanese	Whole_genome_sequencing
1000G_NA18944	1000G	Asia	East_Asia	Japan	Japanese	Whole_genome_sequencing
1000G_NA18945	1000G	Asia	East_Asia	Japan	Japanese	Whole_genome_sequencing
1000G_NA18946	1000G	Asia	East_Asia	Japan	Japanese	Whole_genome_sequencing
1000G_NA18947	1000G	Asia	East_Asia	Japan	Japanese	Whole_genome_sequencing
1000G_NA18948	1000G	Asia	East_Asia	Japan	Japanese	Whole_genome_sequencing
1000G_NA18949	1000G	Asia	East_Asia	Japan	Japanese	Whole_genome_sequencing
1000G_NA18950	1000G	Asia	East_Asia	Japan	Japanese	Whole_genome_sequencing
1000G_NA18951	1000G	Asia	East_Asia	Japan	Japanese	Whole_genome_sequencing
1000G_NA18952	1000G	Asia	East_Asia	Japan	Japanese	Whole_genome_sequencing
1000G_NA18953	1000G	Asia	East_Asia	Japan	Japanese	Whole_genome_sequencing
1000G_NA18954	1000G	Asia	East_Asia	Japan	Japanese	Whole_genome_sequencing
1000G_NA18956	1000G	Asia	East_Asia	Japan	Japanese	Whole_genome_sequencing
1000G_NA18957	1000G	Asia	East_Asia	Japan	Japanese	Whole_genome_sequencing
1000G_NA18959	1000G	Asia	East_Asia	Japan	Japanese	Whole_genome_sequencing
1000G_NA18960	1000G	Asia	East_Asia	Japan	Japanese	Whole_genome_sequencing
1000G_NA18961	1000G	Asia	East_Asia	Japan	Japanese	Whole_genome_sequencing
1000G_NA18962	1000G	Asia	East_Asia	Japan	Japanese	Whole_genome_sequencing
1000G_NA18963	1000G	Asia	East_Asia	Japan	Japanese	Whole_genome_sequencing
1000G_NA18964	1000G	Asia	East_Asia	Japan	Japanese	Whole_genome_sequencing
1000G_NA18965	1000G	Asia	East_Asia	Japan	Japanese	Whole_genome_sequencing
1000G_NA18966	1000G	Asia	East_Asia	Japan	Japanese	Whole_genome_sequencing
1000G_NA18967	1000G	Asia	East_Asia	Japan	Japanese	Whole_genome_sequencing
1000G_NA18968	1000G	Asia	East_Asia	Japan	Japanese	Whole_genome_sequencing
1000G_NA18969	1000G	Asia	East_Asia	Japan	Japanese	Whole_genome_sequencing
1000G_NA18970	1000G	Asia	East_Asia	Japan	Japanese	Whole_genome_sequencing
1000G_NA18971	1000G	Asia	East_Asia	Japan	Japanese	Whole_genome_sequencing
1000G_NA18972	1000G	Asia	East_Asia	Japan	Japanese	Whole_genome_sequencing
1000G_NA18973	1000G	Asia	East_Asia	Japan	Japanese	Whole_genome_sequencing
1000G_NA18974	1000G	Asia	East_Asia	Japan	Japanese	Whole_genome_sequencing
1000G_NA18975	1000G	Asia	East_Asia	Japan	Japanese	Whole_genome_sequencing
1000G_NA18976	1000G	Asia	East_Asia	Japan	Japanese	Whole_genome_sequencing
1000G_NA18977	1000G	Asia	East_Asia	Japan	Japanese	Whole_genome_sequencing
1000G_NA18978	1000G	Asia	East_Asia	Japan	Japanese	Whole_genome_sequencing
1000G_NA18979	1000G	Asia	East_Asia	Japan	Japanese	Whole_genome_sequencing
1000G_NA18980	1000G	Asia	East_Asia	Japan	Japanese	Whole_genome_sequencing
1000G_NA18981	1000G	Asia	East_Asia	Japan	Japanese	Whole_genome_sequencing
1000G_NA18982	1000G	Asia	East_Asia	Japan	Japanese	Whole_genome_sequencing
1000G_NA18983	1000G	Asia	East_Asia	Japan	Japanese	Whole_genome_sequencing
1000G_NA18984	1000G	Asia	East_Asia	Japan	Japanese	Whole_genome_sequencing
1000G_NA18985	1000G	Asia	East_Asia	Japan	Japanese	Whole_genome_sequencing
1000G_NA18986	1000G	Asia	East_Asia	Japan	Japanese	Whole_genome_sequencing
1000G_NA18987	1000G	Asia	East_Asia	Japan	Japanese	Whole_genome_sequencing
1000G_NA18988	1000G	Asia	East_Asia	Japan	Japanese	Whole_genome_sequencing
1000G_NA18989	1000G	Asia	East_Asia	Japan	Japanese	Whole_genome_sequencing
1000G_NA18990	1000G	Asia	East_Asia	Japan	Japanese	Whole_genome_sequencing
1000G_NA18991	1000G	Asia	East_Asia	Japan	Japanese	Whole_genome_sequencing
1000G_NA18992	1000G	Asia	East_Asia	Japan	Japanese	Whole_genome_sequencing
1000G_NA18993	1000G	Asia	East_Asia	Japan	Japanese	Whole_genome_sequencing
1000G_NA18994	1000G	Asia	East_Asia	Japan	Japanese	Whole_genome_sequencing
1000G_NA18995	1000G	Asia	East_Asia	Japan	Japanese	Whole_genome_sequencing
1000G_NA18997	1000G	Asia	East_Asia	Japan	Japanese	Whole_genome_sequencing
1000G_NA18998	1000G	Asia	East_Asia	Japan	Japanese	Whole_genome_sequencing
1000G_NA18999	1000G	Asia	East_Asia	Japan	Japanese	Whole_genome_sequencing
1000G_NA19000	1000G	Asia	East_Asia	Japan	Japanese	Whole_genome_sequencing
1000G_NA19001	1000G	Asia	East_Asia	Japan	Japanese	Whole_genome_sequencing
1000G_NA19002	1000G	Asia	East_Asia	Japan	Japanese	Whole_genome_sequencing
1000G_NA19003	1000G	Asia	East_Asia	Japan	Japanese	Whole_genome_sequencing
1000G_NA19004	1000G	Asia	East_Asia	Japan	Japanese	Whole_genome_sequencing
1000G_NA19005	1000G	Asia	East_Asia	Japan	Japanese	Whole_genome_sequencing
1000G_NA19006	1000G	Asia	East_Asia	Japan	Japanese	Whole_genome_sequencing
1000G_NA19007	1000G	Asia	East_Asia	Japan	Japanese	Whole_genome_sequencing
1000G_NA19009	1000G	Asia	East_Asia	Japan	Japanese	Whole_genome_sequencing
1000G_NA19010	1000G	Asia	East_Asia	Japan	Japanese	Whole_genome_sequencing
1000G_NA19011	1000G	Asia	East_Asia	Japan	Japanese	Whole_genome_sequencing
1000G_NA19012	1000G	Asia	East_Asia	Japan	Japanese	Whole_genome_sequencing
1000G_NA19054	1000G	Asia	East_Asia	Japan	Japanese	Whole_genome_sequencing
1000G_NA19055	1000G	Asia	East_Asia	Japan	Japanese	Whole_genome_sequencing
1000G_NA19056	1000G	Asia	East_Asia	Japan	Japanese	Whole_genome_sequencing
1000G_NA19057	1000G	Asia	East_Asia	Japan	Japanese	Whole_genome_sequencing
1000G_NA19058	1000G	Asia	East_Asia	Japan	Japanese	Whole_genome_sequencing
1000G_NA19059	1000G	Asia	East_Asia	Japan	Japanese	Whole_genome_sequencing
1000G_NA19060	1000G	Asia	East_Asia	Japan	Japanese	Whole_genome_sequencing
1000G_NA19062	1000G	Asia	East_Asia	Japan	Japanese	Whole_genome_sequencing
1000G_NA19063	1000G	Asia	East_Asia	Japan	Japanese	Whole_genome_sequencing
1000G_NA19064	1000G	Asia	East_Asia	Japan	Japanese	Whole_genome_sequencing
1000G_NA19065	1000G	Asia	East_Asia	Japan	Japanese	Whole_genome_sequencing
1000G_NA19066	1000G	Asia	East_Asia	Japan	Japanese	Whole_genome_sequencing
1000G_NA19067	1000G	Asia	East_Asia	Japan	Japanese	Whole_genome_sequencing
1000G_NA19068	1000G	Asia	East_Asia	Japan	Japanese	Whole_genome_sequencing
1000G_NA19070	1000G	Asia	East_Asia	Japan	Japanese	Whole_genome_sequencing
1000G_NA19072	1000G	Asia	East_Asia	Japan	Japanese	Whole_genome_sequencing
1000G_NA19074	1000G	Asia	East_Asia	Japan	Japanese	Whole_genome_sequencing
1000G_NA19075	1000G	Asia	East_Asia	Japan	Japanese	Whole_genome_sequencing
1000G_NA19076	1000G	Asia	East_Asia	Japan	Japanese	Whole_genome_sequencing
1000G_NA19077	1000G	Asia	East_Asia	Japan	Japanese	Whole_genome_sequencing
1000G_NA19078	1000G	Asia	East_Asia	Japan	Japanese	Whole_genome_sequencing
1000G_NA19079	1000G	Asia	East_Asia	Japan	Japanese	Whole_genome_sequencing
1000G_NA19080	1000G	Asia	East_Asia	Japan	Japanese	Whole_genome_sequencing
1000G_NA19081	1000G	Asia	East_Asia	Japan	Japanese	Whole_genome_sequencing
1000G_NA19082	1000G	Asia	East_Asia	Japan	Japanese	Whole_genome_sequencing
1000G_NA19083	1000G	Asia	East_Asia	Japan	Japanese	Whole_genome_sequencing
1000G_NA19084	1000G	Asia	East_Asia	Japan	Japanese	Whole_genome_sequencing
1000G_NA19085	1000G	Asia	East_Asia	Japan	Japanese	Whole_genome_sequencing
1000G_NA19086	1000G	Asia	East_Asia	Japan	Japanese	Whole_genome_sequencing
1000G_NA19087	1000G	Asia	East_Asia	Japan	Japanese	Whole_genome_sequencing
1000G_NA19088	1000G	Asia	East_Asia	Japan	Japanese	Whole_genome_sequencing
1000G_NA19089	1000G	Asia	East_Asia	Japan	Japanese	Whole_genome_sequencing
1000G_NA19090	1000G	Asia	East_Asia	Japan	Japanese	Whole_genome_sequencing
1000G_NA19091	1000G	Asia	East_Asia	Japan	Japanese	Whole_genome_sequencing
1000G_HG01595	1000G	Asia	East_Asia	Vietnam	Kinh	Whole_genome_sequencing
1000G_HG01596	1000G	Asia	East_Asia	Vietnam	Kinh	Whole_genome_sequencing
1000G_HG01597	1000G	Asia	East_Asia	Vietnam	Kinh	Whole_genome_sequencing
1000G_HG01598	1000G	Asia	East_Asia	Vietnam	Kinh	Whole_genome_sequencing
1000G_HG01599	1000G	Asia	East_Asia	Vietnam	Kinh	Whole_genome_sequencing
1000G_HG01600	1000G	Asia	East_Asia	Vietnam	Kinh	Whole_genome_sequencing
1000G_HG01840	1000G	Asia	East_Asia	Vietnam	Kinh	Whole_genome_sequencing
1000G_HG01841	1000G	Asia	East_Asia	Vietnam	Kinh	Whole_genome_sequencing
1000G_HG01842	1000G	Asia	East_Asia	Vietnam	Kinh	Whole_genome_sequencing
1000G_HG01843	1000G	Asia	East_Asia	Vietnam	Kinh	Whole_genome_sequencing
1000G_HG01844	1000G	Asia	East_Asia	Vietnam	Kinh	Whole_genome_sequencing
1000G_HG01845	1000G	Asia	East_Asia	Vietnam	Kinh	Whole_genome_sequencing
1000G_HG01846	1000G	Asia	East_Asia	Vietnam	Kinh	Whole_genome_sequencing
1000G_HG01847	1000G	Asia	East_Asia	Vietnam	Kinh	Whole_genome_sequencing
1000G_HG01848	1000G	Asia	East_Asia	Vietnam	Kinh	Whole_genome_sequencing
1000G_HG01849	1000G	Asia	East_Asia	Vietnam	Kinh	Whole_genome_sequencing
1000G_HG01850	1000G	Asia	East_Asia	Vietnam	Kinh	Whole_genome_sequencing
1000G_HG01851	1000G	Asia	East_Asia	Vietnam	Kinh	Whole_genome_sequencing
1000G_HG01852	1000G	Asia	East_Asia	Vietnam	Kinh	Whole_genome_sequencing
1000G_HG01853	1000G	Asia	East_Asia	Vietnam	Kinh	Whole_genome_sequencing
1000G_HG01855	1000G	Asia	East_Asia	Vietnam	Kinh	Whole_genome_sequencing
1000G_HG01857	1000G	Asia	East_Asia	Vietnam	Kinh	Whole_genome_sequencing
1000G_HG01858	1000G	Asia	East_Asia	Vietnam	Kinh	Whole_genome_sequencing
1000G_HG01859	1000G	Asia	East_Asia	Vietnam	Kinh	Whole_genome_sequencing
1000G_HG01860	1000G	Asia	East_Asia	Vietnam	Kinh	Whole_genome_sequencing
1000G_HG01861	1000G	Asia	East_Asia	Vietnam	Kinh	Whole_genome_sequencing
1000G_HG01862	1000G	Asia	East_Asia	Vietnam	Kinh	Whole_genome_sequencing
1000G_HG01863	1000G	Asia	East_Asia	Vietnam	Kinh	Whole_genome_sequencing
1000G_HG01864	1000G	Asia	East_Asia	Vietnam	Kinh	Whole_genome_sequencing
1000G_HG01865	1000G	Asia	East_Asia	Vietnam	Kinh	Whole_genome_sequencing
1000G_HG01866	1000G	Asia	East_Asia	Vietnam	Kinh	Whole_genome_sequencing
1000G_HG01867	1000G	Asia	East_Asia	Vietnam	Kinh	Whole_genome_sequencing
1000G_HG01868	1000G	Asia	East_Asia	Vietnam	Kinh	Whole_genome_sequencing
1000G_HG01869	1000G	Asia	East_Asia	Vietnam	Kinh	Whole_genome_sequencing
1000G_HG01870	1000G	Asia	East_Asia	Vietnam	Kinh	Whole_genome_sequencing
1000G_HG01871	1000G	Asia	East_Asia	Vietnam	Kinh	Whole_genome_sequencing
1000G_HG01872	1000G	Asia	East_Asia	Vietnam	Kinh	Whole_genome_sequencing
1000G_HG01873	1000G	Asia	East_Asia	Vietnam	Kinh	Whole_genome_sequencing
1000G_HG01874	1000G	Asia	East_Asia	Vietnam	Kinh	Whole_genome_sequencing
1000G_HG01878	1000G	Asia	East_Asia	Vietnam	Kinh	Whole_genome_sequencing
1000G_HG02016	1000G	Asia	East_Asia	Vietnam	Kinh	Whole_genome_sequencing
1000G_HG02017	1000G	Asia	East_Asia	Vietnam	Kinh	Whole_genome_sequencing
1000G_HG02019	1000G	Asia	East_Asia	Vietnam	Kinh	Whole_genome_sequencing
1000G_HG02020	1000G	Asia	East_Asia	Vietnam	Kinh	Whole_genome_sequencing
1000G_HG02023	1000G	Asia	East_Asia	Vietnam	Kinh	Whole_genome_sequencing
1000G_HG02025	1000G	Asia	East_Asia	Vietnam	Kinh	Whole_genome_sequencing
1000G_HG02026	1000G	Asia	East_Asia	Vietnam	Kinh	Whole_genome_sequencing
1000G_HG02028	1000G	Asia	East_Asia	Vietnam	Kinh	Whole_genome_sequencing
1000G_HG02029	1000G	Asia	East_Asia	Vietnam	Kinh	Whole_genome_sequencing
1000G_HG02031	1000G	Asia	East_Asia	Vietnam	Kinh	Whole_genome_sequencing
1000G_HG02032	1000G	Asia	East_Asia	Vietnam	Kinh	Whole_genome_sequencing
1000G_HG02035	1000G	Asia	East_Asia	Vietnam	Kinh	Whole_genome_sequencing
1000G_HG02040	1000G	Asia	East_Asia	Vietnam	Kinh	Whole_genome_sequencing
1000G_HG02047	1000G	Asia	East_Asia	Vietnam	Kinh	Whole_genome_sequencing
1000G_HG02048	1000G	Asia	East_Asia	Vietnam	Kinh	Whole_genome_sequencing
1000G_HG02049	1000G	Asia	East_Asia	Vietnam	Kinh	Whole_genome_sequencing
1000G_HG02050	1000G	Asia	East_Asia	Vietnam	Kinh	Whole_genome_sequencing
1000G_HG02057	1000G	Asia	East_Asia	Vietnam	Kinh	Whole_genome_sequencing
1000G_HG02058	1000G	Asia	East_Asia	Vietnam	Kinh	Whole_genome_sequencing
1000G_HG02060	1000G	Asia	East_Asia	Vietnam	Kinh	Whole_genome_sequencing
1000G_HG02061	1000G	Asia	East_Asia	Vietnam	Kinh	Whole_genome_sequencing
1000G_HG02064	1000G	Asia	East_Asia	Vietnam	Kinh	Whole_genome_sequencing
1000G_HG02067	1000G	Asia	East_Asia	Vietnam	Kinh	Whole_genome_sequencing
1000G_HG02069	1000G	Asia	East_Asia	Vietnam	Kinh	Whole_genome_sequencing
1000G_HG02070	1000G	Asia	East_Asia	Vietnam	Kinh	Whole_genome_sequencing
1000G_HG02072	1000G	Asia	East_Asia	Vietnam	Kinh	Whole_genome_sequencing
1000G_HG02073	1000G	Asia	East_Asia	Vietnam	Kinh	Whole_genome_sequencing
1000G_HG02075	1000G	Asia	East_Asia	Vietnam	Kinh	Whole_genome_sequencing
1000G_HG02076	1000G	Asia	East_Asia	Vietnam	Kinh	Whole_genome_sequencing
1000G_HG02078	1000G	Asia	East_Asia	Vietnam	Kinh	Whole_genome_sequencing
1000G_HG02079	1000G	Asia	East_Asia	Vietnam	Kinh	Whole_genome_sequencing
1000G_HG02081	1000G	Asia	East_Asia	Vietnam	Kinh	Whole_genome_sequencing
1000G_HG02082	1000G	Asia	East_Asia	Vietnam	Kinh	Whole_genome_sequencing
1000G_HG02084	1000G	Asia	East_Asia	Vietnam	Kinh	Whole_genome_sequencing
1000G_HG02085	1000G	Asia	East_Asia	Vietnam	Kinh	Whole_genome_sequencing
1000G_HG02086	1000G	Asia	East_Asia	Vietnam	Kinh	Whole_genome_sequencing
1000G_HG02087	1000G	Asia	East_Asia	Vietnam	Kinh	Whole_genome_sequencing
1000G_HG02088	1000G	Asia	East_Asia	Vietnam	Kinh	Whole_genome_sequencing
1000G_HG02113	1000G	Asia	East_Asia	Vietnam	Kinh	Whole_genome_sequencing
1000G_HG02116	1000G	Asia	East_Asia	Vietnam	Kinh	Whole_genome_sequencing
1000G_HG02121	1000G	Asia	East_Asia	Vietnam	Kinh	Whole_genome_sequencing
1000G_HG02122	1000G	Asia	East_Asia	Vietnam	Kinh	Whole_genome_sequencing
1000G_HG02127	1000G	Asia	East_Asia	Vietnam	Kinh	Whole_genome_sequencing
1000G_HG02128	1000G	Asia	East_Asia	Vietnam	Kinh	Whole_genome_sequencing
1000G_HG02130	1000G	Asia	East_Asia	Vietnam	Kinh	Whole_genome_sequencing
1000G_HG02131	1000G	Asia	East_Asia	Vietnam	Kinh	Whole_genome_sequencing
1000G_HG02133	1000G	Asia	East_Asia	Vietnam	Kinh	Whole_genome_sequencing
1000G_HG02134	1000G	Asia	East_Asia	Vietnam	Kinh	Whole_genome_sequencing
1000G_HG02136	1000G	Asia	East_Asia	Vietnam	Kinh	Whole_genome_sequencing
1000G_HG02137	1000G	Asia	East_Asia	Vietnam	Kinh	Whole_genome_sequencing
1000G_HG02138	1000G	Asia	East_Asia	Vietnam	Kinh	Whole_genome_sequencing
1000G_HG02139	1000G	Asia	East_Asia	Vietnam	Kinh	Whole_genome_sequencing
1000G_HG02140	1000G	Asia	East_Asia	Vietnam	Kinh	Whole_genome_sequencing
1000G_HG02141	1000G	Asia	East_Asia	Vietnam	Kinh	Whole_genome_sequencing
1000G_HG02142	1000G	Asia	East_Asia	Vietnam	Kinh	Whole_genome_sequencing
1000G_HG02512	1000G	Asia	East_Asia	Vietnam	Kinh	Whole_genome_sequencing
1000G_HG02513	1000G	Asia	East_Asia	Vietnam	Kinh	Whole_genome_sequencing
1000G_HG02521	1000G	Asia	East_Asia	Vietnam	Kinh	Whole_genome_sequencing
1000G_HG02522	1000G	Asia	East_Asia	Vietnam	Kinh	Whole_genome_sequencing
1000G_HG01583	1000G	Asia	Middle_East	Pakistan	Punjabi	Whole_genome_sequencing
1000G_HG01586	1000G	Asia	Middle_East	Pakistan	Punjabi	Whole_genome_sequencing
1000G_HG01589	1000G	Asia	Middle_East	Pakistan	Punjabi	Whole_genome_sequencing
1000G_HG01593	1000G	Asia	Middle_East	Pakistan	Punjabi	Whole_genome_sequencing
1000G_HG02490	1000G	Asia	Middle_East	Pakistan	Punjabi	Whole_genome_sequencing
1000G_HG02491	1000G	Asia	Middle_East	Pakistan	Punjabi	Whole_genome_sequencing
1000G_HG02493	1000G	Asia	Middle_East	Pakistan	Punjabi	Whole_genome_sequencing
1000G_HG02494	1000G	Asia	Middle_East	Pakistan	Punjabi	Whole_genome_sequencing
1000G_HG02597	1000G	Asia	Middle_East	Pakistan	Punjabi	Whole_genome_sequencing
1000G_HG02600	1000G	Asia	Middle_East	Pakistan	Punjabi	Whole_genome_sequencing
1000G_HG02601	1000G	Asia	Middle_East	Pakistan	Punjabi	Whole_genome_sequencing
1000G_HG02603	1000G	Asia	Middle_East	Pakistan	Punjabi	Whole_genome_sequencing
1000G_HG02604	1000G	Asia	Middle_East	Pakistan	Punjabi	Whole_genome_sequencing
1000G_HG02648	1000G	Asia	Middle_East	Pakistan	Punjabi	Whole_genome_sequencing
1000G_HG02649	1000G	Asia	Middle_East	Pakistan	Punjabi	Whole_genome_sequencing
1000G_HG02651	1000G	Asia	Middle_East	Pakistan	Punjabi	Whole_genome_sequencing
1000G_HG02652	1000G	Asia	Middle_East	Pakistan	Punjabi	Whole_genome_sequencing
1000G_HG02654	1000G	Asia	Middle_East	Pakistan	Punjabi	Whole_genome_sequencing
1000G_HG02655	1000G	Asia	Middle_East	Pakistan	Punjabi	Whole_genome_sequencing
1000G_HG02657	1000G	Asia	Middle_East	Pakistan	Punjabi	Whole_genome_sequencing
1000G_HG02658	1000G	Asia	Middle_East	Pakistan	Punjabi	Whole_genome_sequencing
1000G_HG02660	1000G	Asia	Middle_East	Pakistan	Punjabi	Whole_genome_sequencing
1000G_HG02661	1000G	Asia	Middle_East	Pakistan	Punjabi	Whole_genome_sequencing
1000G_HG02681	1000G	Asia	Middle_East	Pakistan	Punjabi	Whole_genome_sequencing
1000G_HG02682	1000G	Asia	Middle_East	Pakistan	Punjabi	Whole_genome_sequencing
1000G_HG02684	1000G	Asia	Middle_East	Pakistan	Punjabi	Whole_genome_sequencing
1000G_HG02685	1000G	Asia	Middle_East	Pakistan	Punjabi	Whole_genome_sequencing
1000G_HG02687	1000G	Asia	Middle_East	Pakistan	Punjabi	Whole_genome_sequencing
1000G_HG02688	1000G	Asia	Middle_East	Pakistan	Punjabi	Whole_genome_sequencing
1000G_HG02690	1000G	Asia	Middle_East	Pakistan	Punjabi	Whole_genome_sequencing
1000G_HG02691	1000G	Asia	Middle_East	Pakistan	Punjabi	Whole_genome_sequencing
1000G_HG02694	1000G	Asia	Middle_East	Pakistan	Punjabi	Whole_genome_sequencing
1000G_HG02696	1000G	Asia	Middle_East	Pakistan	Punjabi	Whole_genome_sequencing
1000G_HG02697	1000G	Asia	Middle_East	Pakistan	Punjabi	Whole_genome_sequencing
1000G_HG02699	1000G	Asia	Middle_East	Pakistan	Punjabi	Whole_genome_sequencing
1000G_HG02700	1000G	Asia	Middle_East	Pakistan	Punjabi	Whole_genome_sequencing
1000G_HG02724	1000G	Asia	Middle_East	Pakistan	Punjabi	Whole_genome_sequencing
1000G_HG02725	1000G	Asia	Middle_East	Pakistan	Punjabi	Whole_genome_sequencing
1000G_HG02727	1000G	Asia	Middle_East	Pakistan	Punjabi	Whole_genome_sequencing
1000G_HG02728	1000G	Asia	Middle_East	Pakistan	Punjabi	Whole_genome_sequencing
1000G_HG02731	1000G	Asia	Middle_East	Pakistan	Punjabi	Whole_genome_sequencing
1000G_HG02733	1000G	Asia	Middle_East	Pakistan	Punjabi	Whole_genome_sequencing
1000G_HG02734	1000G	Asia	Middle_East	Pakistan	Punjabi	Whole_genome_sequencing
1000G_HG02736	1000G	Asia	Middle_East	Pakistan	Punjabi	Whole_genome_sequencing
1000G_HG02737	1000G	Asia	Middle_East	Pakistan	Punjabi	Whole_genome_sequencing
1000G_HG02774	1000G	Asia	Middle_East	Pakistan	Punjabi	Whole_genome_sequencing
1000G_HG02775	1000G	Asia	Middle_East	Pakistan	Punjabi	Whole_genome_sequencing
1000G_HG02778	1000G	Asia	Middle_East	Pakistan	Punjabi	Whole_genome_sequencing
1000G_HG02780	1000G	Asia	Middle_East	Pakistan	Punjabi	Whole_genome_sequencing
1000G_HG02783	1000G	Asia	Middle_East	Pakistan	Punjabi	Whole_genome_sequencing
1000G_HG02784	1000G	Asia	Middle_East	Pakistan	Punjabi	Whole_genome_sequencing
1000G_HG02786	1000G	Asia	Middle_East	Pakistan	Punjabi	Whole_genome_sequencing
1000G_HG02787	1000G	Asia	Middle_East	Pakistan	Punjabi	Whole_genome_sequencing
1000G_HG02789	1000G	Asia	Middle_East	Pakistan	Punjabi	Whole_genome_sequencing
1000G_HG02790	1000G	Asia	Middle_East	Pakistan	Punjabi	Whole_genome_sequencing
1000G_HG02792	1000G	Asia	Middle_East	Pakistan	Punjabi	Whole_genome_sequencing
1000G_HG02793	1000G	Asia	Middle_East	Pakistan	Punjabi	Whole_genome_sequencing
1000G_HG03015	1000G	Asia	Middle_East	Pakistan	Punjabi	Whole_genome_sequencing
1000G_HG03016	1000G	Asia	Middle_East	Pakistan	Punjabi	Whole_genome_sequencing
1000G_HG03018	1000G	Asia	Middle_East	Pakistan	Punjabi	Whole_genome_sequencing
1000G_HG03019	1000G	Asia	Middle_East	Pakistan	Punjabi	Whole_genome_sequencing
1000G_HG03021	1000G	Asia	Middle_East	Pakistan	Punjabi	Whole_genome_sequencing
1000G_HG03022	1000G	Asia	Middle_East	Pakistan	Punjabi	Whole_genome_sequencing
1000G_HG03228	1000G	Asia	Middle_East	Pakistan	Punjabi	Whole_genome_sequencing
1000G_HG03229	1000G	Asia	Middle_East	Pakistan	Punjabi	Whole_genome_sequencing
1000G_HG03234	1000G	Asia	Middle_East	Pakistan	Punjabi	Whole_genome_sequencing
1000G_HG03235	1000G	Asia	Middle_East	Pakistan	Punjabi	Whole_genome_sequencing
1000G_HG03237	1000G	Asia	Middle_East	Pakistan	Punjabi	Whole_genome_sequencing
1000G_HG03238	1000G	Asia	Middle_East	Pakistan	Punjabi	Whole_genome_sequencing
1000G_HG03488	1000G	Asia	Middle_East	Pakistan	Punjabi	Whole_genome_sequencing
1000G_HG03490	1000G	Asia	Middle_East	Pakistan	Punjabi	Whole_genome_sequencing
1000G_HG03491	1000G	Asia	Middle_East	Pakistan	Punjabi	Whole_genome_sequencing
1000G_HG03619	1000G	Asia	Middle_East	Pakistan	Punjabi	Whole_genome_sequencing
1000G_HG03624	1000G	Asia	Middle_East	Pakistan	Punjabi	Whole_genome_sequencing
1000G_HG03625	1000G	Asia	Middle_East	Pakistan	Punjabi	Whole_genome_sequencing
1000G_HG03629	1000G	Asia	Middle_East	Pakistan	Punjabi	Whole_genome_sequencing
1000G_HG03631	1000G	Asia	Middle_East	Pakistan	Punjabi	Whole_genome_sequencing
1000G_HG03634	1000G	Asia	Middle_East	Pakistan	Punjabi	Whole_genome_sequencing
1000G_HG03636	1000G	Asia	Middle_East	Pakistan	Punjabi	Whole_genome_sequencing
1000G_HG03640	1000G	Asia	Middle_East	Pakistan	Punjabi	Whole_genome_sequencing
1000G_HG03649	1000G	Asia	Middle_East	Pakistan	Punjabi	Whole_genome_sequencing
1000G_HG03652	1000G	Asia	Middle_East	Pakistan	Punjabi	Whole_genome_sequencing
1000G_HG03653	1000G	Asia	Middle_East	Pakistan	Punjabi	Whole_genome_sequencing
1000G_HG03660	1000G	Asia	Middle_East	Pakistan	Punjabi	Whole_genome_sequencing
1000G_HG03663	1000G	Asia	Middle_East	Pakistan	Punjabi	Whole_genome_sequencing
1000G_HG03667	1000G	Asia	Middle_East	Pakistan	Punjabi	Whole_genome_sequencing
1000G_HG03668	1000G	Asia	Middle_East	Pakistan	Punjabi	Whole_genome_sequencing
1000G_HG03702	1000G	Asia	Middle_East	Pakistan	Punjabi	Whole_genome_sequencing
1000G_HG03703	1000G	Asia	Middle_East	Pakistan	Punjabi	Whole_genome_sequencing
1000G_HG03705	1000G	Asia	Middle_East	Pakistan	Punjabi	Whole_genome_sequencing
1000G_HG03706	1000G	Asia	Middle_East	Pakistan	Punjabi	Whole_genome_sequencing
1000G_HG03708	1000G	Asia	Middle_East	Pakistan	Punjabi	Whole_genome_sequencing
1000G_HG03709	1000G	Asia	Middle_East	Pakistan	Punjabi	Whole_genome_sequencing
1000G_HG03762	1000G	Asia	Middle_East	Pakistan	Punjabi	Whole_genome_sequencing
1000G_HG03765	1000G	Asia	Middle_East	Pakistan	Punjabi	Whole_genome_sequencing
1000G_HG03767	1000G	Asia	Middle_East	Pakistan	Punjabi	Whole_genome_sequencing
1000G_HG03006	1000G	Asia	South_Asia	Bangladesh	Bengali	Whole_genome_sequencing
1000G_HG03007	1000G	Asia	South_Asia	Bangladesh	Bengali	Whole_genome_sequencing
1000G_HG03009	1000G	Asia	South_Asia	Bangladesh	Bengali	Whole_genome_sequencing
1000G_HG03012	1000G	Asia	South_Asia	Bangladesh	Bengali	Whole_genome_sequencing
1000G_HG03585	1000G	Asia	South_Asia	Bangladesh	Bengali	Whole_genome_sequencing
1000G_HG03589	1000G	Asia	South_Asia	Bangladesh	Bengali	Whole_genome_sequencing
1000G_HG03593	1000G	Asia	South_Asia	Bangladesh	Bengali	Whole_genome_sequencing
1000G_HG03594	1000G	Asia	South_Asia	Bangladesh	Bengali	Whole_genome_sequencing
1000G_HG03595	1000G	Asia	South_Asia	Bangladesh	Bengali	Whole_genome_sequencing
1000G_HG03598	1000G	Asia	South_Asia	Bangladesh	Bengali	Whole_genome_sequencing
1000G_HG03600	1000G	Asia	South_Asia	Bangladesh	Bengali	Whole_genome_sequencing
1000G_HG03603	1000G	Asia	South_Asia	Bangladesh	Bengali	Whole_genome_sequencing
1000G_HG03604	1000G	Asia	South_Asia	Bangladesh	Bengali	Whole_genome_sequencing
1000G_HG03607	1000G	Asia	South_Asia	Bangladesh	Bengali	Whole_genome_sequencing
1000G_HG03611	1000G	Asia	South_Asia	Bangladesh	Bengali	Whole_genome_sequencing
1000G_HG03615	1000G	Asia	South_Asia	Bangladesh	Bengali	Whole_genome_sequencing
1000G_HG03616	1000G	Asia	South_Asia	Bangladesh	Bengali	Whole_genome_sequencing
1000G_HG03793	1000G	Asia	South_Asia	Bangladesh	Bengali	Whole_genome_sequencing
1000G_HG03796	1000G	Asia	South_Asia	Bangladesh	Bengali	Whole_genome_sequencing
1000G_HG03800	1000G	Asia	South_Asia	Bangladesh	Bengali	Whole_genome_sequencing
1000G_HG03802	1000G	Asia	South_Asia	Bangladesh	Bengali	Whole_genome_sequencing
1000G_HG03803	1000G	Asia	South_Asia	Bangladesh	Bengali	Whole_genome_sequencing
1000G_HG03805	1000G	Asia	South_Asia	Bangladesh	Bengali	Whole_genome_sequencing
1000G_HG03808	1000G	Asia	South_Asia	Bangladesh	Bengali	Whole_genome_sequencing
1000G_HG03809	1000G	Asia	South_Asia	Bangladesh	Bengali	Whole_genome_sequencing
1000G_HG03812	1000G	Asia	South_Asia	Bangladesh	Bengali	Whole_genome_sequencing
1000G_HG03814	1000G	Asia	South_Asia	Bangladesh	Bengali	Whole_genome_sequencing
1000G_HG03815	1000G	Asia	South_Asia	Bangladesh	Bengali	Whole_genome_sequencing
1000G_HG03817	1000G	Asia	South_Asia	Bangladesh	Bengali	Whole_genome_sequencing
1000G_HG03821	1000G	Asia	South_Asia	Bangladesh	Bengali	Whole_genome_sequencing
1000G_HG03823	1000G	Asia	South_Asia	Bangladesh	Bengali	Whole_genome_sequencing
1000G_HG03824	1000G	Asia	South_Asia	Bangladesh	Bengali	Whole_genome_sequencing
1000G_HG03826	1000G	Asia	South_Asia	Bangladesh	Bengali	Whole_genome_sequencing
1000G_HG03829	1000G	Asia	South_Asia	Bangladesh	Bengali	Whole_genome_sequencing
1000G_HG03830	1000G	Asia	South_Asia	Bangladesh	Bengali	Whole_genome_sequencing
1000G_HG03832	1000G	Asia	South_Asia	Bangladesh	Bengali	Whole_genome_sequencing
1000G_HG03833	1000G	Asia	South_Asia	Bangladesh	Bengali	Whole_genome_sequencing
1000G_HG03902	1000G	Asia	South_Asia	Bangladesh	Bengali	Whole_genome_sequencing
1000G_HG03905	1000G	Asia	South_Asia	Bangladesh	Bengali	Whole_genome_sequencing
1000G_HG03907	1000G	Asia	South_Asia	Bangladesh	Bengali	Whole_genome_sequencing
1000G_HG03908	1000G	Asia	South_Asia	Bangladesh	Bengali	Whole_genome_sequencing
1000G_HG03910	1000G	Asia	South_Asia	Bangladesh	Bengali	Whole_genome_sequencing
1000G_HG03911	1000G	Asia	South_Asia	Bangladesh	Bengali	Whole_genome_sequencing
1000G_HG03913	1000G	Asia	South_Asia	Bangladesh	Bengali	Whole_genome_sequencing
1000G_HG03914	1000G	Asia	South_Asia	Bangladesh	Bengali	Whole_genome_sequencing
1000G_HG03916	1000G	Asia	South_Asia	Bangladesh	Bengali	Whole_genome_sequencing
1000G_HG03917	1000G	Asia	South_Asia	Bangladesh	Bengali	Whole_genome_sequencing
1000G_HG03919	1000G	Asia	South_Asia	Bangladesh	Bengali	Whole_genome_sequencing
1000G_HG03920	1000G	Asia	South_Asia	Bangladesh	Bengali	Whole_genome_sequencing
1000G_HG03922	1000G	Asia	South_Asia	Bangladesh	Bengali	Whole_genome_sequencing
1000G_HG03925	1000G	Asia	South_Asia	Bangladesh	Bengali	Whole_genome_sequencing
1000G_HG03926	1000G	Asia	South_Asia	Bangladesh	Bengali	Whole_genome_sequencing
1000G_HG03928	1000G	Asia	South_Asia	Bangladesh	Bengali	Whole_genome_sequencing
1000G_HG03931	1000G	Asia	South_Asia	Bangladesh	Bengali	Whole_genome_sequencing
1000G_HG03934	1000G	Asia	South_Asia	Bangladesh	Bengali	Whole_genome_sequencing
1000G_HG03937	1000G	Asia	South_Asia	Bangladesh	Bengali	Whole_genome_sequencing
1000G_HG03940	1000G	Asia	South_Asia	Bangladesh	Bengali	Whole_genome_sequencing
1000G_HG03941	1000G	Asia	South_Asia	Bangladesh	Bengali	Whole_genome_sequencing
1000G_HG04131	1000G	Asia	South_Asia	Bangladesh	Bengali	Whole_genome_sequencing
1000G_HG04134	1000G	Asia	South_Asia	Bangladesh	Bengali	Whole_genome_sequencing
1000G_HG04140	1000G	Asia	South_Asia	Bangladesh	Bengali	Whole_genome_sequencing
1000G_HG04141	1000G	Asia	South_Asia	Bangladesh	Bengali	Whole_genome_sequencing
1000G_HG04144	1000G	Asia	South_Asia	Bangladesh	Bengali	Whole_genome_sequencing
1000G_HG04146	1000G	Asia	South_Asia	Bangladesh	Bengali	Whole_genome_sequencing
1000G_HG04152	1000G	Asia	South_Asia	Bangladesh	Bengali	Whole_genome_sequencing
1000G_HG04153	1000G	Asia	South_Asia	Bangladesh	Bengali	Whole_genome_sequencing
1000G_HG04155	1000G	Asia	South_Asia	Bangladesh	Bengali	Whole_genome_sequencing
1000G_HG04156	1000G	Asia	South_Asia	Bangladesh	Bengali	Whole_genome_sequencing
1000G_HG04158	1000G	Asia	South_Asia	Bangladesh	Bengali	Whole_genome_sequencing
1000G_HG04159	1000G	Asia	South_Asia	Bangladesh	Bengali	Whole_genome_sequencing
1000G_HG04161	1000G	Asia	South_Asia	Bangladesh	Bengali	Whole_genome_sequencing
1000G_HG04162	1000G	Asia	South_Asia	Bangladesh	Bengali	Whole_genome_sequencing
1000G_HG04164	1000G	Asia	South_Asia	Bangladesh	Bengali	Whole_genome_sequencing
1000G_HG04171	1000G	Asia	South_Asia	Bangladesh	Bengali	Whole_genome_sequencing
1000G_HG04173	1000G	Asia	South_Asia	Bangladesh	Bengali	Whole_genome_sequencing
1000G_HG04176	1000G	Asia	South_Asia	Bangladesh	Bengali	Whole_genome_sequencing
1000G_HG04177	1000G	Asia	South_Asia	Bangladesh	Bengali	Whole_genome_sequencing
1000G_HG04180	1000G	Asia	South_Asia	Bangladesh	Bengali	Whole_genome_sequencing
1000G_HG04182	1000G	Asia	South_Asia	Bangladesh	Bengali	Whole_genome_sequencing
1000G_HG04183	1000G	Asia	South_Asia	Bangladesh	Bengali	Whole_genome_sequencing
1000G_HG04185	1000G	Asia	South_Asia	Bangladesh	Bengali	Whole_genome_sequencing
1000G_HG04186	1000G	Asia	South_Asia	Bangladesh	Bengali	Whole_genome_sequencing
1000G_HG04188	1000G	Asia	South_Asia	Bangladesh	Bengali	Whole_genome_sequencing
1000G_HG04189	1000G	Asia	South_Asia	Bangladesh	Bengali	Whole_genome_sequencing
1000G_HG04194	1000G	Asia	South_Asia	Bangladesh	Bengali	Whole_genome_sequencing
1000G_HG04195	1000G	Asia	South_Asia	Bangladesh	Bengali	Whole_genome_sequencing
1000G_NA20845	1000G	Asia	South_Asia	India	Gujarati	Whole_genome_sequencing
1000G_NA20846	1000G	Asia	South_Asia	India	Gujarati	Whole_genome_sequencing
1000G_NA20847	1000G	Asia	South_Asia	India	Gujarati	Whole_genome_sequencing
1000G_NA20849	1000G	Asia	South_Asia	India	Gujarati	Whole_genome_sequencing
1000G_NA20850	1000G	Asia	South_Asia	India	Gujarati	Whole_genome_sequencing
1000G_NA20851	1000G	Asia	South_Asia	India	Gujarati	Whole_genome_sequencing
1000G_NA20852	1000G	Asia	South_Asia	India	Gujarati	Whole_genome_sequencing
1000G_NA20853	1000G	Asia	South_Asia	India	Gujarati	Whole_genome_sequencing
1000G_NA20854	1000G	Asia	South_Asia	India	Gujarati	Whole_genome_sequencing
1000G_NA20856	1000G	Asia	South_Asia	India	Gujarati	Whole_genome_sequencing
1000G_NA20858	1000G	Asia	South_Asia	India	Gujarati	Whole_genome_sequencing
1000G_NA20859	1000G	Asia	South_Asia	India	Gujarati	Whole_genome_sequencing
1000G_NA20861	1000G	Asia	South_Asia	India	Gujarati	Whole_genome_sequencing
1000G_NA20862	1000G	Asia	South_Asia	India	Gujarati	Whole_genome_sequencing
1000G_NA20863	1000G	Asia	South_Asia	India	Gujarati	Whole_genome_sequencing
1000G_NA20864	1000G	Asia	South_Asia	India	Gujarati	Whole_genome_sequencing
1000G_NA20866	1000G	Asia	South_Asia	India	Gujarati	Whole_genome_sequencing
1000G_NA20867	1000G	Asia	South_Asia	India	Gujarati	Whole_genome_sequencing
1000G_NA20868	1000G	Asia	South_Asia	India	Gujarati	Whole_genome_sequencing
1000G_NA20869	1000G	Asia	South_Asia	India	Gujarati	Whole_genome_sequencing
1000G_NA20870	1000G	Asia	South_Asia	India	Gujarati	Whole_genome_sequencing
1000G_NA20872	1000G	Asia	South_Asia	India	Gujarati	Whole_genome_sequencing
1000G_NA20874	1000G	Asia	South_Asia	India	Gujarati	Whole_genome_sequencing
1000G_NA20875	1000G	Asia	South_Asia	India	Gujarati	Whole_genome_sequencing
1000G_NA20876	1000G	Asia	South_Asia	India	Gujarati	Whole_genome_sequencing
1000G_NA20877	1000G	Asia	South_Asia	India	Gujarati	Whole_genome_sequencing
1000G_NA20878	1000G	Asia	South_Asia	India	Gujarati	Whole_genome_sequencing
1000G_NA20881	1000G	Asia	South_Asia	India	Gujarati	Whole_genome_sequencing
1000G_NA20882	1000G	Asia	South_Asia	India	Gujarati	Whole_genome_sequencing
1000G_NA20884	1000G	Asia	South_Asia	India	Gujarati	Whole_genome_sequencing
1000G_NA20885	1000G	Asia	South_Asia	India	Gujarati	Whole_genome_sequencing
1000G_NA20886	1000G	Asia	South_Asia	India	Gujarati	Whole_genome_sequencing
1000G_NA20887	1000G	Asia	South_Asia	India	Gujarati	Whole_genome_sequencing
1000G_NA20888	1000G	Asia	South_Asia	India	Gujarati	Whole_genome_sequencing
1000G_NA20889	1000G	Asia	South_Asia	India	Gujarati	Whole_genome_sequencing
1000G_NA20890	1000G	Asia	South_Asia	India	Gujarati	Whole_genome_sequencing
1000G_NA20891	1000G	Asia	South_Asia	India	Gujarati	Whole_genome_sequencing
1000G_NA20892	1000G	Asia	South_Asia	India	Gujarati	Whole_genome_sequencing
1000G_NA20894	1000G	Asia	South_Asia	India	Gujarati	Whole_genome_sequencing
1000G_NA20895	1000G	Asia	South_Asia	India	Gujarati	Whole_genome_sequencing
1000G_NA20896	1000G	Asia	South_Asia	India	Gujarati	Whole_genome_sequencing
1000G_NA20897	1000G	Asia	South_Asia	India	Gujarati	Whole_genome_sequencing
1000G_NA20899	1000G	Asia	South_Asia	India	Gujarati	Whole_genome_sequencing
1000G_NA20900	1000G	Asia	South_Asia	India	Gujarati	Whole_genome_sequencing
1000G_NA20901	1000G	Asia	South_Asia	India	Gujarati	Whole_genome_sequencing
1000G_NA20902	1000G	Asia	South_Asia	India	Gujarati	Whole_genome_sequencing
1000G_NA20903	1000G	Asia	South_Asia	India	Gujarati	Whole_genome_sequencing
1000G_NA20904	1000G	Asia	South_Asia	India	Gujarati	Whole_genome_sequencing
1000G_NA20905	1000G	Asia	South_Asia	India	Gujarati	Whole_genome_sequencing
1000G_NA20906	1000G	Asia	South_Asia	India	Gujarati	Whole_genome_sequencing
1000G_NA20908	1000G	Asia	South_Asia	India	Gujarati	Whole_genome_sequencing
1000G_NA20910	1000G	Asia	South_Asia	India	Gujarati	Whole_genome_sequencing
1000G_NA20911	1000G	Asia	South_Asia	India	Gujarati	Whole_genome_sequencing
1000G_NA21086	1000G	Asia	South_Asia	India	Gujarati	Whole_genome_sequencing
1000G_NA21087	1000G	Asia	South_Asia	India	Gujarati	Whole_genome_sequencing
1000G_NA21088	1000G	Asia	South_Asia	India	Gujarati	Whole_genome_sequencing
1000G_NA21089	1000G	Asia	South_Asia	India	Gujarati	Whole_genome_sequencing
1000G_NA21090	1000G	Asia	South_Asia	India	Gujarati	Whole_genome_sequencing
1000G_NA21091	1000G	Asia	South_Asia	India	Gujarati	Whole_genome_sequencing
1000G_NA21092	1000G	Asia	South_Asia	India	Gujarati	Whole_genome_sequencing
1000G_NA21093	1000G	Asia	South_Asia	India	Gujarati	Whole_genome_sequencing
1000G_NA21094	1000G	Asia	South_Asia	India	Gujarati	Whole_genome_sequencing
1000G_NA21095	1000G	Asia	South_Asia	India	Gujarati	Whole_genome_sequencing
1000G_NA21097	1000G	Asia	South_Asia	India	Gujarati	Whole_genome_sequencing
1000G_NA21098	1000G	Asia	South_Asia	India	Gujarati	Whole_genome_sequencing
1000G_NA21099	1000G	Asia	South_Asia	India	Gujarati	Whole_genome_sequencing
1000G_NA21100	1000G	Asia	South_Asia	India	Gujarati	Whole_genome_sequencing
1000G_NA21101	1000G	Asia	South_Asia	India	Gujarati	Whole_genome_sequencing
1000G_NA21102	1000G	Asia	South_Asia	India	Gujarati	Whole_genome_sequencing
1000G_NA21103	1000G	Asia	South_Asia	India	Gujarati	Whole_genome_sequencing
1000G_NA21104	1000G	Asia	South_Asia	India	Gujarati	Whole_genome_sequencing
1000G_NA21105	1000G	Asia	South_Asia	India	Gujarati	Whole_genome_sequencing
1000G_NA21106	1000G	Asia	South_Asia	India	Gujarati	Whole_genome_sequencing
1000G_NA21107	1000G	Asia	South_Asia	India	Gujarati	Whole_genome_sequencing
1000G_NA21108	1000G	Asia	South_Asia	India	Gujarati	Whole_genome_sequencing
1000G_NA21109	1000G	Asia	South_Asia	India	Gujarati	Whole_genome_sequencing
1000G_NA21110	1000G	Asia	South_Asia	India	Gujarati	Whole_genome_sequencing
1000G_NA21111	1000G	Asia	South_Asia	India	Gujarati	Whole_genome_sequencing
1000G_NA21112	1000G	Asia	South_Asia	India	Gujarati	Whole_genome_sequencing
1000G_NA21113	1000G	Asia	South_Asia	India	Gujarati	Whole_genome_sequencing
1000G_NA21114	1000G	Asia	South_Asia	India	Gujarati	Whole_genome_sequencing
1000G_NA21115	1000G	Asia	South_Asia	India	Gujarati	Whole_genome_sequencing
1000G_NA21116	1000G	Asia	South_Asia	India	Gujarati	Whole_genome_sequencing
1000G_NA21117	1000G	Asia	South_Asia	India	Gujarati	Whole_genome_sequencing
1000G_NA21118	1000G	Asia	South_Asia	India	Gujarati	Whole_genome_sequencing
1000G_NA21119	1000G	Asia	South_Asia	India	Gujarati	Whole_genome_sequencing
1000G_NA21120	1000G	Asia	South_Asia	India	Gujarati	Whole_genome_sequencing
1000G_NA21122	1000G	Asia	South_Asia	India	Gujarati	Whole_genome_sequencing
1000G_NA21123	1000G	Asia	South_Asia	India	Gujarati	Whole_genome_sequencing
1000G_NA21124	1000G	Asia	South_Asia	India	Gujarati	Whole_genome_sequencing
1000G_NA21125	1000G	Asia	South_Asia	India	Gujarati	Whole_genome_sequencing
1000G_NA21126	1000G	Asia	South_Asia	India	Gujarati	Whole_genome_sequencing
1000G_NA21127	1000G	Asia	South_Asia	India	Gujarati	Whole_genome_sequencing
1000G_NA21128	1000G	Asia	South_Asia	India	Gujarati	Whole_genome_sequencing
1000G_NA21129	1000G	Asia	South_Asia	India	Gujarati	Whole_genome_sequencing
1000G_NA21130	1000G	Asia	South_Asia	India	Gujarati	Whole_genome_sequencing
1000G_NA21133	1000G	Asia	South_Asia	India	Gujarati	Whole_genome_sequencing
1000G_NA21135	1000G	Asia	South_Asia	India	Gujarati	Whole_genome_sequencing
1000G_NA21137	1000G	Asia	South_Asia	India	Gujarati	Whole_genome_sequencing
1000G_NA21141	1000G	Asia	South_Asia	India	Gujarati	Whole_genome_sequencing
1000G_NA21142	1000G	Asia	South_Asia	India	Gujarati	Whole_genome_sequencing
1000G_NA21143	1000G	Asia	South_Asia	India	Gujarati	Whole_genome_sequencing
1000G_NA21144	1000G	Asia	South_Asia	India	Gujarati	Whole_genome_sequencing
1000G_HG03642	1000G	Asia	South_Asia	Sri_Lanka	Sri_Lankan	Whole_genome_sequencing
1000G_HG03643	1000G	Asia	South_Asia	Sri_Lanka	Sri_Lankan	Whole_genome_sequencing
1000G_HG03644	1000G	Asia	South_Asia	Sri_Lanka	Sri_Lankan	Whole_genome_sequencing
1000G_HG03645	1000G	Asia	South_Asia	Sri_Lanka	Sri_Lankan	Whole_genome_sequencing
1000G_HG03646	1000G	Asia	South_Asia	Sri_Lanka	Sri_Lankan	Whole_genome_sequencing
1000G_HG03672	1000G	Asia	South_Asia	Sri_Lanka	Sri_Lankan	Whole_genome_sequencing
1000G_HG03673	1000G	Asia	South_Asia	Sri_Lanka	Sri_Lankan	Whole_genome_sequencing
1000G_HG03679	1000G	Asia	South_Asia	Sri_Lanka	Sri_Lankan	Whole_genome_sequencing
1000G_HG03680	1000G	Asia	South_Asia	Sri_Lanka	Sri_Lankan	Whole_genome_sequencing
1000G_HG03681	1000G	Asia	South_Asia	Sri_Lanka	Sri_Lankan	Whole_genome_sequencing
1000G_HG03684	1000G	Asia	South_Asia	Sri_Lanka	Sri_Lankan	Whole_genome_sequencing
1000G_HG03685	1000G	Asia	South_Asia	Sri_Lanka	Sri_Lankan	Whole_genome_sequencing
1000G_HG03686	1000G	Asia	South_Asia	Sri_Lanka	Sri_Lankan	Whole_genome_sequencing
1000G_HG03687	1000G	Asia	South_Asia	Sri_Lanka	Sri_Lankan	Whole_genome_sequencing
1000G_HG03689	1000G	Asia	South_Asia	Sri_Lanka	Sri_Lankan	Whole_genome_sequencing
1000G_HG03690	1000G	Asia	South_Asia	Sri_Lanka	Sri_Lankan	Whole_genome_sequencing
1000G_HG03691	1000G	Asia	South_Asia	Sri_Lanka	Sri_Lankan	Whole_genome_sequencing
1000G_HG03692	1000G	Asia	South_Asia	Sri_Lanka	Sri_Lankan	Whole_genome_sequencing
1000G_HG03693	1000G	Asia	South_Asia	Sri_Lanka	Sri_Lankan	Whole_genome_sequencing
1000G_HG03694	1000G	Asia	South_Asia	Sri_Lanka	Sri_Lankan	Whole_genome_sequencing
1000G_HG03695	1000G	Asia	South_Asia	Sri_Lanka	Sri_Lankan	Whole_genome_sequencing
1000G_HG03696	1000G	Asia	South_Asia	Sri_Lanka	Sri_Lankan	Whole_genome_sequencing
1000G_HG03697	1000G	Asia	South_Asia	Sri_Lanka	Sri_Lankan	Whole_genome_sequencing
1000G_HG03698	1000G	Asia	South_Asia	Sri_Lanka	Sri_Lankan	Whole_genome_sequencing
1000G_HG03711	1000G	Asia	South_Asia	Sri_Lanka	Sri_Lankan	Whole_genome_sequencing
1000G_HG03733	1000G	Asia	South_Asia	Sri_Lanka	Sri_Lankan	Whole_genome_sequencing
1000G_HG03736	1000G	Asia	South_Asia	Sri_Lanka	Sri_Lankan	Whole_genome_sequencing
1000G_HG03738	1000G	Asia	South_Asia	Sri_Lanka	Sri_Lankan	Whole_genome_sequencing
1000G_HG03740	1000G	Asia	South_Asia	Sri_Lanka	Sri_Lankan	Whole_genome_sequencing
1000G_HG03741	1000G	Asia	South_Asia	Sri_Lanka	Sri_Lankan	Whole_genome_sequencing
1000G_HG03743	1000G	Asia	South_Asia	Sri_Lanka	Sri_Lankan	Whole_genome_sequencing
1000G_HG03744	1000G	Asia	South_Asia	Sri_Lanka	Sri_Lankan	Whole_genome_sequencing
1000G_HG03745	1000G	Asia	South_Asia	Sri_Lanka	Sri_Lankan	Whole_genome_sequencing
1000G_HG03746	1000G	Asia	South_Asia	Sri_Lanka	Sri_Lankan	Whole_genome_sequencing
1000G_HG03750	1000G	Asia	South_Asia	Sri_Lanka	Sri_Lankan	Whole_genome_sequencing
1000G_HG03752	1000G	Asia	South_Asia	Sri_Lanka	Sri_Lankan	Whole_genome_sequencing
1000G_HG03753	1000G	Asia	South_Asia	Sri_Lanka	Sri_Lankan	Whole_genome_sequencing
1000G_HG03754	1000G	Asia	South_Asia	Sri_Lanka	Sri_Lankan	Whole_genome_sequencing
1000G_HG03755	1000G	Asia	South_Asia	Sri_Lanka	Sri_Lankan	Whole_genome_sequencing
1000G_HG03756	1000G	Asia	South_Asia	Sri_Lanka	Sri_Lankan	Whole_genome_sequencing
1000G_HG03757	1000G	Asia	South_Asia	Sri_Lanka	Sri_Lankan	Whole_genome_sequencing
1000G_HG03760	1000G	Asia	South_Asia	Sri_Lanka	Sri_Lankan	Whole_genome_sequencing
1000G_HG03836	1000G	Asia	South_Asia	Sri_Lanka	Sri_Lankan	Whole_genome_sequencing
1000G_HG03837	1000G	Asia	South_Asia	Sri_Lanka	Sri_Lankan	Whole_genome_sequencing
1000G_HG03838	1000G	Asia	South_Asia	Sri_Lanka	Sri_Lankan	Whole_genome_sequencing
1000G_HG03844	1000G	Asia	South_Asia	Sri_Lanka	Sri_Lankan	Whole_genome_sequencing
1000G_HG03846	1000G	Asia	South_Asia	Sri_Lanka	Sri_Lankan	Whole_genome_sequencing
1000G_HG03848	1000G	Asia	South_Asia	Sri_Lanka	Sri_Lankan	Whole_genome_sequencing
1000G_HG03849	1000G	Asia	South_Asia	Sri_Lanka	Sri_Lankan	Whole_genome_sequencing
1000G_HG03850	1000G	Asia	South_Asia	Sri_Lanka	Sri_Lankan	Whole_genome_sequencing
1000G_HG03851	1000G	Asia	South_Asia	Sri_Lanka	Sri_Lankan	Whole_genome_sequencing
1000G_HG03854	1000G	Asia	South_Asia	Sri_Lanka	Sri_Lankan	Whole_genome_sequencing
1000G_HG03856	1000G	Asia	South_Asia	Sri_Lanka	Sri_Lankan	Whole_genome_sequencing
1000G_HG03857	1000G	Asia	South_Asia	Sri_Lanka	Sri_Lankan	Whole_genome_sequencing
1000G_HG03858	1000G	Asia	South_Asia	Sri_Lanka	Sri_Lankan	Whole_genome_sequencing
1000G_HG03884	1000G	Asia	South_Asia	Sri_Lanka	Sri_Lankan	Whole_genome_sequencing
1000G_HG03885	1000G	Asia	South_Asia	Sri_Lanka	Sri_Lankan	Whole_genome_sequencing
1000G_HG03886	1000G	Asia	South_Asia	Sri_Lanka	Sri_Lankan	Whole_genome_sequencing
1000G_HG03887	1000G	Asia	South_Asia	Sri_Lanka	Sri_Lankan	Whole_genome_sequencing
1000G_HG03888	1000G	Asia	South_Asia	Sri_Lanka	Sri_Lankan	Whole_genome_sequencing
1000G_HG03890	1000G	Asia	South_Asia	Sri_Lanka	Sri_Lankan	Whole_genome_sequencing
1000G_HG03894	1000G	Asia	South_Asia	Sri_Lanka	Sri_Lankan	Whole_genome_sequencing
1000G_HG03895	1000G	Asia	South_Asia	Sri_Lanka	Sri_Lankan	Whole_genome_sequencing
1000G_HG03896	1000G	Asia	South_Asia	Sri_Lanka	Sri_Lankan	Whole_genome_sequencing
1000G_HG03897	1000G	Asia	South_Asia	Sri_Lanka	Sri_Lankan	Whole_genome_sequencing
1000G_HG03898	1000G	Asia	South_Asia	Sri_Lanka	Sri_Lankan	Whole_genome_sequencing
1000G_HG03899	1000G	Asia	South_Asia	Sri_Lanka	Sri_Lankan	Whole_genome_sequencing
1000G_HG03900	1000G	Asia	South_Asia	Sri_Lanka	Sri_Lankan	Whole_genome_sequencing
1000G_HG03943	1000G	Asia	South_Asia	Sri_Lanka	Sri_Lankan	Whole_genome_sequencing
1000G_HG03944	1000G	Asia	South_Asia	Sri_Lanka	Sri_Lankan	Whole_genome_sequencing
1000G_HG03945	1000G	Asia	South_Asia	Sri_Lanka	Sri_Lankan	Whole_genome_sequencing
1000G_HG03947	1000G	Asia	South_Asia	Sri_Lanka	Sri_Lankan	Whole_genome_sequencing
1000G_HG03949	1000G	Asia	South_Asia	Sri_Lanka	Sri_Lankan	Whole_genome_sequencing
1000G_HG03950	1000G	Asia	South_Asia	Sri_Lanka	Sri_Lankan	Whole_genome_sequencing
1000G_HG03951	1000G	Asia	South_Asia	Sri_Lanka	Sri_Lankan	Whole_genome_sequencing
1000G_HG03953	1000G	Asia	South_Asia	Sri_Lanka	Sri_Lankan	Whole_genome_sequencing
1000G_HG03955	1000G	Asia	South_Asia	Sri_Lanka	Sri_Lankan	Whole_genome_sequencing
1000G_HG03985	1000G	Asia	South_Asia	Sri_Lanka	Sri_Lankan	Whole_genome_sequencing
1000G_HG03986	1000G	Asia	South_Asia	Sri_Lanka	Sri_Lankan	Whole_genome_sequencing
1000G_HG03989	1000G	Asia	South_Asia	Sri_Lanka	Sri_Lankan	Whole_genome_sequencing
1000G_HG03990	1000G	Asia	South_Asia	Sri_Lanka	Sri_Lankan	Whole_genome_sequencing
1000G_HG03991	1000G	Asia	South_Asia	Sri_Lanka	Sri_Lankan	Whole_genome_sequencing
1000G_HG03995	1000G	Asia	South_Asia	Sri_Lanka	Sri_Lankan	Whole_genome_sequencing
1000G_HG03998	1000G	Asia	South_Asia	Sri_Lanka	Sri_Lankan	Whole_genome_sequencing
1000G_HG03999	1000G	Asia	South_Asia	Sri_Lanka	Sri_Lankan	Whole_genome_sequencing
1000G_HG04003	1000G	Asia	South_Asia	Sri_Lanka	Sri_Lankan	Whole_genome_sequencing
1000G_HG04006	1000G	Asia	South_Asia	Sri_Lanka	Sri_Lankan	Whole_genome_sequencing
1000G_HG04029	1000G	Asia	South_Asia	Sri_Lanka	Sri_Lankan	Whole_genome_sequencing
1000G_HG04033	1000G	Asia	South_Asia	Sri_Lanka	Sri_Lankan	Whole_genome_sequencing
1000G_HG04035	1000G	Asia	South_Asia	Sri_Lanka	Sri_Lankan	Whole_genome_sequencing
1000G_HG04038	1000G	Asia	South_Asia	Sri_Lanka	Sri_Lankan	Whole_genome_sequencing
1000G_HG04039	1000G	Asia	South_Asia	Sri_Lanka	Sri_Lankan	Whole_genome_sequencing
1000G_HG04042	1000G	Asia	South_Asia	Sri_Lanka	Sri_Lankan	Whole_genome_sequencing
1000G_HG04047	1000G	Asia	South_Asia	Sri_Lanka	Sri_Lankan	Whole_genome_sequencing
1000G_HG04075	1000G	Asia	South_Asia	Sri_Lanka	Sri_Lankan	Whole_genome_sequencing
1000G_HG04099	1000G	Asia	South_Asia	Sri_Lanka	Sri_Lankan	Whole_genome_sequencing
1000G_HG04100	1000G	Asia	South_Asia	Sri_Lanka	Sri_Lankan	Whole_genome_sequencing
1000G_HG04106	1000G	Asia	South_Asia	Sri_Lanka	Sri_Lankan	Whole_genome_sequencing
1000G_HG04107	1000G	Asia	South_Asia	Sri_Lanka	Sri_Lankan	Whole_genome_sequencing
1000G_HG04210	1000G	Asia	South_Asia	Sri_Lanka	Sri_Lankan	Whole_genome_sequencing
1000G_HG04227	1000G	Asia	South_Asia	Sri_Lanka	Sri_Lankan	Whole_genome_sequencing
1000G_HG04229	1000G	Asia	South_Asia	Sri_Lanka	Sri_Lankan	Whole_genome_sequencing
1000G_HG03713	1000G	Asia	South_Asia	India	Telugu	Whole_genome_sequencing
1000G_HG03714	1000G	Asia	South_Asia	India	Telugu	Whole_genome_sequencing
1000G_HG03716	1000G	Asia	South_Asia	India	Telugu	Whole_genome_sequencing
1000G_HG03717	1000G	Asia	South_Asia	India	Telugu	Whole_genome_sequencing
1000G_HG03718	1000G	Asia	South_Asia	India	Telugu	Whole_genome_sequencing
1000G_HG03720	1000G	Asia	South_Asia	India	Telugu	Whole_genome_sequencing
1000G_HG03722	1000G	Asia	South_Asia	India	Telugu	Whole_genome_sequencing
1000G_HG03727	1000G	Asia	South_Asia	India	Telugu	Whole_genome_sequencing
1000G_HG03729	1000G	Asia	South_Asia	India	Telugu	Whole_genome_sequencing
1000G_HG03730	1000G	Asia	South_Asia	India	Telugu	Whole_genome_sequencing
1000G_HG03731	1000G	Asia	South_Asia	India	Telugu	Whole_genome_sequencing
1000G_HG03742	1000G	Asia	South_Asia	India	Telugu	Whole_genome_sequencing
1000G_HG03770	1000G	Asia	South_Asia	India	Telugu	Whole_genome_sequencing
1000G_HG03771	1000G	Asia	South_Asia	India	Telugu	Whole_genome_sequencing
1000G_HG03772	1000G	Asia	South_Asia	India	Telugu	Whole_genome_sequencing
1000G_HG03773	1000G	Asia	South_Asia	India	Telugu	Whole_genome_sequencing
1000G_HG03774	1000G	Asia	South_Asia	India	Telugu	Whole_genome_sequencing
1000G_HG03775	1000G	Asia	South_Asia	India	Telugu	Whole_genome_sequencing
1000G_HG03777	1000G	Asia	South_Asia	India	Telugu	Whole_genome_sequencing
1000G_HG03778	1000G	Asia	South_Asia	India	Telugu	Whole_genome_sequencing
1000G_HG03779	1000G	Asia	South_Asia	India	Telugu	Whole_genome_sequencing
1000G_HG03780	1000G	Asia	South_Asia	India	Telugu	Whole_genome_sequencing
1000G_HG03781	1000G	Asia	South_Asia	India	Telugu	Whole_genome_sequencing
1000G_HG03782	1000G	Asia	South_Asia	India	Telugu	Whole_genome_sequencing
1000G_HG03784	1000G	Asia	South_Asia	India	Telugu	Whole_genome_sequencing
1000G_HG03785	1000G	Asia	South_Asia	India	Telugu	Whole_genome_sequencing
1000G_HG03786	1000G	Asia	South_Asia	India	Telugu	Whole_genome_sequencing
1000G_HG03787	1000G	Asia	South_Asia	India	Telugu	Whole_genome_sequencing
1000G_HG03788	1000G	Asia	South_Asia	India	Telugu	Whole_genome_sequencing
1000G_HG03789	1000G	Asia	South_Asia	India	Telugu	Whole_genome_sequencing
1000G_HG03790	1000G	Asia	South_Asia	India	Telugu	Whole_genome_sequencing
1000G_HG03792	1000G	Asia	South_Asia	India	Telugu	Whole_genome_sequencing
1000G_HG03861	1000G	Asia	South_Asia	India	Telugu	Whole_genome_sequencing
1000G_HG03862	1000G	Asia	South_Asia	India	Telugu	Whole_genome_sequencing
1000G_HG03863	1000G	Asia	South_Asia	India	Telugu	Whole_genome_sequencing
1000G_HG03864	1000G	Asia	South_Asia	India	Telugu	Whole_genome_sequencing
1000G_HG03866	1000G	Asia	South_Asia	India	Telugu	Whole_genome_sequencing
1000G_HG03867	1000G	Asia	South_Asia	India	Telugu	Whole_genome_sequencing
1000G_HG03868	1000G	Asia	South_Asia	India	Telugu	Whole_genome_sequencing
1000G_HG03869	1000G	Asia	South_Asia	India	Telugu	Whole_genome_sequencing
1000G_HG03870	1000G	Asia	South_Asia	India	Telugu	Whole_genome_sequencing
1000G_HG03871	1000G	Asia	South_Asia	India	Telugu	Whole_genome_sequencing
1000G_HG03872	1000G	Asia	South_Asia	India	Telugu	Whole_genome_sequencing
1000G_HG03873	1000G	Asia	South_Asia	India	Telugu	Whole_genome_sequencing
1000G_HG03874	1000G	Asia	South_Asia	India	Telugu	Whole_genome_sequencing
1000G_HG03875	1000G	Asia	South_Asia	India	Telugu	Whole_genome_sequencing
1000G_HG03882	1000G	Asia	South_Asia	India	Telugu	Whole_genome_sequencing
1000G_HG03960	1000G	Asia	South_Asia	India	Telugu	Whole_genome_sequencing
1000G_HG03963	1000G	Asia	South_Asia	India	Telugu	Whole_genome_sequencing
1000G_HG03965	1000G	Asia	South_Asia	India	Telugu	Whole_genome_sequencing
1000G_HG03967	1000G	Asia	South_Asia	India	Telugu	Whole_genome_sequencing
1000G_HG03968	1000G	Asia	South_Asia	India	Telugu	Whole_genome_sequencing
1000G_HG03969	1000G	Asia	South_Asia	India	Telugu	Whole_genome_sequencing
1000G_HG03971	1000G	Asia	South_Asia	India	Telugu	Whole_genome_sequencing
1000G_HG03973	1000G	Asia	South_Asia	India	Telugu	Whole_genome_sequencing
1000G_HG03974	1000G	Asia	South_Asia	India	Telugu	Whole_genome_sequencing
1000G_HG03976	1000G	Asia	South_Asia	India	Telugu	Whole_genome_sequencing
1000G_HG03977	1000G	Asia	South_Asia	India	Telugu	Whole_genome_sequencing
1000G_HG03978	1000G	Asia	South_Asia	India	Telugu	Whole_genome_sequencing
1000G_HG04001	1000G	Asia	South_Asia	India	Telugu	Whole_genome_sequencing
1000G_HG04002	1000G	Asia	South_Asia	India	Telugu	Whole_genome_sequencing
1000G_HG04014	1000G	Asia	South_Asia	India	Telugu	Whole_genome_sequencing
1000G_HG04015	1000G	Asia	South_Asia	India	Telugu	Whole_genome_sequencing
1000G_HG04017	1000G	Asia	South_Asia	India	Telugu	Whole_genome_sequencing
1000G_HG04018	1000G	Asia	South_Asia	India	Telugu	Whole_genome_sequencing
1000G_HG04019	1000G	Asia	South_Asia	India	Telugu	Whole_genome_sequencing
1000G_HG04020	1000G	Asia	South_Asia	India	Telugu	Whole_genome_sequencing
1000G_HG04022	1000G	Asia	South_Asia	India	Telugu	Whole_genome_sequencing
1000G_HG04023	1000G	Asia	South_Asia	India	Telugu	Whole_genome_sequencing
1000G_HG04025	1000G	Asia	South_Asia	India	Telugu	Whole_genome_sequencing
1000G_HG04026	1000G	Asia	South_Asia	India	Telugu	Whole_genome_sequencing
1000G_HG04054	1000G	Asia	South_Asia	India	Telugu	Whole_genome_sequencing
1000G_HG04056	1000G	Asia	South_Asia	India	Telugu	Whole_genome_sequencing
1000G_HG04059	1000G	Asia	South_Asia	India	Telugu	Whole_genome_sequencing
1000G_HG04060	1000G	Asia	South_Asia	India	Telugu	Whole_genome_sequencing
1000G_HG04061	1000G	Asia	South_Asia	India	Telugu	Whole_genome_sequencing
1000G_HG04062	1000G	Asia	South_Asia	India	Telugu	Whole_genome_sequencing
1000G_HG04063	1000G	Asia	South_Asia	India	Telugu	Whole_genome_sequencing
1000G_HG04070	1000G	Asia	South_Asia	India	Telugu	Whole_genome_sequencing
1000G_HG04076	1000G	Asia	South_Asia	India	Telugu	Whole_genome_sequencing
1000G_HG04080	1000G	Asia	South_Asia	India	Telugu	Whole_genome_sequencing
1000G_HG04090	1000G	Asia	South_Asia	India	Telugu	Whole_genome_sequencing
1000G_HG04093	1000G	Asia	South_Asia	India	Telugu	Whole_genome_sequencing
1000G_HG04094	1000G	Asia	South_Asia	India	Telugu	Whole_genome_sequencing
1000G_HG04096	1000G	Asia	South_Asia	India	Telugu	Whole_genome_sequencing
1000G_HG04098	1000G	Asia	South_Asia	India	Telugu	Whole_genome_sequencing
1000G_HG04118	1000G	Asia	South_Asia	India	Telugu	Whole_genome_sequencing
1000G_HG04198	1000G	Asia	South_Asia	India	Telugu	Whole_genome_sequencing
1000G_HG04200	1000G	Asia	South_Asia	India	Telugu	Whole_genome_sequencing
1000G_HG04202	1000G	Asia	South_Asia	India	Telugu	Whole_genome_sequencing
1000G_HG04206	1000G	Asia	South_Asia	India	Telugu	Whole_genome_sequencing
1000G_HG04209	1000G	Asia	South_Asia	India	Telugu	Whole_genome_sequencing
1000G_HG04211	1000G	Asia	South_Asia	India	Telugu	Whole_genome_sequencing
1000G_HG04212	1000G	Asia	South_Asia	India	Telugu	Whole_genome_sequencing
1000G_HG04214	1000G	Asia	South_Asia	India	Telugu	Whole_genome_sequencing
1000G_HG04216	1000G	Asia	South_Asia	India	Telugu	Whole_genome_sequencing
1000G_HG04219	1000G	Asia	South_Asia	India	Telugu	Whole_genome_sequencing
1000G_HG04222	1000G	Asia	South_Asia	India	Telugu	Whole_genome_sequencing
1000G_HG04225	1000G	Asia	South_Asia	India	Telugu	Whole_genome_sequencing
[truncated: 3,431 more rows]
