# Supplementary material for: An integrated personal and population-based Egyptian genome reference
Source: Nat Commun. 2020 Sep 18;11:4719. doi: 10.1038/s41467-020-17964-1 (PMC7501257; doi:10.1038/s41467-020-17964-1)
Supplement: Supplementary file 15 — Supplementary Data 12 [file 41467_2020_17964_MOESM15_ESM.xlsx]

## Sheet: Supplementary Data 12
Supplementary Data 12: Datasets used in population genetics analyses.
Dataset handle (Suppl. Table X)	Variant data source	Genotyping method	Number of populations	Number of samples	Obtained from	Comment
EGYPTWGS	This study	Whole genome sequencing	1	110	EGA: EGAD00001001372/EGAD00001001380/EGAS00001004303	Raw sequencing data of 100 individuals from Pagani et al. (2015) and from 10 individuals from this study, for details see Suppl. Table 7
1000G	The 1000 Genomes Project Consortium (2015) "A global reference for human genetic variation" Nature.	Whole genome sequencing	26	2504	http://ftp.1000genomes.ebi.ac.uk/vol1/ftp/release/20130502/supporting/GRCh38_positions/
BERGSTROEM2020	Bergström et al. (2020) "Insights into human genetic variation and population history from 929 diverse genomes." Science.	Whole genome sequencing	51	929	ftp://ngs.sanger.ac.uk/production/hgdp/hgdp_wgs.20190516/
RODRIGUEZFLORES2016	Rodriguez-Flores et al. (2016) "Indigenous Arabs are descendants of the earliest split from ancient Eurasian populations" Genome Res.	Whole genome sequencing	1	108	Requested at geneticmedicine@med.cornell.edu
FERNANDES2019	Fernandes et al. (2019) "Genome-Wide Characterization of Arabian Peninsula Populations: Shedding Light on the History of a Fundamental Bridge between Continents". Mol Biol Evol.	Microarray (Illumina Human Omni Express Bead Chip)	5	478	EGA: EGAS00001003335
EGYPTGSA	Bejaoui et al. (2019) Genome‐wide association study of psoriasis in an Egyptian population. Exp Dermatol.	Microarray (Infinium Global Screening Array‐24 v1.0)	1	398	In house	Only used for replication (Suppl. Fig. 38); Additional QC as described in Suppl. Methods.
BUSBY2020 (collection)	Busby (2020). “Genotype data for a set of 163 worldwide populations”. Mendeley Data, v3.	Microarray (diverse)	68 of 151 were used	1305 of 2613 were used	https://md-datasets-cache-zipfiles-prod.s3.eu-west-1.amazonaws.com/ckz9mtgrjj-3.zip	BUSBY2020 is a compilation of datasets, from which we used only a subset of populations, see Suppl. Table 11 for populations used
Used in BUSBY2020 collection:	Metspalu et al. (2011) "Shared and unique components of human population structure and genome-wide signals of positive selection in South Asia". The American Journal of Human Genetics.	Microarray
	Hodoğlugil and Mahley (2012) "Turkish Population Structure and Genetic Ancestry Reveal Relatedness among Eurasian Populations". Annals of Human Genetics.	Microarray
	Yunusbayev et al. (2012) "The Caucasus as an asymmetric semipermeable barrier to ancient human migrations". Molecular biology and evolution.	Microarray
	Rasmussen et al. (2010) "Ancient human genome sequence of an extinct Palaeo-Eskimo". Nature.	Microarray
	Busby et al. (2015) "The role of recent admixture in forming the contemporary West Eurasian genomic landscape." Current Biology.	Microarray
	Behar et al. (2010) "The genome-wide structure of the Jewish people." Nature.	Microarray
	Henn et al. (2011) "Hunter-gatherer genomic diversity suggests a southern African origin for modern humans." Proceedings of the National Academy of Sciences.	Microarray
	Hellenthal et al. (2014) "A genetic atlas of human admixture history." Science.	Microarray
