# Supplementary material for: An integrated personal and population-based Egyptian genome reference
Source: Nat Commun. 2020 Sep 18;11:4719. doi: 10.1038/s41467-020-17964-1 (PMC7501257; doi:10.1038/s41467-020-17964-1)
Supplement: Supplementary file 16 — Supplementary Data 13 [file 41467_2020_17964_MOESM16_ESM.zip]

Archive with 2 entries (2 files):
- Supplementary_Media_1.html
- __MACOSX/._Supplementary_Media_1.html
