# Supplementary material for: An integrated personal and population-based Egyptian genome reference
Source: Nat Commun. 2020 Sep 18;11:4719. doi: 10.1038/s41467-020-17964-1 (PMC7501257; doi:10.1038/s41467-020-17964-1)
Supplement: Supplementary file 17 — Supplementary Data 14 [file 41467_2020_17964_MOESM17_ESM.xlsx]

## Sheet: Supplementary Data 14
Supplementary Data 14: High-confidence set of population-specific variants with MAF at least 5% in the Egyptian cohort and less than 1% in populations from 1000 Genomes, GnomAD and in TOPMED.
Chromosome	Position	ID	REF	ALT	Number of variant alleles (Ensembl database)	Number of alleles in Egyptian cohort (incl. Indels)	Egyptian AF of ALT allele	Selected highest AF of alternative allele	Population of selected highest AF of alternative allele	Highest AF of alternative allele in Ensembl	Population of highest AF of alternative allele in Ensembl	All populations and allele frequencies in Ensembl
1	3114199	rs58016631	G	A	2	2	0.120192	0		0.5	ENSEMBL:ENSEMBL_Venter	ENSEMBL:ENSEMBL_Venter=0.5;
1	3176309	rs61759172	T	C	2	2	0.0688073	0.00740033	gnomADg:nfe	0.5	ENSEMBL:ENSEMBL_Watson	gnomADg:nfe=0.00740033;gnomADg:asj=0.00641026;gnomADg:ALL=0.00623053;gnomADg:amr=0.00585938;gnomADg:oth=0.00498339;gnomADg:fin=0.00404449;gnomADg:eas=0.00378072;gnomADg:afr=0.00589821;ENSEMBL:ENSEMBL_Watson=0.5;
1	5375832	rs144296102	C	A	2	2	0.0550459	0.00934579	1000GENOMES:phase_3:TSI	0.00934579	1000GENOMES:phase_3:TSI	gnomADg:afr=0.000114705;gnomADg:amr=0.00707547;gnomADg:oth=0.00367647;gnomADg:fin=0.000287853;gnomADg:asj=0.00689655;gnomADg:ALL=0.00114606;gnomADg:nfe=0.00142542;TOPMed=0.001632582;1000GENOMES:phase_3:ALL=0.000798722044728434;1000GENOMES:phase_3:AFR=0.00075642965204236;1000GENOMES:phase_3:AMR=0.00144092219020173;1000GENOMES:phase_3:CLM=0.00531914893617021;1000GENOMES:phase_3:EUR=0.00198807157057…
1	5829868	rs1031924522	G	A	2	2	0.0688073	0.0068306	gnomADg:eas	0.0068306	gnomADg:eas	gnomADg:amr=0.00246305;gnomADg:asj=0.00378788;gnomADg:oth=0.00392157;gnomADg:fin=0.00206246;gnomADg:eas=0.0068306;gnomADg:ALL=0.00495117;gnomADg:nfe=0.00584063;gnomADg:afr=0.00465409;TOPMed=2.3891e-05;
1	11069248	rs867717551	A	T	2	2	0.0528846	0.00256674	gnomADg:nfe	0.00256674	gnomADg:nfe	gnomADg:ALL=0.000873908;gnomADg:nfe=0.00256674;gnomADg:afr=0.000393082;TOPMed=7.964e-06;
1	13501308	rs354576	G	C	2	2	0.939252	0		1	ENSEMBL:ENSEMBL_Venter	CSHL-HAPMAP:HapMap-CEU=0.966667;CSHL-HAPMAP:HapMap-HCB=0.943182;CSHL-HAPMAP:HapMap-JPT=0.944444;CSHL-HAPMAP:HapMap-YRI=0.973214;ENSEMBL:ENSEMBL_Venter=1;1000GENOMES:pilot_1_YRI_low_coverage_panel=0.957627;1000GENOMES:pilot_1_CEU_low_coverage_panel=0.966667;1000GENOMES:pilot_1_CHB+JPT_low_coverage_panel=0.958333;
1	18304720	rs708082	C	T	3	2	0.207921	3.1855e-05	TOPMed	3.1855e-05	TOPMed	TOPMed=3.1855e-05;
1	20110398	rs4655156	G	T	3	3	0.12381	0		1	COMPLETE_GENOMICS:YRI	EGP_SNPS:EGP_YORUB-PANEL=0.25;EGP_SNPS:EGP_HISP-PANEL=0.15;EGP_SNPS:EGP_CEPH-PANEL=0.125;EGP_SNPS:EGP_AD-PANEL=0.25;EGP_SNPS:EGP_ASIAN-PANEL=0.0434783;COMPLETE_GENOMICS:YRI=1;
1	21353329	rs189980780	T	A	2	2	0.05	0.00970874	1000GENOMES:phase_3:GIH	0.00970874	1000GENOMES:phase_3:GIH	gnomADg:afr=0.000229727;gnomADg:amr=0.00589623;gnomADg:oth=0.00369004;gnomADg:fin=0.000577367;gnomADg:ALL=0.000924391;gnomADg:nfe=0.00103734;TOPMed=0.00117068;1000GENOMES:phase_3:ALL=0.000798722044728434;1000GENOMES:phase_3:AMR=0.00288184438040346;1000GENOMES:phase_3:CLM=0.00531914893617021;1000GENOMES:phase_3:GIH=0.00970873786407767;1000GENOMES:phase_3:PUR=0.00480769230769231;1000GENOMES:phase_3…
1	21496827	rs190534428	T	C	2	2	0.0504587	0.00643382	gnomADg:oth	0.00643382	gnomADg:oth	gnomADg:nfe=0.00382372;gnomADg:fin=0.00172612;gnomADg:amr=0.00235849;gnomADg:oth=0.00643382;gnomADg:afr=0.00034459;gnomADg:ALL=0.00245254;TOPMed=0.002906792;1000GENOMES:phase_3:ALL=0.000599041533546326;1000GENOMES:phase_3:AMR=0.00144092219020173;1000GENOMES:phase_3:EUR=0.00198807157057654;1000GENOMES:phase_3:FIN=0.00505050505050505;1000GENOMES:phase_3:PUR=0.00480769230769231;1000GENOMES:phase_3:T…
1	21560801	rs566922074	G	A	2	2	0.0560748	0.00961538	1000GENOMES:phase_3:PUR	0.00961538	1000GENOMES:phase_3:PUR	gnomADg:oth=0.00092081;gnomADg:amr=0.00353774;gnomADg:fin=0.000576037;gnomADg:afr=0.00011489;gnomADg:ALL=0.000637592;gnomADg:nfe=0.000843608;TOPMed=0.001162717;1000GENOMES:phase_3:ALL=0.000599041533546326;1000GENOMES:phase_3:AMR=0.00432276657060519;1000GENOMES:phase_3:PEL=0.00588235294117647;1000GENOMES:phase_3:PUR=0.00961538461538462;
1	22225943	rs182269917	T	G	2	2	0.0636364	0.00961538	1000GENOMES:phase_3:PUR	0.00961538	1000GENOMES:phase_3:PUR	gnomADg:amr=0.00353774;gnomADg:fin=0.00115141;gnomADg:oth=0.00552486;gnomADg:nfe=0.00324717;gnomADg:ALL=0.00213757;gnomADg:afr=0.000460299;TOPMed=0.002723624;1000GENOMES:phase_3:ALL=0.00159744408945687;1000GENOMES:phase_3:AMR=0.00432276657060519;1000GENOMES:phase_3:CEU=0.00505050505050505;1000GENOMES:phase_3:CLM=0.00531914893617021;1000GENOMES:phase_3:EUR=0.00497017892644135;1000GENOMES:phase_3:F…
1	22238487	rs543101123	C	T	2	2	0.0590909	0.0046729	1000GENOMES:phase_3:TSI	0.0046729	1000GENOMES:phase_3:TSI	gnomADg:ALL=0.00127494;gnomADg:nfe=0.00188214;gnomADg:afr=0.000114837;gnomADg:amr=0.00353774;gnomADg:fin=0.000863061;gnomADg:oth=0.00367647;TOPMed=0.001688328;1000GENOMES:phase_3:ALL=0.000199680511182109;1000GENOMES:phase_3:EUR=0.00099403578528827;1000GENOMES:phase_3:TSI=0.00467289719626168;
1	22966527	rs181274824	A	C	2	2	0.0545455	0.00961538	1000GENOMES:phase_3:PUR	0.00961538	1000GENOMES:phase_3:PUR	gnomADg:asj=0.00344828;gnomADg:amr=0.00471698;gnomADg:oth=0.00183824;gnomADg:nfe=0.00142579;gnomADg:ALL=0.00105096;gnomADg:afr=0.000459348;TOPMed=0.00154498;1000GENOMES:phase_3:ALL=0.000599041533546326;1000GENOMES:phase_3:AFR=0.00075642965204236;1000GENOMES:phase_3:AMR=0.00288184438040346;1000GENOMES:phase_3:LWK=0.00505050505050505;1000GENOMES:phase_3:PUR=0.00961538461538462;
1	26206518	rs1383510893	A	G	2	2	0.0779817	0.00588116	gnomADg:nfe	0.00588116	gnomADg:nfe	gnomADg:afr=0.000441696;gnomADg:eas=0.0030349;gnomADg:ALL=0.00373406;gnomADg:nfe=0.00588116;gnomADg:fin=0.00465313;gnomADg:oth=0.00537634;gnomADg:asj=0.00520833;gnomADg:amr=0.00145349;
1	31603249	rs373983796	C	G	3	2	0.0533981	0.00694444	gnomADg:asj	0.00694444	gnomADg:asj	gnomADg:nfe=0.00273011;gnomADg:ALL=0.00175764;gnomADg:asj=0.00694444;gnomADg:fin=0.00087108;gnomADg:oth=0.000927644;gnomADg:amr=0.00353774;gnomADg:afr=0.000460087;TOPMed=0.002428963;1000GENOMES:phase_3:ALL=0.000399361022364217;1000GENOMES:phase_3:CEU=0.00505050505050505;1000GENOMES:phase_3:EUR=0.00099403578528827;1000GENOMES:phase_3:ITU=0.00490196078431373;1000GENOMES:phase_3:SAS=0.00102249488752…
1	32494206	rs796390710	A	G	3	2	0.0727273	0.00971585	TOPMed	0.00971585	TOPMed	TOPMed=0.009715851;
1	34839360	rs118092745	A	G	2	2	0.0571429	0.00263602	TOPMed	0.00263602	TOPMed	TOPMed=0.002636022;
1	37866406	rs4653333	T	A	2	2	0.0721154	0		0.5	ENSEMBL:ENSEMBL_Venter	ILLUMINA-UK:YRI=0.5;ENSEMBL:ENSEMBL_Venter=0.5;
1	40376816	rs115781431	G	T	2	2	0.0590909	0.00980392	1000GENOMES:phase_3:STU	0.00980392	1000GENOMES:phase_3:STU	gnomADg:amr=0.00827423;gnomADg:asj=0.00689655;gnomADg:fin=0.000575374;gnomADg:ALL=0.0018469;gnomADg:nfe=0.00278606;gnomADg:afr=0.000459031;TOPMed=0.002142266;1000GENOMES:pilot_1_CEU_low_coverage_panel=0.00833333;1000GENOMES:phase_3:ALL=0.00179712460063898;1000GENOMES:phase_3:AFR=0.00075642965204236;1000GENOMES:phase_3:AMR=0.00144092219020173;1000GENOMES:phase_3:CEU=0.00505050505050505;1000GENOMES…
1	40388562	rs182249174	C	T	2	2	0.0545455	0.00980392	1000GENOMES:phase_3:STU	0.00980392	1000GENOMES:phase_3:STU	gnomADg:fin=0.000576369;gnomADg:asj=0.00689655;gnomADg:amr=0.00827423;gnomADg:afr=0.000460087;gnomADg:ALL=0.00188114;gnomADg:nfe=0.00285381;TOPMed=0.002142266;1000GENOMES:phase_3:ALL=0.00179712460063898;1000GENOMES:phase_3:AFR=0.00075642965204236;1000GENOMES:phase_3:AMR=0.00144092219020173;1000GENOMES:phase_3:CEU=0.00505050505050505;1000GENOMES:phase_3:EUR=0.00397614314115308;1000GENOMES:phase_3:…
1	40407749	rs531471556	G	A	2	2	0.0590909	0.00980392	1000GENOMES:phase_3:STU	0.00980392	1000GENOMES:phase_3:STU	gnomADg:asj=0.00689655;gnomADg:ALL=0.0019454;gnomADg:afr=0.000574053;gnomADg:fin=0.00057971;gnomADg:amr=0.00829384;gnomADg:nfe=0.00291942;TOPMed=0.002150229;1000GENOMES:phase_3:ALL=0.00159744408945687;1000GENOMES:phase_3:AMR=0.00144092219020173;1000GENOMES:phase_3:CEU=0.00505050505050505;1000GENOMES:phase_3:EUR=0.00397614314115308;1000GENOMES:phase_3:IBS=0.00467289719626168;1000GENOMES:phase_3:IT…
1	48083307	rs1008122310	C	T	2	2	0.0841584	0.00993884	TOPMed	0.00993884	TOPMed	TOPMed=0.009938838;
1	48838111	rs184189885	C	T	2	2	0.0636364	0.00961538	1000GENOMES:phase_3:PUR	0.00961538	1000GENOMES:phase_3:PUR	gnomADg:nfe=0.00350376;gnomADg:fin=0.000287853;gnomADg:oth=0.00828729;gnomADg:amr=0.00945626;gnomADg:afr=0.000804228;gnomADg:ALL=0.00251833;TOPMed=0.00315367;1000GENOMES:phase_3:ALL=0.00179712460063898;1000GENOMES:phase_3:AMR=0.00720461095100865;1000GENOMES:phase_3:BEB=0.00581395348837209;1000GENOMES:phase_3:CLM=0.00531914893617021;1000GENOMES:phase_3:EUR=0.00198807157057654;1000GENOMES:phase_3:I…
1	57238858	rs61765625	C	T	2	2	0.152381	0		0.5	ENSEMBL:ENSEMBL_Venter	ENSEMBL:ENSEMBL_Venter=0.5;
1	60620479	rs189372822	A	C	3	2	0.0642202	0.00980392	1000GENOMES:phase_3:ITU	0.00980392	1000GENOMES:phase_3:ITU	gnomADg:nfe=0.00246178;gnomADg:afr=0.000458821;gnomADg:fin=0.000863061;gnomADg:amr=0.00353774;gnomADg:oth=0.00367647;gnomADg:ALL=0.00165521;TOPMed=0.002038736;1000GENOMES:phase_3:ALL=0.00199680511182109;1000GENOMES:phase_3:AFR=0.00151285930408472;1000GENOMES:phase_3:AMR=0.00288184438040346;1000GENOMES:phase_3:BEB=0.00581395348837209;1000GENOMES:phase_3:CLM=0.00531914893617021;1000GENOMES:phase_3:…
1	60629353	rs181539422	G	T	2	2	0.059633	0.00980392	1000GENOMES:phase_3:ITU	0.00980392	1000GENOMES:phase_3:ITU	gnomADg:amr=0.00236407;gnomADg:fin=0.000863061;gnomADg:oth=0.00369686;gnomADg:nfe=0.0024001;gnomADg:ALL=0.0015618;gnomADg:afr=0.000344669;TOPMed=0.002038736;1000GENOMES:phase_3:ALL=0.00199680511182109;1000GENOMES:phase_3:AFR=0.00151285930408472;1000GENOMES:phase_3:AMR=0.00288184438040346;1000GENOMES:phase_3:BEB=0.00581395348837209;1000GENOMES:phase_3:CLM=0.00531914893617021;1000GENOMES:phase_3:EU…
1	68257525	rs187135315	C	A	2	2	0.0550459	0.00980392	1000GENOMES:phase_3:ITU	0.00980392	1000GENOMES:phase_3:ITU	gnomADg:afr=0.000344353;gnomADg:ALL=0.000987135;gnomADg:nfe=0.00142561;gnomADg:oth=0.000919118;gnomADg:amr=0.00471698;gnomADg:asj=0.00344828;TOPMed=0.001744075;1000GENOMES:phase_3:ALL=0.00179712460063898;1000GENOMES:phase_3:AMR=0.00432276657060519;1000GENOMES:phase_3:EUR=0.00397614314115308;1000GENOMES:phase_3:IBS=0.00934579439252336;1000GENOMES:phase_3:ITU=0.00980392156862745;1000GENOMES:phase_3…
1	84742654	rs568527159	G	C	2	2	0.059633	0.0046729	1000GENOMES:phase_3:TSI	0.0046729	1000GENOMES:phase_3:TSI	gnomADg:fin=0.000288018;gnomADg:oth=0.00183824;gnomADg:amr=0.00118203;gnomADg:afr=0.000459453;gnomADg:ALL=0.00127445;gnomADg:nfe=0.00207442;TOPMed=0.001568871;1000GENOMES:phase_3:ALL=0.000199680511182109;1000GENOMES:phase_3:EUR=0.00099403578528827;1000GENOMES:phase_3:TSI=0.00467289719626168;
1	92030495	rs1349816366	A	T	2	2	0.0607477	0.0012105	TOPMed	0.0012105	TOPMed	TOPMed=0.001210499;
1	110852153	rs1348417979	T	C	2	2	0.0601852	0.00303951	gnomADg:oth	0.00303951	gnomADg:oth	gnomADg:ALL=0.000666803;gnomADg:nfe=0.00127374;gnomADg:oth=0.00303951;
1	111212846	rs796500242	C	G	4	2	0.125	0.0016724	TOPMed	0.0016724	TOPMed	TOPMed=0.001672401;
1	116080802	rs78352614	T	C	2	2	0.0896226	0.00565431	TOPMed	0.5	BUSHMAN:BANTU	gnomADg:oth=0.00159236;gnomADg:afr=0.000195848;gnomADg:ALL=0.000105597;TOPMed=0.005654307;ILLUMINA-UK:YRI=0.5;BUSHMAN:BANTU=0.5;
1	116712587	rs538301827	A	G	2	2	0.0681818	0.00344828	gnomADg:asj	0.00344828	gnomADg:asj	gnomADg:nfe=0.000972258;gnomADg:amr=0.00117925;gnomADg:afr=0.000114732;gnomADg:ALL=0.000573139;gnomADg:asj=0.00344828;TOPMed=0.000820273;
1	117733143	rs192978875	A	G	3	2	0.0509259	0.00689655	gnomADg:asj	0.00689655	gnomADg:asj	gnomADg:ALL=0.00101937;gnomADg:nfe=0.00064834;gnomADg:afr=0.000114837;gnomADg:asj=0.00689655;gnomADg:amr=0.00117925;gnomADg:fin=0.0043153;gnomADg:oth=0.00276243;TOPMed=0.001202536;1000GENOMES:phase_3:ALL=0.000998402555910543;1000GENOMES:phase_3:AMR=0.00288184438040346;1000GENOMES:phase_3:CLM=0.00531914893617021;1000GENOMES:phase_3:EUR=0.00198807157057654;1000GENOMES:phase_3:IBS=0.0046728971962616…
1	118387571	rs994664255	T	A	4	2	0.0643564	0.00299401	gnomADg:oth	0.00299401	gnomADg:oth	gnomADg:eas=0.000856164;gnomADg:ALL=0.00180673;gnomADg:nfe=0.00294453;gnomADg:afr=0.00058326;gnomADg:amr=0.00246305;gnomADg:oth=0.00299401;TOPMed=7.964e-06;
1	146387587	rs1345717221	G	A	4	2	0.0504587	0.00229358	TOPMed	0.00229358	TOPMed	TOPMed=0.002293578;
1	150197288	rs115124889	T	A	3	2	0.0686275	0.00470958	gnomADg:fin	0.00470958	gnomADg:fin	gnomADg:nfe=0.0014635;gnomADg:fin=0.00470958;gnomADg:oth=0.00143678;gnomADg:afr=0.000425532;gnomADg:asj=0.00403226;gnomADg:ALL=0.00122603;TOPMed=0.000390227;
1	158835632	rs940052092	T	G	2	2	0.0588235	0.00943396	gnomADg:asj	0.00943396	gnomADg:asj	gnomADg:oth=0.00859599;gnomADg:asj=0.00943396;gnomADg:amr=0.00185874;gnomADg:afr=0.000582072;gnomADg:ALL=0.00270483;gnomADg:nfe=0.0041984;TOPMed=0.001823713;
1	159430676	rs58064833	C	T	3	2	0.0539216	0.00584544	TOPMed	0.00584544	TOPMed	TOPMed=0.005845438;
1	164972577	rs149616386	C	T	2	2	0.0504587	0.00719632	gnomADg:fin	0.00719632	gnomADg:fin	gnomADg:ALL=0.00207297;gnomADg:nfe=0.00188165;gnomADg:afr=0.000575374;gnomADg:asj=0.00344828;gnomADg:amr=0.00353774;gnomADg:fin=0.00719632;gnomADg:oth=0.00184502;TOPMed=0.001839641;1000GENOMES:phase_3:ALL=0.000399361022364217;1000GENOMES:phase_3:AFR=0.00075642965204236;1000GENOMES:phase_3:AMR=0.00144092219020173;1000GENOMES:phase_3:LWK=0.00505050505050505;1000GENOMES:phase_3:PUR=0.004807692307692…
1	165732505	rs12131228	C	A	2	3	0.232673	0		0.5	ENSEMBL:ENSEMBL_celera	ENSEMBL:ENSEMBL_Venter=0.5;ENSEMBL:ENSEMBL_celera=0.5;
1	170692743	rs583895	A	T	2	2	0.0625	0		0.5	BUSHMAN:BUSHMAN_POP2	HUMANGENOME_JCVI:J.CraigVenter=0.5;ENSEMBL:ENSEMBL_Venter=0.5;BUSHMAN:BUSHMAN_POP2=0.5;
1	171649402	rs190654237	C	T	2	2	0.0504587	0.00819672	1000GENOMES:phase_3:ASW	0.00819672	1000GENOMES:phase_3:ASW	gnomADg:amr=0.00353774;gnomADg:asj=0.00689655;gnomADg:oth=0.000919118;gnomADg:nfe=0.00110175;gnomADg:ALL=0.000796229;gnomADg:afr=0.000229674;TOPMed=0.001178644;1000GENOMES:phase_3:ALL=0.000798722044728434;1000GENOMES:phase_3:AFR=0.00075642965204236;1000GENOMES:phase_3:ASW=0.00819672131147541;1000GENOMES:phase_3:BEB=0.00581395348837209;1000GENOMES:phase_3:ITU=0.00490196078431373;1000GENOMES:phase_…
1	173479454	rs183319322	A	C	2	2	0.0545455	0.00531915	1000GENOMES:phase_3:CLM	0.00531915	1000GENOMES:phase_3:CLM	gnomADg:oth=0.000919118;gnomADg:amr=0.00117925;gnomADg:asj=0.00344828;gnomADg:ALL=0.000445917;gnomADg:nfe=0.000713082;TOPMed=0.000868056;1000GENOMES:phase_3:ALL=0.000399361022364217;1000GENOMES:phase_3:AMR=0.00288184438040346;1000GENOMES:phase_3:CLM=0.00531914893617021;1000GENOMES:phase_3:PUR=0.00480769230769231;
1	173486008	rs183516314	A	G	2	2	0.05	0.00531915	1000GENOMES:phase_3:CLM	0.00531915	1000GENOMES:phase_3:CLM	gnomADg:nfe=0.000713082;gnomADg:amr=0.00117925;gnomADg:oth=0.000919118;gnomADg:asj=0.00344828;gnomADg:ALL=0.00044586;TOPMed=0.000860092;1000GENOMES:phase_3:ALL=0.000399361022364217;1000GENOMES:phase_3:AMR=0.00288184438040346;1000GENOMES:phase_3:CLM=0.00531914893617021;1000GENOMES:phase_3:PUR=0.00480769230769231;
1	173630658	rs544258192	T	C	2	2	0.0555556	0.00480769	1000GENOMES:phase_3:PUR	0.00480769	1000GENOMES:phase_3:PUR	gnomADg:afr=0.000117564;gnomADg:amr=0.00126904;gnomADg:oth=0.001002;gnomADg:ALL=0.000476515;gnomADg:asj=0.00359712;gnomADg:nfe=0.000707814;TOPMed=0.000987513;1000GENOMES:phase_3:ALL=0.000199680511182109;1000GENOMES:phase_3:AMR=0.00144092219020173;1000GENOMES:phase_3:PUR=0.00480769230769231;
1	173715186	rs554093194	G	A	2	2	0.0636364	0.00480769	1000GENOMES:phase_3:PUR	0.00480769	1000GENOMES:phase_3:PUR	gnomADg:nfe=0.000648172;gnomADg:afr=0.000114811;gnomADg:amr=0.00117925;gnomADg:oth=0.000919118;gnomADg:asj=0.00344828;gnomADg:ALL=0.000445888;TOPMed=0.000987513;1000GENOMES:phase_3:ALL=0.000199680511182109;1000GENOMES:phase_3:AMR=0.00144092219020173;1000GENOMES:phase_3:PUR=0.00480769230769231;
1	174373187	rs565913991	T	C	2	2	0.0545455	0.00480769	1000GENOMES:phase_3:PUR	0.00480769	1000GENOMES:phase_3:PUR	gnomADg:nfe=0.000453603;gnomADg:asj=0.00344828;gnomADg:ALL=0.000350274;gnomADg:afr=0.000114758;gnomADg:amr=0.00118203;gnomADg:oth=0.000919118;TOPMed=0.000868056;1000GENOMES:phase_3:ALL=0.000199680511182109;1000GENOMES:phase_3:AMR=0.00144092219020173;1000GENOMES:phase_3:PUR=0.00480769230769231;
1	174374877	rs188362538	G	A	2	2	0.05	0.00531915	1000GENOMES:phase_3:CLM	0.00531915	1000GENOMES:phase_3:CLM	gnomADg:nfe=0.000454015;gnomADg:afr=0.000114784;gnomADg:amr=0.00117925;gnomADg:oth=0.00092081;gnomADg:asj=0.00344828;gnomADg:ALL=0.000350564;TOPMed=0.000844164;1000GENOMES:phase_3:ALL=0.000199680511182109;1000GENOMES:phase_3:AMR=0.00144092219020173;1000GENOMES:phase_3:CLM=0.00531914893617021;
1	174486163	rs535426210	A	G	2	2	0.0504587	0.00531915	1000GENOMES:phase_3:CLM	0.00531915	1000GENOMES:phase_3:CLM	gnomADg:afr=0.000116932;gnomADg:ALL=0.00039672;gnomADg:nfe=0.000529451;gnomADg:oth=0.000954198;gnomADg:asj=0.0034965;gnomADg:amr=0.00131579;TOPMed=0.000852128;1000GENOMES:phase_3:ALL=0.000199680511182109;1000GENOMES:phase_3:AMR=0.00144092219020173;1000GENOMES:phase_3:CLM=0.00531914893617021;
1	174803560	rs191583483	G	T	2	2	0.05	0.00531915	1000GENOMES:phase_3:CLM	0.00531915	1000GENOMES:phase_3:CLM	gnomADg:nfe=0.000588928;gnomADg:ALL=0.000419003;gnomADg:asj=0.00344828;gnomADg:afr=0.000115473;gnomADg:oth=0.000943396;gnomADg:amr=0.00120482;TOPMed=0.000852128;1000GENOMES:phase_3:ALL=0.000399361022364217;1000GENOMES:phase_3:AMR=0.00288184438040346;1000GENOMES:phase_3:CLM=0.00531914893617021;1000GENOMES:phase_3:PUR=0.00480769230769231;
1	174881952	rs535115185	C	A	2	2	0.05	0.00531915	1000GENOMES:phase_3:CLM	0.00531915	1000GENOMES:phase_3:CLM	gnomADg:nfe=0.000584112;gnomADg:afr=0.000114837;gnomADg:amr=0.00117925;gnomADg:oth=0.000922509;gnomADg:ALL=0.000414382;gnomADg:asj=0.00344828;TOPMed=0.000860092;1000GENOMES:phase_3:ALL=0.000399361022364217;1000GENOMES:phase_3:AMR=0.00288184438040346;1000GENOMES:phase_3:CLM=0.00531914893617021;1000GENOMES:phase_3:PUR=0.00480769230769231;
1	183364697	rs1451456417	G	C	3	2	0.0582524	0.00727651	gnomADg:fin	0.00727651	gnomADg:fin	gnomADg:fin=0.00727651;gnomADg:oth=0.00529101;gnomADg:ALL=0.00194175;gnomADg:eas=0.00265957;gnomADg:nfe=0.0015361;gnomADg:afr=0.000990589;
1	188469096	rs755884084	A	T	2	2	0.0550459	0.00765864	gnomADg:fin	0.00765864	gnomADg:fin	gnomADg:nfe=0.00530866;gnomADg:ALL=0.00452772;gnomADg:afr=0.00277148;gnomADg:eas=0.000671141;gnomADg:fin=0.00765864;gnomADg:oth=0.00447427;gnomADg:amr=0.00753012;
1	193681577	rs1981208	G	T	2	3	0.589109	0		1	ENSEMBL:ENSEMBL_celera	HUMANGENOME_JCVI:J.CraigVenter=1;ILLUMINA-UK:YRI=1;ENSEMBL:ENSEMBL_Watson=1;ENSEMBL:ENSEMBL_Venter=1;ENSEMBL:ENSEMBL_celera=1;BUSHMAN:BANTU=0.5;1000GENOMES:pilot_1_CHB+JPT_low_coverage_panel=0.933333;
1	197545069	rs10801612	G	T	2	3	0.17757	0		1	BUSHMAN:BANTU	HUMANGENOME_JCVI:J.CraigVenter=1;ILLUMINA-UK:YRI=1;ENSEMBL:ENSEMBL_Venter=0.5;COMPLETE_GENOMICS:YRI=0.5;BUSHMAN:BANTU=1;1000GENOMES:pilot_1_YRI_low_coverage_panel=0.889831;1000GENOMES:pilot_1_CEU_low_coverage_panel=0.941667;1000GENOMES:pilot_1_CHB+JPT_low_coverage_panel=0.966667;
1	204599516	rs1311620201	A	G	2	2	0.052381	0.000196386	gnomADg:nfe	0.000196386	gnomADg:nfe	gnomADg:afr=0.000171644;gnomADg:nfe=0.000196386;gnomADg:ALL=0.000147776;
1	205992453	rs36166614	T	C	2	2	0.0909091	0.00514462	TOPMed	0.5	HUMANGENOME_JCVI:J.CraigVenter	TOPMed=0.005144623;HUMANGENOME_JCVI:J.CraigVenter=0.5;
1	207322734	rs138501379	C	T	2	2	0.0642202	0.00505051	1000GENOMES:phase_3:LWK	0.00505051	1000GENOMES:phase_3:LWK	gnomADg:ALL=0.00022293;gnomADg:nfe=0.000453485;TOPMed=0.000589322;1000GENOMES:phase_3:ALL=0.000599041533546326;1000GENOMES:phase_3:AFR=0.00075642965204236;1000GENOMES:phase_3:EUR=0.00198807157057654;1000GENOMES:phase_3:IBS=0.00467289719626168;1000GENOMES:phase_3:LWK=0.00505050505050505;1000GENOMES:phase_3:TSI=0.00467289719626168;
1	207472877	rs143614333	G	A	3	2	0.0681818	0.00873189	gnomADe:asj	0.00873189	gnomADe:asj	gnomADg:ALL=0.000222958;gnomADg:nfe=0.000453779;gnomADe:nfe=0.000853377;gnomADe:amr=0.000260658;gnomADe:afr=0.000184593;gnomADe:asj=0.00873189;gnomADe:oth=0.000978474;gnomADe:sas=0.000326627;gnomADe:ALL=0.000847579;TOPMed=0.000565431;NHLBI-ESP:ESP_Cohort_Populations=0.000878735;CLINSEQ_SNP:CSAgilent=0.001;EVA_EXAC:ExAc_Aggregated_Populations=0.000774236;ESP6500:African_American=0.000226963;ESP650…
1	218557753	rs190827271	G	A	3	2	0.0545455	0.00589623	gnomADg:amr	0.00589623	gnomADg:amr	gnomADg:afr=0.000344748;gnomADg:oth=0.00092081;gnomADg:amr=0.00589623;gnomADg:fin=0.000288018;gnomADg:ALL=0.000765795;gnomADg:nfe=0.000909918;TOPMed=0.000868056;1000GENOMES:phase_3:ALL=0.000599041533546326;1000GENOMES:phase_3:AMR=0.00144092219020173;1000GENOMES:phase_3:CLM=0.00531914893617021;1000GENOMES:phase_3:EUR=0.00099403578528827;1000GENOMES:phase_3:FIN=0.00505050505050505;1000GENOMES:phase…
1	220875207	rs2642435	A	T	2	3	0.2	0		1	ENSEMBL:ENSEMBL_Watson	ENSEMBL:ENSEMBL_Watson=1;BUSHMAN:BANTU=0.5;
1	223556364	rs879082825	C	T	2	2	0.944954	0		0.5	HUMANGENOME_JCVI:J.CraigVenter	HUMANGENOME_JCVI:J.CraigVenter=0.5;
1	226324974	rs7531897	G	C	2	4	0.0769231	0		0.5	BUSHMAN:BUSHMAN_POP2	BUSHMAN:BUSHMAN_POP2=0.5;
1	229069100	rs615463	G	C	2	3	0.26699	0		1	ENSEMBL:ENSEMBL_Venter	ENSEMBL:ENSEMBL_Venter=1;ENSEMBL:ENSEMBL_Watson=0.5;
1	234995507	rs28533128	A	G	2	2	0.0528846	0.00398191	TOPMed	1	HUMANGENOME_JCVI:J.CraigVenter	TOPMed=0.003981906;HUMANGENOME_JCVI:J.CraigVenter=1;
1	235078968	rs62648381	G	T	3	3	0.863636	0		0.966102	1000GENOMES:pilot_1_YRI_low_coverage_panel	1000GENOMES:pilot_1_YRI_low_coverage_panel=0.966102;1000GENOMES:pilot_1_CEU_low_coverage_panel=0.833333;1000GENOMES:pilot_1_CHB+JPT_low_coverage_panel=0.733333;
1	246230805	rs150172080	G	C	2	2	0.05	0.00689655	gnomADg:asj	0.00689655	gnomADg:asj	gnomADg:nfe=0.0058976;gnomADg:ALL=0.00394904;gnomADg:asj=0.00689655;gnomADg:oth=0.00551471;gnomADg:amr=0.00118203;gnomADg:fin=0.00460299;gnomADg:afr=0.000918274;TOPMed=0.002532492;1000GENOMES:phase_3:ALL=0.000599041533546326;1000GENOMES:phase_3:CEU=0.00505050505050505;1000GENOMES:phase_3:EUR=0.00298210735586481;1000GENOMES:phase_3:IBS=0.00467289719626168;1000GENOMES:phase_3:TSI=0.0046728971962616…
2	918669	rs4854291	A	C	2	3	0.50495	0		1	COMPLETE_GENOMICS:PGP	HUMANGENOME_JCVI:J.CraigVenter=0.5;ILLUMINA-UK:YRI=0.5;COMPLETE_GENOMICS:YRI=1;COMPLETE_GENOMICS:PGP=1;
2	8272934	rs184223539	T	C	2	2	0.0727273	0.00961538	1000GENOMES:phase_3:PUR	0.00961538	1000GENOMES:phase_3:PUR	gnomADg:afr=0.000344116;gnomADg:oth=0.00275735;gnomADg:amr=0.00589623;gnomADg:ALL=0.00143266;gnomADg:asj=0.00689655;gnomADg:nfe=0.00207388;TOPMed=0.002142266;1000GENOMES:phase_3:ALL=0.00259584664536741;1000GENOMES:phase_3:ACB=0.00520833333333333;1000GENOMES:phase_3:AFR=0.00075642965204236;1000GENOMES:phase_3:AMR=0.00576368876080692;1000GENOMES:phase_3:BEB=0.00581395348837209;1000GENOMES:phase_3:C…
2	8321272	rs13423828	G	A	2	2	0.225962	0		0.5	ENSEMBL:ENSEMBL_celera	ENSEMBL:ENSEMBL_Venter=0.5;ENSEMBL:ENSEMBL_celera=0.5;
2	8388176	rs183383635	T	A	2	2	0.0545455	0.00961538	1000GENOMES:phase_3:PUR	0.00961538	1000GENOMES:phase_3:PUR	gnomADg:fin=0.00316456;gnomADg:amr=0.00235849;gnomADg:oth=0.00275735;gnomADg:afr=0.000229832;gnomADg:asj=0.00689655;gnomADg:ALL=0.0014972;gnomADg:nfe=0.00174984;TOPMed=0.002309506;1000GENOMES:phase_3:ALL=0.000599041533546326;1000GENOMES:phase_3:AMR=0.00288184438040346;1000GENOMES:phase_3:EUR=0.00099403578528827;1000GENOMES:phase_3:FIN=0.00505050505050505;1000GENOMES:phase_3:PUR=0.0096153846153846…
2	9384990	rs113557667	T	G	2	2	0.05	0.00970874	1000GENOMES:phase_3:GIH	0.5	BUSHMAN:BUSHMAN_POP	gnomADg:oth=0.00183824;gnomADg:afr=0.000114784;gnomADg:ALL=0.000828236;gnomADg:nfe=0.00149157;TOPMed=0.001457378;BUSHMAN:BUSHMAN_POP=0.5;1000GENOMES:phase_3:ALL=0.00139776357827476;1000GENOMES:phase_3:AMR=0.00288184438040346;1000GENOMES:phase_3:BEB=0.00581395348837209;1000GENOMES:phase_3:EUR=0.00099403578528827;1000GENOMES:phase_3:GIH=0.00970873786407767;1000GENOMES:phase_3:IBS=0.0046728971962616…
2	9521847	rs1339202881	G	C	2	2	0.0555556	0.0006141	gnomADg:afr	0.0006141	gnomADg:afr	gnomADg:ALL=0.000233458;gnomADg:afr=0.0006141;gnomADg:nfe=0.000135062;TOPMed=0.000191131;
2	11592187	rs1021860046	C	T	2	2	0.0625	0.00617195	TOPMed	0.00617195	TOPMed	TOPMed=0.006171955;
2	15256193	rs545976601	T	C	2	2	0.0504587	0.00934579	1000GENOMES:phase_3:TSI	0.00934579	1000GENOMES:phase_3:TSI	gnomADg:amr=0.00353774;gnomADg:oth=0.00276753;gnomADg:ALL=0.00111458;gnomADg:nfe=0.00155501;gnomADg:afr=0.000573789;TOPMed=0.001401631;1000GENOMES:phase_3:ALL=0.000998402555910543;1000GENOMES:phase_3:AMR=0.00288184438040346;1000GENOMES:phase_3:EUR=0.00298210735586481;1000GENOMES:phase_3:IBS=0.00467289719626168;1000GENOMES:phase_3:MXL=0.0078125;1000GENOMES:phase_3:PUR=0.00480769230769231;1000GENOM…
2	15380490	rs184492998	A	G	2	2	0.0504587	0.00934579	1000GENOMES:phase_3:TSI	0.00934579	1000GENOMES:phase_3:TSI	gnomADg:oth=0.00276243;gnomADg:amr=0.0023753;gnomADg:afr=0.000573658;gnomADg:ALL=0.000956816;gnomADg:nfe=0.00129803;TOPMed=0.001122898;1000GENOMES:phase_3:ALL=0.000998402555910543;1000GENOMES:phase_3:AMR=0.00288184438040346;1000GENOMES:phase_3:EUR=0.00298210735586481;1000GENOMES:phase_3:IBS=0.00467289719626168;1000GENOMES:phase_3:MXL=0.0078125;1000GENOMES:phase_3:PUR=0.00480769230769231;1000GENOM…
2	23038919	rs199768764	G	T	2	4	0.0673077	0.00895132	TOPMed	0.00895132	TOPMed	TOPMed=0.008951325;
2	25340792	rs367979024	G	T	2	2	0.0681818	0.00961538	1000GENOMES:phase_3:PUR	0.00961538	1000GENOMES:phase_3:PUR	gnomADg:nfe=0.00601735;gnomADg:asj=0.00364964;gnomADg:ALL=0.00468305;gnomADg:oth=0.00892857;gnomADg:amr=0.00902062;gnomADg:fin=0.00795107;gnomADg:afr=0.00108329;TOPMed=0.004810143;1000GENOMES:phase_3:ALL=0.00139776357827476;1000GENOMES:phase_3:AMR=0.00432276657060519;1000GENOMES:phase_3:CEU=0.00505050505050505;1000GENOMES:phase_3:CLM=0.00531914893617021;1000GENOMES:phase_3:EUR=0.00298210735586481…
2	32574160	rs954425413	C	T	2	2	0.0673077	0.00705594	TOPMed	0.00705594	TOPMed	TOPMed=0.007055938;
2	36165848	rs113455113	C	T	2	2	0.0776699	0.00738636	gnomADg:afr	1	BUSHMAN:BANTU	gnomADg:fin=0.00345622;gnomADg:amr=0.00694444;gnomADg:afr=0.00738636;gnomADg:ALL=0.00445477;gnomADg:eas=0.00327511;gnomADg:nfe=0.00412541;TOPMed=0.000613214;BUSHMAN:BANTU=1;
2	36165850	rs111239654	C	T	2	2	0.0792079	0.00060525	TOPMed	1	BUSHMAN:BANTU	TOPMed=0.00060525;BUSHMAN:BANTU=1;
2	36510923	rs1023152434	C	T	2	2	0.0769231	0.00498535	TOPMed	0.00498535	TOPMed	TOPMed=0.004985347;
2	36669755	rs7420911	T	A	2	2	0.0582524	0.0045045	gnomADg:oth	0.5	ENSEMBL:ENSEMBL_Watson	gnomADg:ALL=0.000668896;gnomADg:oth=0.0045045;gnomADg:nfe=0.00136488;TOPMed=8.7602e-05;ENSEMBL:ENSEMBL_Watson=0.5;
2	37132259	rs186308513	T	C	2	2	0.0550459	0.00934579	1000GENOMES:phase_3:IBS	0.00934579	1000GENOMES:phase_3:IBS	gnomADg:asj=0.00689655;gnomADg:amr=0.00353774;gnomADg:fin=0.000287687;gnomADg:oth=0.00459559;gnomADg:nfe=0.00239699;gnomADg:ALL=0.00181482;gnomADg:afr=0.0010333;TOPMed=0.001783894;1000GENOMES:phase_3:ALL=0.00119808306709265;1000GENOMES:phase_3:AMR=0.00144092219020173;1000GENOMES:phase_3:EUR=0.00397614314115308;1000GENOMES:phase_3:GBR=0.00549450549450549;1000GENOMES:phase_3:IBS=0.00934579439252336…
2	39110041	rs113930837	T	C	2	2	0.0666667	0		0.5	BUSHMAN:BANTU	BUSHMAN:BANTU=0.5;
2	42764635	rs183848298	C	T	2	2	0.05	0.00961538	1000GENOMES:phase_3:PUR	0.00961538	1000GENOMES:phase_3:PUR	gnomADg:afr=0.000114943;gnomADg:fin=0.000288351;gnomADg:amr=0.00471698;gnomADg:oth=0.000924214;gnomADg:ALL=0.000988457;gnomADg:asj=0.00689655;gnomADg:nfe=0.00142727;TOPMed=0.001672401;1000GENOMES:phase_3:ALL=0.000998402555910543;1000GENOMES:phase_3:AMR=0.00432276657060519;1000GENOMES:phase_3:EUR=0.00198807157057654;1000GENOMES:phase_3:FIN=0.00505050505050505;1000GENOMES:phase_3:MXL=0.0078125;1000…
2	43169025	rs868320082	A	T	3	2	0.0707547	0.000199095	TOPMed	0.000199095	TOPMed	gnomADg:ALL=6.90608e-05;gnomADg:nfe=0.000141663;TOPMed=0.000199095;
2	43169027	rs1207653329	A	T	2	2	0.0613208	0.000138504	gnomADg:nfe	0.000138504	gnomADg:nfe	gnomADg:ALL=6.71321e-05;gnomADg:nfe=0.000138504;TOPMed=3.1855e-05;
2	48872602	rs541352460	C	T	2	2	0.0550459	0.00549451	1000GENOMES:phase_3:GBR	0.00549451	1000GENOMES:phase_3:GBR	gnomADg:ALL=0.000637267;gnomADg:asj=0.00344828;gnomADg:oth=0.00183824;gnomADg:amr=0.00353774;gnomADg:afr=0.000229674;gnomADg:nfe=0.00077821;TOPMed=0.001250319;1000GENOMES:phase_3:ALL=0.000599041533546326;1000GENOMES:phase_3:CEU=0.00505050505050505;1000GENOMES:phase_3:EUR=0.00198807157057654;1000GENOMES:phase_3:GBR=0.00549450549450549;1000GENOMES:phase_3:ITU=0.00490196078431373;1000GENOMES:phase_3…
2	49388692	rs372960109	A	G	2	2	0.0545455	0.00581395	1000GENOMES:phase_3:BEB	0.00581395	1000GENOMES:phase_3:BEB	gnomADg:asj=0.00344828;gnomADg:amr=0.00117925;gnomADg:oth=0.00276753;gnomADg:ALL=0.000700726;gnomADg:nfe=0.000842624;gnomADg:afr=0.000459031;TOPMed=0.0008362;1000GENOMES:phase_3:ALL=0.000399361022364217;1000GENOMES:phase_3:BEB=0.00581395348837209;1000GENOMES:phase_3:SAS=0.00204498977505112;1000GENOMES:phase_3:STU=0.00490196078431373;
2	49389756	rs373436536	A	G	2	2	0.0504587	0.00490196	1000GENOMES:phase_3:STU	0.00490196	1000GENOMES:phase_3:STU	gnomADg:afr=0.000459137;gnomADg:amr=0.00118765;gnomADg:oth=0.00276243;gnomADg:asj=0.00344828;gnomADg:ALL=0.000700771;gnomADg:nfe=0.000842624;TOPMed=0.0008362;1000GENOMES:phase_3:ALL=0.000199680511182109;1000GENOMES:phase_3:SAS=0.00102249488752556;1000GENOMES:phase_3:STU=0.00490196078431373;
2	49393025	rs189686819	G	C	2	2	0.0636364	0.00961538	1000GENOMES:phase_3:PUR	0.00961538	1000GENOMES:phase_3:PUR	gnomADg:afr=0.00172414;gnomADg:nfe=0.00117005;gnomADg:ALL=0.00121282;gnomADg:oth=0.00276753;gnomADg:amr=0.00235849;TOPMed=0.00160869;1000GENOMES:phase_3:ALL=0.00159744408945687;1000GENOMES:phase_3:ACB=0.00520833333333333;1000GENOMES:phase_3:AFR=0.00302571860816944;1000GENOMES:phase_3:AMR=0.00432276657060519;1000GENOMES:phase_3:CLM=0.00531914893617021;1000GENOMES:phase_3:ESN=0.00505050505050505;10…
2	49444200	rs539076696	T	C	2	2	0.05	0.00581395	1000GENOMES:phase_3:BEB	0.00581395	1000GENOMES:phase_3:BEB	gnomADg:afr=0.000344195;gnomADg:amr=0.00117925;gnomADg:oth=0.00183824;gnomADg:ALL=0.000636862;gnomADg:asj=0.00344828;gnomADg:nfe=0.000842733;TOPMed=0.000844164;1000GENOMES:phase_3:ALL=0.000399361022364217;1000GENOMES:phase_3:BEB=0.00581395348837209;1000GENOMES:phase_3:SAS=0.00204498977505112;1000GENOMES:phase_3:STU=0.00490196078431373;
2	49503836	rs181396643	T	C	3	2	0.0504587	0.00884956	1000GENOMES:phase_3:GWD	0.00884956	1000GENOMES:phase_3:GWD	gnomADg:oth=0.00184162;gnomADg:amr=0.00235849;gnomADg:afr=0.00206564;gnomADg:nfe=0.000777605;gnomADg:ALL=0.00108266;TOPMed=0.001560907;1000GENOMES:phase_3:ALL=0.00139776357827476;1000GENOMES:phase_3:ACB=0.00520833333333333;1000GENOMES:phase_3:AFR=0.00302571860816944;1000GENOMES:phase_3:AMR=0.00288184438040346;1000GENOMES:phase_3:CLM=0.00531914893617021;1000GENOMES:phase_3:ESN=0.00505050505050505;…
2	52783803	rs143958351	C	T	2	2	0.05	0.00943396	gnomADg:amr	0.00943396	gnomADg:amr	gnomADg:nfe=0.00110161;gnomADg:ALL=0.00117849;gnomADg:afr=0.000804413;gnomADg:asj=0.00344828;gnomADg:amr=0.00943396;gnomADg:oth=0.00367647;TOPMed=0.001481269;1000GENOMES:phase_3:ALL=0.000998402555910543;1000GENOMES:phase_3:AFR=0.00075642965204236;1000GENOMES:phase_3:AMR=0.00144092219020173;1000GENOMES:phase_3:EUR=0.00198807157057654;1000GENOMES:phase_3:GIH=0.00485436893203883;1000GENOMES:phase_3:…
2	56423045	rs193204761	T	C	2	2	0.05	0.00934579	1000GENOMES:phase_3:IBS	0.00934579	1000GENOMES:phase_3:TSI	gnomADg:ALL=0.00200726;gnomADg:afr=0.00126321;gnomADg:fin=0.000863558;gnomADg:oth=0.00275735;gnomADg:amr=0.00471698;gnomADg:nfe=0.00272303;TOPMed=0.002620094;1000GENOMES:phase_3:ALL=0.00159744408945687;1000GENOMES:phase_3:ACB=0.00520833333333333;1000GENOMES:phase_3:AFR=0.00151285930408472;1000GENOMES:phase_3:AMR=0.00144092219020173;1000GENOMES:phase_3:CEU=0.00505050505050505;1000GENOMES:phase_3:C…
2	68766358	rs111701733	A	G	3	2	0.0545455	0.00934579	1000GENOMES:phase_3:TSI	0.5	BUSHMAN:BUSHMAN_POP2	gnomADg:amr=0.00472813;gnomADg:oth=0.00643382;gnomADg:fin=0.00287687;gnomADg:nfe=0.00440871;gnomADg:ALL=0.00312221;gnomADg:afr=0.00103401;TOPMed=0.003790775;BUSHMAN:BUSHMAN_POP2=0.5;1000GENOMES:phase_3:ALL=0.000599041533546326;1000GENOMES:phase_3:EUR=0.00298210735586481;1000GENOMES:phase_3:GBR=0.00549450549450549;1000GENOMES:phase_3:TSI=0.00934579439252336;
2	74351509	rs575184678	A	G	2	2	0.0772727	0.00485437	1000GENOMES:phase_3:GIH	0.00485437	1000GENOMES:phase_3:GIH	gnomADg:ALL=0.000286606;gnomADg:oth=0.00184502;gnomADg:amr=0.00117925;gnomADg:nfe=0.000388802;TOPMed=0.000979549;1000GENOMES:phase_3:ALL=0.000399361022364217;1000GENOMES:phase_3:EUR=0.00099403578528827;1000GENOMES:phase_3:GIH=0.00485436893203883;1000GENOMES:phase_3:IBS=0.00467289719626168;1000GENOMES:phase_3:SAS=0.00102249488752556;
2	74439091	rs376570314	A	G	2	2	0.0825688	0.00485437	1000GENOMES:phase_3:GIH	0.00485437	1000GENOMES:phase_3:GIH	gnomADg:ALL=0.000318471;gnomADg:afr=0.000114784;gnomADg:oth=0.00183824;gnomADg:amr=0.00117925;gnomADg:nfe=0.000388954;TOPMed=0.000899911;ESP6500:European_American=0.000628536;1000GENOMES:phase_3:ALL=0.000399361022364217;1000GENOMES:phase_3:EUR=0.00099403578528827;1000GENOMES:phase_3:GIH=0.00485436893203883;1000GENOMES:phase_3:IBS=0.00467289719626168;1000GENOMES:phase_3:SAS=0.00102249488752556;
2	74459212	rs547831001	T	A	2	2	0.0590909	0.0046729	1000GENOMES:phase_3:IBS	0.0046729	1000GENOMES:phase_3:IBS	gnomADg:amr=0.00118203;gnomADg:ALL=0.000191583;gnomADg:nfe=0.000260078;gnomADg:afr=0.000115154;TOPMed=0.000700815;1000GENOMES:phase_3:ALL=0.000199680511182109;1000GENOMES:phase_3:EUR=0.00099403578528827;1000GENOMES:phase_3:IBS=0.00467289719626168;
2	74712443	rs546812893	G	A	2	2	0.0550459	0.00485437	1000GENOMES:phase_3:GIH	0.00485437	1000GENOMES:phase_3:GIH	gnomADg:afr=0.00011489;gnomADg:ALL=0.000350475;gnomADg:nfe=0.000453897;gnomADg:oth=0.00184162;gnomADg:amr=0.00117925;TOPMed=0.000979549;1000GENOMES:phase_3:ALL=0.000399361022364217;1000GENOMES:phase_3:EUR=0.00099403578528827;1000GENOMES:phase_3:GIH=0.00485436893203883;1000GENOMES:phase_3:IBS=0.00467289719626168;1000GENOMES:phase_3:SAS=0.00102249488752556;
2	79610564	rs138569703	C	T	2	2	0.0590909	0.00505051	1000GENOMES:phase_3:LWK	0.00505051	1000GENOMES:phase_3:LWK	gnomADg:ALL=0.000892061;gnomADg:nfe=0.00129651;gnomADg:afr=0.000459453;gnomADg:amr=0.00236407;gnomADg:asj=0.00344828;gnomADg:oth=0.00092081;TOPMed=0.001306065;1000GENOMES:phase_3:ALL=0.000798722044728434;1000GENOMES:phase_3:AFR=0.00075642965204236;1000GENOMES:phase_3:EUR=0.00198807157057654;1000GENOMES:phase_3:IBS=0.00467289719626168;1000GENOMES:phase_3:LWK=0.00505050505050505;1000GENOMES:phase_3…
2	82795234	rs191783185	A	C	2	2	0.0514019	0.00934579	1000GENOMES:phase_3:TSI	0.00934579	1000GENOMES:phase_3:TSI	gnomADg:nfe=0.00137004;gnomADg:asj=0.00344828;gnomADg:ALL=0.00106198;gnomADg:afr=0.000461042;gnomADg:fin=0.000299222;gnomADg:amr=0.00618812;gnomADg:oth=0.000931099;TOPMed=0.001178644;1000GENOMES:phase_3:ALL=0.000998402555910543;1000GENOMES:phase_3:AFR=0.00075642965204236;1000GENOMES:phase_3:AMR=0.00144092219020173;1000GENOMES:phase_3:CLM=0.00531914893617021;1000GENOMES:phase_3:EUR=0.0019880715705…
2	82834105	rs186759709	G	A	2	2	0.0504587	0.00934579	1000GENOMES:phase_3:TSI	0.00934579	1000GENOMES:phase_3:TSI	gnomADg:afr=0.000459664;gnomADg:ALL=0.000958099;gnomADg:nfe=0.00129988;gnomADg:fin=0.000290192;gnomADg:oth=0.000924214;gnomADg:asj=0.00344828;gnomADg:amr=0.0035461;TOPMed=0.00117068;1000GENOMES:phase_3:ALL=0.000998402555910543;1000GENOMES:phase_3:AFR=0.00075642965204236;1000GENOMES:phase_3:AMR=0.00144092219020173;1000GENOMES:phase_3:CLM=0.00531914893617021;1000GENOMES:phase_3:EUR=0.00198807157057…
2	82997247	rs190001681	C	G	2	2	0.059633	0.00531915	1000GENOMES:phase_3:CLM	0.00531915	1000GENOMES:phase_3:CLM	gnomADg:nfe=0.00149273;gnomADg:amr=0.00472813;gnomADg:oth=0.000919118;gnomADg:fin=0.000287687;gnomADg:afr=0.000459559;gnomADg:asj=0.00344828;gnomADg:ALL=0.00108384;TOPMed=0.001210499;1000GENOMES:phase_3:ALL=0.000798722044728434;1000GENOMES:phase_3:AFR=0.00075642965204236;1000GENOMES:phase_3:AMR=0.00144092219020173;1000GENOMES:phase_3:CLM=0.00531914893617021;1000GENOMES:phase_3:EUR=0.0009940357852…
2	88110235	rs1020264995	A	G	3	2	0.0560748	0.00221963	gnomADg:nfe	0.00221963	gnomADg:nfe	gnomADg:fin=0.000479386;gnomADg:afr=0.000865651;gnomADg:eas=0.00094518;gnomADg:nfe=0.00221963;gnomADg:ALL=0.00138063;TOPMed=0.000143349;
2	91412084	rs1424574692	A	C	2	2	0.0909091	0.00369521	TOPMed	0.00369521	TOPMed	TOPMed=0.003695209;
2	94167804	rs1431562334	G	A	3	2	0.0681818	0.00895132	TOPMed	0.00895132	TOPMed	TOPMed=0.008951325;
2	100726605	rs186385275	C	T	2	2	0.0590909	0.00961538	1000GENOMES:phase_3:PUR	0.00961538	1000GENOMES:phase_3:PUR	gnomADg:amr=0.0070922;gnomADg:asj=0.00689655;gnomADg:afr=0.000459242;gnomADg:nfe=0.00110189;gnomADg:ALL=0.000923685;TOPMed=0.002086519;1000GENOMES:phase_3:ALL=0.00119808306709265;1000GENOMES:phase_3:AMR=0.00288184438040346;1000GENOMES:phase_3:CEU=0.00505050505050505;1000GENOMES:phase_3:EUR=0.00198807157057654;1000GENOMES:phase_3:IBS=0.00467289719626168;1000GENOMES:phase_3:ITU=0.00490196078431373;…
2	100778482	rs144908177	C	T	2	2	0.0636364	0.00961538	1000GENOMES:phase_3:PUR	0.00961538	1000GENOMES:phase_3:PUR	gnomADg:afr=0.000459348;gnomADg:ALL=0.000892004;gnomADg:nfe=0.00103761;gnomADg:amr=0.00707547;gnomADg:asj=0.00689655;TOPMed=0.002118374;1000GENOMES:phase_3:ALL=0.00119808306709265;1000GENOMES:phase_3:AMR=0.00288184438040346;1000GENOMES:phase_3:CEU=0.00505050505050505;1000GENOMES:phase_3:CHB=0.00485436893203883;1000GENOMES:phase_3:EAS=0.000992063492063492;1000GENOMES:phase_3:EUR=0.0019880715705765…
2	100802476	rs143763105	A	C	2	2	0.0550459	0.00961538	1000GENOMES:phase_3:PUR	0.00961538	1000GENOMES:phase_3:PUR	gnomADg:asj=0.00689655;gnomADg:amr=0.00707547;gnomADg:nfe=0.00103896;gnomADg:ALL=0.000861024;gnomADg:afr=0.000344511;TOPMed=0.002198012;1000GENOMES:phase_3:ALL=0.00119808306709265;1000GENOMES:phase_3:AMR=0.00288184438040346;1000GENOMES:phase_3:CEU=0.00505050505050505;1000GENOMES:phase_3:CHB=0.00485436893203883;1000GENOMES:phase_3:EAS=0.000992063492063492;1000GENOMES:phase_3:EUR=0.0019880715705765…
2	101745338	rs577317474	C	G	3	2	0.0990099	0.00934579	1000GENOMES:phase_3:TSI	0.00934579	1000GENOMES:phase_3:TSI	TOPMed=0.001552943;1000GENOMES:phase_3:ALL=0.000599041533546326;1000GENOMES:phase_3:CEU=0.00505050505050505;1000GENOMES:phase_3:EUR=0.00298210735586481;1000GENOMES:phase_3:TSI=0.00934579439252336;
2	102515890	rs141673758	C	T	2	2	0.0601852	0.0078125	1000GENOMES:phase_3:MXL	0.0078125	1000GENOMES:phase_3:MXL	gnomADg:nfe=0.000648508;gnomADg:amr=0.00118203;gnomADg:oth=0.00183824;gnomADg:afr=0.00011489;gnomADg:ALL=0.000509911;gnomADg:asj=0.00689655;TOPMed=0.00093973;1000GENOMES:phase_3:ALL=0.000998402555910543;1000GENOMES:phase_3:AMR=0.00144092219020173;1000GENOMES:phase_3:EUR=0.00198807157057654;1000GENOMES:phase_3:GIH=0.00485436893203883;1000GENOMES:phase_3:IBS=0.00467289719626168;1000GENOMES:phase_3:…
2	102587326	rs146760496	C	T	2	2	0.0545455	0.00934579	1000GENOMES:phase_3:IBS	0.00934579	1000GENOMES:phase_3:IBS	gnomADg:nfe=0.000648929;gnomADg:amr=0.00117925;gnomADg:oth=0.00184162;gnomADg:asj=0.00689655;gnomADg:ALL=0.000478225;TOPMed=0.00127421;1000GENOMES:phase_3:ALL=0.00119808306709265;1000GENOMES:phase_3:AMR=0.00144092219020173;1000GENOMES:phase_3:EUR=0.00298210735586481;1000GENOMES:phase_3:GIH=0.00485436893203883;1000GENOMES:phase_3:IBS=0.00934579439252336;1000GENOMES:phase_3:MXL=0.0078125;1000GENOME…
2	108707713	rs796344855	C	T	2	3	0.0582524	0.00535168	TOPMed	0.00535168	TOPMed	TOPMed=0.005351682;
2	115076305	rs200835883	C	T	2	2	0.087156	7.964e-06	TOPMed	7.964e-06	TOPMed	TOPMed=7.964e-06;
2	119444125	rs13006523	A	G	2	2	0.055	0.00134588	TOPMed	0.00134588	TOPMed	gnomADg:afr=0.000173671;gnomADg:ALL=0.000193686;gnomADg:nfe=0.000177999;gnomADg:fin=0.0008;TOPMed=0.001345884;
2	120098198	rs1193080320	G	T	2	2	0.0660377	0.00242131	gnomADg:amr	0.00242131	gnomADg:amr	gnomADg:oth=0.000934579;gnomADg:fin=0.00115808;gnomADg:amr=0.00242131;gnomADg:afr=0.000751315;gnomADg:nfe=0.000527009;gnomADg:eas=0.00129702;gnomADg:ALL=0.000758275;
2	120899416	rs6754658	C	G	3	2	0.0514019	0.00370317	TOPMed	0.00370317	TOPMed	TOPMed=0.003703173;
2	123913083	rs1850166	T	A	2	2	0.19	0		1	HUMANGENOME_JCVI:J.CraigVenter	HUMANGENOME_JCVI:J.CraigVenter=1;ENSEMBL:ENSEMBL_Venter=0.5;
2	124773947	rs55983717	T	A	2	2	0.17	0		1	ENSEMBL:ENSEMBL_Watson	ENSEMBL:ENSEMBL_Watson=1;BUSHMAN:BANTU=0.5;
2	127040709	rs1011359266	C	T	2	3	0.07	0.00938934	TOPMed	0.00938934	TOPMed	TOPMed=0.009389335;
2	133032493	rs763570823	C	A	2	2	0.05	0.00344828	gnomADg:asj	0.00344828	gnomADg:asj	gnomADg:asj=0.00344828;gnomADg:ALL=0.000191192;gnomADg:amr=0.00117925;gnomADg:afr=0.000229674;gnomADg:nfe=0.000129735;TOPMed=0.000485793;
2	134016328	rs35098679	A	T	3	2	0.0694444	0.000469865	TOPMed	0.000469865	TOPMed	TOPMed=0.000469865;
2	135928013	rs373308393	A	G	2	2	0.05	0.00961538	1000GENOMES:phase_3:PUR	0.00961538	1000GENOMES:phase_3:PUR	gnomADg:oth=0.00092081;gnomADg:amr=0.00117925;gnomADg:ALL=9.55414e-05;gnomADg:nfe=6.48004e-05;TOPMed=0.000222987;1000GENOMES:phase_3:ALL=0.000399361022364217;1000GENOMES:phase_3:AMR=0.00288184438040346;1000GENOMES:phase_3:PUR=0.00961538461538462;
2	135972351	rs374313287	C	T	2	2	0.0545455	0.00961538	1000GENOMES:phase_3:PUR	0.00961538	1000GENOMES:phase_3:PUR	gnomADg:nfe=0.000129887;gnomADg:ALL=0.000255118;gnomADg:amr=0.0035461;gnomADg:oth=0.000925926;gnomADg:afr=0.000229674;TOPMed=0.000509684;1000GENOMES:phase_3:ALL=0.000399361022364217;1000GENOMES:phase_3:AMR=0.00288184438040346;1000GENOMES:phase_3:PUR=0.00961538461538462;
2	136136239	rs535562252	A	C	2	2	0.0590909	0.00549451	1000GENOMES:phase_3:GBR	0.00549451	1000GENOMES:phase_3:GBR	gnomADg:asj=0.00347222;gnomADg:ALL=0.000987324;gnomADg:afr=0.000229516;gnomADg:oth=0.00184162;gnomADg:amr=0.00235849;gnomADg:fin=0.000287687;gnomADg:nfe=0.00149099;TOPMed=0.001592762;1000GENOMES:phase_3:ALL=0.000599041533546326;1000GENOMES:phase_3:EUR=0.00298210735586481;1000GENOMES:phase_3:GBR=0.00549450549450549;1000GENOMES:phase_3:IBS=0.00467289719626168;1000GENOMES:phase_3:TSI=0.0046728971962…
2	136152550	rs150360209	G	A	2	2	0.0590909	0.00549451	1000GENOMES:phase_3:GBR	0.00549451	1000GENOMES:phase_3:GBR	gnomADg:nfe=0.00149041;gnomADg:afr=0.000229621;gnomADg:fin=0.000287687;gnomADg:oth=0.00184162;gnomADg:amr=0.00235849;gnomADg:ALL=0.000987198;gnomADg:asj=0.00344828;TOPMed=0.001568871;1000GENOMES:phase_3:ALL=0.000798722044728434;1000GENOMES:phase_3:AFR=0.00075642965204236;1000GENOMES:phase_3:EUR=0.00298210735586481;1000GENOMES:phase_3:GBR=0.00549450549450549;1000GENOMES:phase_3:IBS=0.0046728971962…
2	136262914	rs186279158	G	A	2	2	0.05	0.0078125	1000GENOMES:phase_3:MXL	0.0078125	1000GENOMES:phase_3:MXL	gnomADg:ALL=0.000541367;gnomADg:asj=0.00344828;gnomADg:afr=0.000229674;gnomADg:oth=0.00183824;gnomADg:amr=0.00117925;gnomADg:nfe=0.000712805;TOPMed=0.001122898;1000GENOMES:phase_3:ALL=0.000798722044728434;1000GENOMES:phase_3:AFR=0.00075642965204236;1000GENOMES:phase_3:AMR=0.00144092219020173;1000GENOMES:phase_3:EUR=0.00198807157057654;1000GENOMES:phase_3:GBR=0.00549450549450549;1000GENOMES:phase_…
2	136322844	rs567862952	A	G	2	2	0.0681818	0.00276243	gnomADg:oth	0.00276243	gnomADg:oth	gnomADg:oth=0.00276243;gnomADg:ALL=0.000414118;gnomADg:nfe=0.000648004;TOPMed=0.000899911;
2	136970051	rs141058764	C	T	2	2	0.05	0.00961538	1000GENOMES:phase_3:PUR	0.00961538	1000GENOMES:phase_3:PUR	gnomADg:nfe=0.000908737;gnomADg:ALL=0.000892743;gnomADg:asj=0.00689655;gnomADg:afr=0.000229621;gnomADg:oth=0.00367647;gnomADg:amr=0.00592417;gnomADg:fin=0.000288517;TOPMed=0.001847604;1000GENOMES:phase_3:ALL=0.000599041533546326;1000GENOMES:phase_3:AMR=0.00288184438040346;1000GENOMES:phase_3:BEB=0.00581395348837209;1000GENOMES:phase_3:PUR=0.00961538461538462;1000GENOMES:phase_3:SAS=0.001022494887…
2	137054181	rs144517488	G	A	3	2	0.05	0.00819672	1000GENOMES:phase_3:ASW	0.00819672	1000GENOMES:phase_3:ASW	gnomADg:ALL=0.000796128;gnomADg:asj=0.00344828;gnomADg:afr=0.000803489;gnomADg:fin=0.00143843;gnomADg:amr=0.00117925;gnomADg:oth=0.00275735;gnomADg:nfe=0.000518538;TOPMed=0.000915838;1000GENOMES:phase_3:ALL=0.000599041533546326;1000GENOMES:phase_3:ACB=0.00520833333333333;1000GENOMES:phase_3:AFR=0.00151285930408472;1000GENOMES:phase_3:ASW=0.00819672131147541;1000GENOMES:phase_3:EUR=0.0009940357852…
2	143032754	rs1437524348	C	G	2	2	0.05	0.00833333	gnomADg:asj	0.00833333	gnomADg:asj	gnomADg:amr=0.00229358;gnomADg:asj=0.00833333;gnomADg:oth=0.00203252;gnomADg:fin=0.00206897;gnomADg:ALL=0.00283604;gnomADg:nfe=0.00500556;gnomADg:afr=0.000219298;
2	143220558	rs568963066	C	T	2	2	0.05	0.00689655	gnomADg:asj	0.00689655	gnomADg:asj	gnomADg:nfe=0.00162064;gnomADg:amr=0.00236967;gnomADg:oth=0.00367647;gnomADg:fin=0.000287687;gnomADg:afr=0.000344432;gnomADg:ALL=0.00117857;gnomADg:asj=0.00689655;TOPMed=0.001815749;1000GENOMES:phase_3:ALL=0.000798722044728434;1000GENOMES:phase_3:EUR=0.00198807157057654;1000GENOMES:phase_3:GIH=0.00485436893203883;1000GENOMES:phase_3:IBS=0.00467289719626168;1000GENOMES:phase_3:SAS=0.00204498977505…
2	143468661	rs62172155	A	T	2	4	0.192308	0		1	ENSEMBL:ENSEMBL_Venter	ENSEMBL:ENSEMBL_Venter=1;ENSEMBL:ENSEMBL_celera=0.5;
2	145589401	rs1477598689	A	G	2	2	0.0754717	0.00792079	gnomADg:oth	0.00792079	gnomADg:oth	gnomADg:nfe=0.00341463;gnomADg:ALL=0.00335594;gnomADg:afr=0.00177755;gnomADg:fin=0.00699746;gnomADg:oth=0.00792079;gnomADg:amr=0.00511509;
2	148744994	rs537105793	C	T	3	2	0.0625	0.00961538	1000GENOMES:phase_3:PUR	0.00961538	1000GENOMES:phase_3:PUR	gnomADg:asj=0.00909091;gnomADg:ALL=0.00276336;gnomADg:amr=0.00584795;gnomADg:oth=0.00381679;gnomADg:fin=0.00184638;gnomADg:afr=0.000930109;gnomADg:nfe=0.00425814;TOPMed=0.002508601;1000GENOMES:phase_3:ALL=0.000998402555910543;1000GENOMES:phase_3:AMR=0.00432276657060519;1000GENOMES:phase_3:CLM=0.00531914893617021;1000GENOMES:phase_3:EUR=0.00099403578528827;1000GENOMES:phase_3:IBS=0.004672897196261…
2	150634038	rs556232387	G	T	2	2	0.0504587	0.00934579	1000GENOMES:phase_3:IBS	0.00934579	1000GENOMES:phase_3:IBS	gnomADg:afr=0.00103306;gnomADg:ALL=0.00203874;gnomADg:nfe=0.00311203;gnomADg:oth=0.00459559;gnomADg:amr=0.00235849;TOPMed=0.002436927;1000GENOMES:phase_3:ALL=0.000599041533546326;1000GENOMES:phase_3:EUR=0.00298210735586481;1000GENOMES:phase_3:IBS=0.00934579439252336;1000GENOMES:phase_3:TSI=0.00467289719626168;
2	150693378	rs376122163	C	T	2	2	0.05	0.00934579	1000GENOMES:phase_3:IBS	0.00934579	1000GENOMES:phase_3:IBS	gnomADg:amr=0.00236967;gnomADg:oth=0.00369686;gnomADg:nfe=0.00325775;gnomADg:ALL=0.00211349;gnomADg:afr=0.00115554;TOPMed=0.002588239;1000GENOMES:phase_3:ALL=0.00139776357827476;1000GENOMES:phase_3:BEB=0.00581395348837209;1000GENOMES:phase_3:CEU=0.00505050505050505;1000GENOMES:phase_3:EUR=0.00497017892644135;1000GENOMES:phase_3:GBR=0.00549450549450549;1000GENOMES:phase_3:IBS=0.00934579439252336;1…
2	150696840	rs370994982	C	T	2	2	0.0514019	0.00934579	1000GENOMES:phase_3:IBS	0.00934579	1000GENOMES:phase_3:IBS	gnomADg:amr=0.00242718;gnomADg:oth=0.00378072;gnomADg:nfe=0.00325668;gnomADg:ALL=0.00211975;gnomADg:afr=0.00117178;TOPMed=0.002452854;1000GENOMES:phase_3:ALL=0.00139776357827476;1000GENOMES:phase_3:BEB=0.00581395348837209;1000GENOMES:phase_3:CEU=0.00505050505050505;1000GENOMES:phase_3:EUR=0.00497017892644135;1000GENOMES:phase_3:GBR=0.00549450549450549;1000GENOMES:phase_3:IBS=0.00934579439252336;1…
2	151069318	rs186668128	A	G	2	2	0.0504587	0.00934579	1000GENOMES:phase_3:IBS	0.00934579	1000GENOMES:phase_3:IBS	gnomADg:nfe=0.00654484;gnomADg:oth=0.00551471;gnomADg:amr=0.00827423;gnomADg:fin=0.000863061;gnomADg:afr=0.00137709;gnomADg:asj=0.00347222;gnomADg:ALL=0.0041396;TOPMed=0.004571228;1000GENOMES:phase_3:ALL=0.00179712460063898;1000GENOMES:phase_3:ACB=0.00520833333333333;1000GENOMES:phase_3:AFR=0.00075642965204236;1000GENOMES:phase_3:AMR=0.00144092219020173;1000GENOMES:phase_3:CHS=0.00476190476190476…
2	151170041	rs536774646	T	A	2	2	0.0509259	0.00964409	gnomADg:afr	0.00964409	gnomADg:afr	gnomADg:afr=0.00964409;gnomADg:fin=0.000292056;gnomADg:oth=0.00275735;gnomADg:amr=0.00591017;gnomADg:ALL=0.00360631;gnomADg:nfe=0.00129735;TOPMed=0.004547337;
2	168472569	rs571494089	G	A	2	2	0.05	0.00537634	1000GENOMES:phase_3:CDX	0.00537634	1000GENOMES:phase_3:CDX	gnomADg:nfe=0.00084317;gnomADg:ALL=0.000796533;gnomADg:amr=0.00235849;gnomADg:oth=0.00184502;gnomADg:afr=0.000917852;TOPMed=0.001242355;1000GENOMES:phase_3:ALL=0.000599041533546326;1000GENOMES:phase_3:AMR=0.00144092219020173;1000GENOMES:phase_3:CDX=0.00537634408602151;1000GENOMES:phase_3:EAS=0.000992063492063492;1000GENOMES:phase_3:GIH=0.00485436893203883;1000GENOMES:phase_3:PUR=0.004807692307692…
2	168530911	rs11675546	G	A	2	2	0.05	0.00235849	gnomADg:amr	0.00235849	gnomADg:amr	gnomADg:amr=0.00235849;gnomADg:oth=0.00183824;gnomADg:afr=0.000688863;gnomADg:ALL=0.000700905;gnomADg:nfe=0.000778109;TOPMed=0.001266246;
2	168950146	rs71430653	C	T	2	2	0.385714	0		0.5	HUMANGENOME_JCVI:J.CraigVenter	HUMANGENOME_JCVI:J.CraigVenter=0.5;
2	173744653	rs181532187	C	G	2	2	0.0504587	0.00588235	1000GENOMES:phase_3:PEL	0.00588235	1000GENOMES:phase_3:PEL	gnomADg:nfe=0.00032417;gnomADg:ALL=0.000477859;gnomADg:asj=0.00347222;gnomADg:afr=0.000459137;gnomADg:oth=0.00275735;gnomADg:amr=0.00235849;TOPMed=0.000653033;1000GENOMES:phase_3:ALL=0.000599041533546326;1000GENOMES:phase_3:AMR=0.00288184438040346;1000GENOMES:phase_3:EUR=0.00099403578528827;1000GENOMES:phase_3:GBR=0.00549450549450549;1000GENOMES:phase_3:PEL=0.00588235294117647;1000GENOMES:phase_3…
2	199033276	rs553828158	G	A	2	2	0.0636364	0.00934579	1000GENOMES:phase_3:TSI	0.00934579	1000GENOMES:phase_3:TSI	gnomADg:nfe=0.00181488;gnomADg:ALL=0.00117872;gnomADg:asj=0.00344828;gnomADg:afr=0.000344669;gnomADg:amr=0.00591017;TOPMed=0.002269687;1000GENOMES:phase_3:ALL=0.000798722044728434;1000GENOMES:phase_3:AMR=0.00288184438040346;1000GENOMES:phase_3:CLM=0.00531914893617021;1000GENOMES:phase_3:EUR=0.00198807157057654;1000GENOMES:phase_3:MXL=0.0078125;1000GENOMES:phase_3:TSI=0.00934579439252336;
2	199040821	rs554089330	A	G	2	2	0.0636364	0.00934579	1000GENOMES:phase_3:TSI	0.00934579	1000GENOMES:phase_3:TSI	gnomADg:afr=0.000344669;gnomADg:ALL=0.00124299;gnomADg:nfe=0.00194603;gnomADg:asj=0.00344828;gnomADg:amr=0.00591017;TOPMed=0.00254842;1000GENOMES:phase_3:ALL=0.000798722044728434;1000GENOMES:phase_3:AMR=0.00288184438040346;1000GENOMES:phase_3:CLM=0.00531914893617021;1000GENOMES:phase_3:EUR=0.00198807157057654;1000GENOMES:phase_3:MXL=0.0078125;1000GENOMES:phase_3:TSI=0.00934579439252336;
2	199092819	rs183038856	A	G	2	2	0.0636364	0.00934579	1000GENOMES:phase_3:TSI	0.00934579	1000GENOMES:phase_3:TSI	gnomADg:amr=0.00589623;gnomADg:afr=0.000344195;gnomADg:ALL=0.00120981;gnomADg:asj=0.00344828;gnomADg:nfe=0.00187897;TOPMed=0.00227765;1000GENOMES:phase_3:ALL=0.000798722044728434;1000GENOMES:phase_3:AMR=0.00288184438040346;1000GENOMES:phase_3:CLM=0.00531914893617021;1000GENOMES:phase_3:EUR=0.00198807157057654;1000GENOMES:phase_3:MXL=0.0078125;1000GENOMES:phase_3:TSI=0.00934579439252336;
2	199151473	rs142638057	A	G	2	2	0.0636364	0.00934579	1000GENOMES:phase_3:TSI	0.00934579	1000GENOMES:phase_3:TSI	gnomADg:nfe=0.00207361;gnomADg:ALL=0.00136934;gnomADg:afr=0.000344432;gnomADg:asj=0.00689655;gnomADg:amr=0.0070922;TOPMed=0.002588239;1000GENOMES:phase_3:ALL=0.000399361022364217;1000GENOMES:phase_3:EUR=0.00198807157057654;1000GENOMES:phase_3:TSI=0.00934579439252336;
2	199265777	rs542434365	G	A	2	2	0.0555556	0.00934579	1000GENOMES:phase_3:TSI	0.00934579	1000GENOMES:phase_3:TSI	gnomADg:nfe=0.00200933;gnomADg:amr=0.00707547;gnomADg:afr=0.000344195;gnomADg:asj=0.00689655;gnomADg:ALL=0.00133741;TOPMed=0.002564348;1000GENOMES:phase_3:ALL=0.000798722044728434;1000GENOMES:phase_3:AMR=0.00288184438040346;1000GENOMES:phase_3:CLM=0.00531914893617021;1000GENOMES:phase_3:EUR=0.00198807157057654;1000GENOMES:phase_3:MXL=0.0078125;1000GENOMES:phase_3:TSI=0.00934579439252336;
2	199277919	rs566030463	G	A	2	2	0.0590909	0.00689655	gnomADg:asj	0.00689655	gnomADg:asj	gnomADg:nfe=0.00187946;gnomADg:asj=0.00689655;gnomADg:ALL=0.00124204;gnomADg:afr=0.000344511;gnomADg:amr=0.00589623;TOPMed=0.00221394;1000GENOMES:phase_3:ALL=0.000599041533546326;1000GENOMES:phase_3:AMR=0.00144092219020173;1000GENOMES:phase_3:CLM=0.00531914893617021;1000GENOMES:phase_3:EUR=0.00099403578528827;1000GENOMES:phase_3:PJL=0.00520833333333333;1000GENOMES:phase_3:SAS=0.00102249488752556;…
2	199428350	rs143062117	A	G	2	2	0.05	0.0078125	1000GENOMES:phase_3:MXL	0.0078125	1000GENOMES:phase_3:MXL	gnomADg:amr=0.00471698;gnomADg:afr=0.000229568;gnomADg:asj=0.00689655;gnomADg:ALL=0.00082792;gnomADg:nfe=0.00116626;TOPMed=0.001449414;1000GENOMES:phase_3:ALL=0.000599041533546326;1000GENOMES:phase_3:AMR=0.00288184438040346;1000GENOMES:phase_3:CLM=0.00531914893617021;1000GENOMES:phase_3:EUR=0.00099403578528827;1000GENOMES:phase_3:MXL=0.0078125;1000GENOMES:phase_3:TSI=0.00467289719626168;
2	199548796	rs139990641	G	A	2	2	0.0636364	0.0078125	1000GENOMES:phase_3:MXL	0.0078125	1000GENOMES:phase_3:MXL	gnomADg:oth=0.000919118;gnomADg:asj=0.00344828;gnomADg:amr=0.00589623;gnomADg:afr=0.000344511;gnomADg:ALL=0.00130582;gnomADg:nfe=0.00200907;TOPMed=0.001951134;1000GENOMES:phase_3:ALL=0.000599041533546326;1000GENOMES:phase_3:AMR=0.00288184438040346;1000GENOMES:phase_3:CLM=0.00531914893617021;1000GENOMES:phase_3:EUR=0.00099403578528827;1000GENOMES:phase_3:MXL=0.0078125;1000GENOMES:phase_3:TSI=0.004…
2	199888377	rs185129165	C	T	2	2	0.0590909	0.0078125	1000GENOMES:phase_3:MXL	0.0078125	1000GENOMES:phase_3:MXL	gnomADg:ALL=0.000796178;gnomADg:asj=0.00689655;gnomADg:afr=0.000229568;gnomADg:oth=0.000919118;gnomADg:amr=0.00471698;gnomADg:nfe=0.00103708;TOPMed=0.001282174;1000GENOMES:phase_3:ALL=0.000399361022364217;1000GENOMES:phase_3:AMR=0.00288184438040346;1000GENOMES:phase_3:CLM=0.00531914893617021;1000GENOMES:phase_3:MXL=0.0078125;
2	201713133	rs376097726	C	T	2	2	0.05	0.00615603	TOPMed	0.00615603	TOPMed	TOPMed=0.006156027;
2	202580219	rs895281783	A	C	2	2	0.0576923	1.5928e-05	TOPMed	1.5928e-05	TOPMed	TOPMed=1.5928e-05;
2	203808369	rs12991364	G	A	2	2	0.0809524	0.00266809	gnomADg:fin	0.00266809	gnomADg:fin	gnomADg:ALL=0.00104305;gnomADg:afr=0.000328407;gnomADg:fin=0.00266809;gnomADg:nfe=0.00141509;TOPMed=0.000222987;
2	213052855	rs73987747	G	A	2	2	0.05	0.00934579	1000GENOMES:phase_3:IBS	0.5	ILLUMINA-UK:YRI	gnomADg:amr=0.00118203;gnomADg:oth=0.00276243;gnomADg:fin=0.000577034;gnomADg:ALL=0.0020727;gnomADg:nfe=0.00330911;gnomADg:afr=0.000918695;TOPMed=0.003241272;ILLUMINA-UK:YRI=0.5;1000GENOMES:phase_3:ALL=0.00199680511182109;1000GENOMES:phase_3:AFR=0.00075642965204236;1000GENOMES:phase_3:AMR=0.00432276657060519;1000GENOMES:phase_3:CEU=0.00505050505050505;1000GENOMES:phase_3:EUR=0.00497017892644135;1…
2	213054715	rs73987748	T	C	2	2	0.05	0.00934579	1000GENOMES:phase_3:IBS	0.5	ILLUMINA-UK:YRI	gnomADg:ALL=0.00207389;gnomADg:afr=0.000919118;gnomADg:fin=0.000577701;gnomADg:oth=0.00275735;gnomADg:amr=0.00117925;gnomADg:nfe=0.00331298;TOPMed=0.003304982;ILLUMINA-UK:YRI=0.5;1000GENOMES:phase_3:ALL=0.00199680511182109;1000GENOMES:phase_3:AFR=0.00075642965204236;1000GENOMES:phase_3:AMR=0.00432276657060519;1000GENOMES:phase_3:CEU=0.00505050505050505;1000GENOMES:phase_3:EUR=0.00497017892644135;…
2	213747631	rs141683349	A	T	2	2	0.0504587	0.00961538	1000GENOMES:phase_3:PUR	0.00961538	1000GENOMES:phase_3:PUR	gnomADg:nfe=0.00187946;gnomADg:ALL=0.00127397;gnomADg:asj=0.00344828;gnomADg:oth=0.000919118;gnomADg:amr=0.00589623;gnomADg:fin=0.000575705;gnomADg:afr=0.000229674;TOPMed=0.002190048;1000GENOMES:phase_3:ALL=0.00139776357827476;1000GENOMES:phase_3:AMR=0.00576368876080692;1000GENOMES:phase_3:EUR=0.00298210735586481;1000GENOMES:phase_3:IBS=0.00934579439252336;1000GENOMES:phase_3:MXL=0.0078125;1000GE…
2	225782544	rs1432235860	G	T	2	2	0.228155	2.3891e-05	TOPMed	2.3891e-05	TOPMed	TOPMed=2.3891e-05;
2	226381852	rs538002875	A	C	2	2	0.05	0.00531915	1000GENOMES:phase_3:CLM	0.00531915	1000GENOMES:phase_3:CLM	gnomADg:nfe=0.000388903;gnomADg:ALL=0.000222916;gnomADg:oth=0.000919118;TOPMed=0.000310589;1000GENOMES:phase_3:ALL=0.000199680511182109;1000GENOMES:phase_3:AMR=0.00144092219020173;1000GENOMES:phase_3:CLM=0.00531914893617021;
2	228976294	rs199742500	G	A	3	2	0.0693069	0.00291476	TOPMed	0.00291476	TOPMed	TOPMed=0.002914755;
2	236459603	rs117319510	A	G	2	2	0.0961538	0		0.191667	1000GENOMES:pilot_1_CHB+JPT_low_coverage_panel	1000GENOMES:pilot_1_CHB+JPT_low_coverage_panel=0.191667;
2	237793162	rs188063268	G	T	2	2	0.0504587	0.00934579	1000GENOMES:phase_3:IBS	0.00934579	1000GENOMES:phase_3:IBS	TOPMed=0.00060525;1000GENOMES:phase_3:ALL=0.000998402555910543;1000GENOMES:phase_3:AMR=0.00288184438040346;1000GENOMES:phase_3:EUR=0.00298210735586481;1000GENOMES:phase_3:FIN=0.00505050505050505;1000GENOMES:phase_3:IBS=0.00934579439252336;1000GENOMES:phase_3:MXL=0.0078125;1000GENOMES:phase_3:PEL=0.00588235294117647;
3	192798	rs746873671	C	G	4	2	0.119266	0.000175204	TOPMed	0.000175204	TOPMed	TOPMed=0.000175204;
3	3061114	rs188699080	A	T	2	2	0.05	0.00934579	1000GENOMES:phase_3:TSI	0.00934579	1000GENOMES:phase_3:TSI	gnomADg:afr=0.000114758;gnomADg:nfe=0.000453721;gnomADg:ALL=0.000286588;gnomADg:oth=0.000919118;TOPMed=0.00077249;1000GENOMES:phase_3:ALL=0.000599041533546326;1000GENOMES:phase_3:AMR=0.00144092219020173;1000GENOMES:phase_3:EUR=0.00198807157057654;1000GENOMES:phase_3:PUR=0.00480769230769231;1000GENOMES:phase_3:TSI=0.00934579439252336;
3	3116241	rs1269326890	A	C	2	2	0.0700935	0.00887574	gnomADg:amr	0.00887574	gnomADg:amr	gnomADg:nfe=0.00644213;gnomADg:ALL=0.00458666;gnomADg:fin=0.00450902;gnomADg:oth=0.00626959;gnomADg:amr=0.00887574;gnomADg:afr=0.00206398;
3	4856781	rs140231606	A	T	2	2	0.0545455	0.00934579	1000GENOMES:phase_3:IBS	0.00934579	1000GENOMES:phase_3:IBS	gnomADg:nfe=0.00155501;gnomADg:afr=0.000918907;gnomADg:oth=0.000919118;gnomADg:amr=0.00471698;gnomADg:asj=0.00344828;gnomADg:ALL=0.00121011;TOPMed=0.002190048;1000GENOMES:phase_3:ALL=0.00119808306709265;1000GENOMES:phase_3:AFR=0.00075642965204236;1000GENOMES:phase_3:AMR=0.00144092219020173;1000GENOMES:phase_3:CEU=0.00505050505050505;1000GENOMES:phase_3:CHB=0.00485436893203883;1000GENOMES:phase_3:…
3	10109951	rs536600904	G	A	2	2	0.0555556	0.00970874	1000GENOMES:phase_3:GIH	0.00970874	1000GENOMES:phase_3:GIH	gnomADg:asj=0.00344828;gnomADg:amr=0.00471698;gnomADg:fin=0.000288684;gnomADg:oth=0.000931099;gnomADg:ALL=0.00105729;gnomADg:nfe=0.00130412;gnomADg:afr=0.000693642;TOPMed=0.001552943;1000GENOMES:phase_3:ALL=0.00139776357827476;1000GENOMES:phase_3:AMR=0.00144092219020173;1000GENOMES:phase_3:CLM=0.00531914893617021;1000GENOMES:phase_3:EUR=0.00198807157057654;1000GENOMES:phase_3:GIH=0.00970873786407…
3	11372833	rs79470496	T	C	2	2	0.5	0		0.5	ENSEMBL:ENSEMBL_celera	ENSEMBL:ENSEMBL_celera=0.5;
3	13263431	rs755032504	G	T	4	2	0.0952381	6.371e-05	TOPMed	6.371e-05	TOPMed	TOPMed=6.371e-05;
3	13592018	rs200934037	C	T	2	2	0.0643564	0.00156091	TOPMed	0.00156091	TOPMed	TOPMed=0.001560907;
3	20442917	rs80099624	C	G	2	2	0.934579	4.7783e-05	TOPMed	0.5	COMPLETE_GENOMICS:YRI	TOPMed=4.7783e-05;ENSEMBL:ENSEMBL_Watson=0.5;COMPLETE_GENOMICS:YRI=0.5;
3	25494265	rs926169393	A	G	2	2	0.0518868	0.000199095	TOPMed	0.000199095	TOPMed	TOPMed=0.000199095;
3	35943178	rs190840917	T	C	2	2	0.0571429	0.0078125	1000GENOMES:phase_3:MXL	0.0078125	1000GENOMES:phase_3:MXL	gnomADg:afr=0.00421348;gnomADg:ALL=0.00176214;gnomADg:nfe=0.000713082;gnomADg:oth=0.00276753;gnomADg:amr=0.00473934;gnomADg:asj=0.00344828;TOPMed=0.002006881;1000GENOMES:phase_3:ALL=0.000998402555910543;1000GENOMES:phase_3:AFR=0.00151285930408472;1000GENOMES:phase_3:AMR=0.00432276657060519;1000GENOMES:phase_3:CLM=0.00531914893617021;1000GENOMES:phase_3:LWK=0.00505050505050505;1000GENOMES:phase_3:…
3	38624236	rs78532995	T	C	2	2	0.163462	0		0.5	BUSHMAN:BUSHMAN_POP2	ENSEMBL:ENSEMBL_celera=0.5;BUSHMAN:BUSHMAN_POP2=0.5;1000GENOMES:pilot_1_CEU_low_coverage_panel=0.2;
3	39643849	rs537507562	A	G	2	2	0.0545455	0.00549451	1000GENOMES:phase_3:GBR	0.00549451	1000GENOMES:phase_3:GBR	gnomADg:amr=0.00235849;gnomADg:asj=0.00344828;gnomADg:oth=0.00367647;gnomADg:fin=0.000863061;gnomADg:nfe=0.00155602;gnomADg:ALL=0.00108294;TOPMed=0.001592762;1000GENOMES:phase_3:ALL=0.00119808306709265;1000GENOMES:phase_3:AFR=0.00075642965204236;1000GENOMES:phase_3:AMR=0.00144092219020173;1000GENOMES:phase_3:CEU=0.00505050505050505;1000GENOMES:phase_3:EUR=0.00298210735586481;1000GENOMES:phase_3:G…
3	39662817	rs143762499	A	G	2	2	0.05	0.00549451	1000GENOMES:phase_3:GBR	0.00549451	1000GENOMES:phase_3:GBR	gnomADg:nfe=0.00155521;gnomADg:asj=0.00344828;gnomADg:ALL=0.0010826;gnomADg:fin=0.000863558;gnomADg:oth=0.00367647;gnomADg:amr=0.00235849;TOPMed=0.001592762;1000GENOMES:phase_3:ALL=0.00119808306709265;1000GENOMES:phase_3:AFR=0.00075642965204236;1000GENOMES:phase_3:AMR=0.00144092219020173;1000GENOMES:phase_3:CEU=0.00505050505050505;1000GENOMES:phase_3:EUR=0.00298210735586481;1000GENOMES:phase_3:GB…
3	46833682	rs368832334	G	A	2	2	0.05	0.00520833	1000GENOMES:phase_3:ACB	0.00520833	1000GENOMES:phase_3:ACB	gnomADg:amr=0.00118483;gnomADg:nfe=0.000194527;gnomADg:ALL=0.000541954;gnomADg:afr=0.00149563;gnomADe:nfe=0.000353911;gnomADe:amr=0.000516858;gnomADe:afr=0.00257853;gnomADe:asj=0.000348513;gnomADe:oth=0.000439947;gnomADe:sas=8.69868e-05;gnomADe:ALL=0.000400079;TOPMed=0.001154753;EVA_EXAC:ExAc_Aggregated_Populations=0.000226803;ESP6500:African_American=0.0031894;ESP6500:European_American=0.0001210…
3	46859205	rs369850293	G	C	2	2	0.0504587	0.00505051	1000GENOMES:phase_3:LWK	0.00505051	1000GENOMES:phase_3:LWK	gnomADg:amr=0.00117925;gnomADg:nfe=0.000194881;gnomADg:ALL=0.000191498;gnomADg:afr=0.000230362;TOPMed=0.00033448;1000GENOMES:phase_3:ALL=0.000199680511182109;1000GENOMES:phase_3:AFR=0.00075642965204236;1000GENOMES:phase_3:LWK=0.00505050505050505;
3	47586356	rs555220452	T	C	2	2	0.05	0.00588235	1000GENOMES:phase_3:PEL	0.00588235	1000GENOMES:phase_3:PEL	gnomADg:amr=0.00235849;gnomADg:oth=0.000919118;gnomADg:ALL=0.000254777;gnomADg:nfe=0.000194477;gnomADg:afr=0.000229516;TOPMed=0.000191131;1000GENOMES:phase_3:ALL=0.000199680511182109;1000GENOMES:phase_3:AMR=0.00144092219020173;1000GENOMES:phase_3:PEL=0.00588235294117647;
3	47617925	rs549637826	T	C	2	2	0.0504587	0.00588235	1000GENOMES:phase_3:PEL	0.00588235	1000GENOMES:phase_3:PEL	gnomADg:amr=0.00235849;gnomADg:oth=0.000922509;gnomADg:ALL=0.000254777;gnomADg:nfe=0.000194452;gnomADg:afr=0.000229516;TOPMed=0.000191131;1000GENOMES:phase_3:ALL=0.000199680511182109;1000GENOMES:phase_3:AMR=0.00144092219020173;1000GENOMES:phase_3:PEL=0.00588235294117647;
3	48208260	rs371513626	G	A	2	2	0.05	0.00117925	gnomADg:amr	0.00117925	gnomADg:amr	gnomADg:nfe=0.000194401;gnomADg:amr=0.00117925;gnomADg:afr=0.00022941;gnomADg:ALL=0.000191022;TOPMed=0.000469865;
3	48247110	rs370460202	A	G	2	2	0.05	0.00117925	gnomADg:amr	0.00117925	gnomADg:amr	gnomADg:nfe=0.000194578;gnomADg:ALL=0.000159357;gnomADg:afr=0.000114837;gnomADg:amr=0.00117925;TOPMed=0.000342444;
3	48302839	rs138159001	G	C	2	2	0.05	0.00520833	1000GENOMES:phase_3:ACB	0.00520833	1000GENOMES:phase_3:ACB	gnomADg:ALL=0.000732858;gnomADg:nfe=0.000194527;gnomADg:afr=0.00206801;gnomADg:amr=0.00235849;TOPMed=0.001154753;1000GENOMES:phase_3:ALL=0.000399361022364217;1000GENOMES:phase_3:ACB=0.00520833333333333;1000GENOMES:phase_3:AFR=0.00151285930408472;1000GENOMES:phase_3:LWK=0.00505050505050505;
3	48308353	rs372156879	C	T	2	2	0.05	0.00520833	1000GENOMES:phase_3:PJL	0.00520833	1000GENOMES:phase_3:PJL	gnomADg:amr=0.00235849;gnomADg:afr=0.00252525;gnomADg:nfe=0.000194553;gnomADg:ALL=0.000860366;TOPMed=0.001178644;1000GENOMES:phase_3:ALL=0.000399361022364217;1000GENOMES:phase_3:AFR=0.00075642965204236;1000GENOMES:phase_3:GWD=0.00442477876106195;1000GENOMES:phase_3:PJL=0.00520833333333333;1000GENOMES:phase_3:SAS=0.00102249488752556;
3	48338516	rs182756150	T	A	3	2	0.05	0.00520833	1000GENOMES:phase_3:ACB	0.00520833	1000GENOMES:phase_3:ACB	gnomADg:oth=0.000919118;gnomADg:amr=0.00235849;gnomADg:afr=0.00344669;gnomADg:ALL=0.00111536;gnomADg:nfe=0.000129752;TOPMed=0.001489233;1000GENOMES:phase_3:ALL=0.000599041533546326;1000GENOMES:phase_3:ACB=0.00520833333333333;1000GENOMES:phase_3:AFR=0.00226928895612708;1000GENOMES:phase_3:LWK=0.00505050505050505;1000GENOMES:phase_3:GWD=0.00442477876106195;
3	48343686	rs141841850	G	A	2	2	0.05	0.00520833	1000GENOMES:phase_3:ACB	0.00520833	1000GENOMES:phase_3:ACB	gnomADg:afr=0.00264246;gnomADg:amr=0.00235849;gnomADg:ALL=0.000892118;gnomADg:nfe=0.000194553;TOPMed=0.001465341;1000GENOMES:phase_3:ALL=0.000599041533546326;1000GENOMES:phase_3:ACB=0.00520833333333333;1000GENOMES:phase_3:AFR=0.00226928895612708;1000GENOMES:phase_3:LWK=0.00505050505050505;1000GENOMES:phase_3:GWD=0.00442477876106195;
3	48344627	rs375970800	G	A	2	2	0.05	0.00442478	1000GENOMES:phase_3:GWD	0.00442478	1000GENOMES:phase_3:GWD	gnomADg:nfe=0.000194452;gnomADg:afr=0.00252699;gnomADg:amr=0.00235849;gnomADg:ALL=0.000859982;TOPMed=0.00144145;1000GENOMES:phase_3:ALL=0.000199680511182109;1000GENOMES:phase_3:AFR=0.00075642965204236;1000GENOMES:phase_3:GWD=0.00442477876106195;
3	48350452	rs369798072	G	A	2	2	0.05	0.00442478	1000GENOMES:phase_3:GWD	0.00442478	1000GENOMES:phase_3:GWD	gnomADg:nfe=0.000194654;gnomADg:amr=0.00236407;gnomADg:afr=0.00195313;gnomADg:ALL=0.000701531;TOPMed=0.001329957;1000GENOMES:phase_3:ALL=0.000199680511182109;1000GENOMES:phase_3:AFR=0.00075642965204236;1000GENOMES:phase_3:GWD=0.00442477876106195;
3	48493949	rs960423466	G	A	2	2	0.0560748	0.000788417	TOPMed	0.000788417	TOPMed	TOPMed=0.000788417;
3	48501388	rs913193305	C	T	2	2	0.05	0.00103425	gnomADg:afr	0.00103425	gnomADg:afr	gnomADg:afr=0.00103425;gnomADg:ALL=0.000350653;gnomADg:nfe=0.000129769;TOPMed=0.000653033;
3	48605802	rs201250580	C	A	3	2	0.05	0.000653808	gnomADe:oth	0.001	CLINSEQ_SNP:CSAgilent	gnomADg:ALL=9.55414e-05;gnomADg:afr=0.000114837;gnomADg:nfe=0.000129618;gnomADe:amr=0.000581159;gnomADe:nfe=0.000202361;gnomADe:oth=0.000653808;gnomADe:ALL=0.000199149;gnomADe:afr=0.000184706;TOPMed=0.000230951;CLINSEQ_SNP:CSAgilent=0.001;EVA_EXAC:ExAc_Aggregated_Populations=0.000156501;ESP6500:African_American=0.000226963;ESP6500:European_American=0.000116279;
3	48666977	rs564351915	A	C	2	2	0.0545455	0.000922509	gnomADg:oth	0.000922509	gnomADg:oth	gnomADg:oth=0.000922509;gnomADg:afr=0.000114758;gnomADg:ALL=0.000159246;gnomADg:nfe=0.000194452;TOPMed=0.000278733;
3	55846693	rs112430416	T	C	2	4	0.052381	0		0.5	BUSHMAN:BANTU	BUSHMAN:BANTU=0.5;
3	62140231	rs763009210	C	T	2	2	0.0681818	0.00117925	gnomADg:amr	0.00117925	gnomADg:amr	gnomADg:amr=0.00117925;gnomADg:oth=0.000919118;gnomADg:ALL=0.000286642;gnomADg:nfe=0.000389004;gnomADg:afr=0.000114758;TOPMed=0.000581358;
3	62491558	rs5007494	A	C	2	4	0.05	0		0.5	BUSHMAN:BANTU	BUSHMAN:BUSHMAN_POP=0.5;BUSHMAN:BANTU=0.5;
3	62547595	rs770403088	C	G	4	2	0.0648148	0.00809123	TOPMed	0.00809123	TOPMed	TOPMed=0.008091233;
3	62939792	rs1425643848	C	A	2	2	0.0636364	0.00250627	gnomADg:fin	0.00250627	gnomADg:fin	gnomADg:oth=0.00112108;gnomADg:fin=0.00250627;gnomADg:ALL=0.000631032;gnomADg:nfe=0.000513875;gnomADg:afr=0.000394218;TOPMed=3.1855e-05;
3	73209339	rs9849470	A	G	2	4	0.106796	0		0.5	ENSEMBL:ENSEMBL_Venter	ENSEMBL:ENSEMBL_Venter=0.5;
3	75723684	rs3009048	A	G	3	2	0.885714	0		1	BUSHMAN:BUSHMAN_POP2	HUMANGENOME_JCVI:J.CraigVenter=1;ILLUMINA-UK:YRI=1;COMPLETE_GENOMICS:YRI=1;BUSHMAN:BUSHMAN_POP=1;BUSHMAN:BUSHMAN_POP2=1;
3	78481199	rs144670159	C	T	2	2	0.05	0.00934579	1000GENOMES:phase_3:IBS	0.00934579	1000GENOMES:phase_3:IBS	gnomADg:ALL=0.000445945;gnomADg:nfe=0.000259336;gnomADg:afr=0.000688705;gnomADg:amr=0.00353774;gnomADg:oth=0.00092081;TOPMed=0.000732671;1000GENOMES:phase_3:ALL=0.000998402555910543;1000GENOMES:phase_3:AFR=0.00151285930408472;1000GENOMES:phase_3:EUR=0.00298210735586481;1000GENOMES:phase_3:IBS=0.00934579439252336;1000GENOMES:phase_3:LWK=0.00505050505050505;1000GENOMES:phase_3:GWD=0.004424778761061…
3	83050813	rs919212023	G	T	3	3	0.0576923	0.00272362	TOPMed	0.00272362	TOPMed	TOPMed=0.002723624;
3	83741562	rs75342354	A	G	2	2	0.252427	0		0.5	ENSEMBL:ENSEMBL_Venter	ENSEMBL:ENSEMBL_Venter=0.5;
3	83776380	rs548586046	G	A	2	2	0.05	0.00884956	1000GENOMES:phase_3:GWD	0.00884956	1000GENOMES:phase_3:GWD	gnomADg:amr=0.0035545;gnomADg:asj=0.00347222;gnomADg:oth=0.00184162;gnomADg:nfe=0.00103991;gnomADg:ALL=0.000797652;gnomADg:afr=0.000344432;TOPMed=0.003089959;1000GENOMES:phase_3:ALL=0.000798722044728434;1000GENOMES:phase_3:AFR=0.00151285930408472;1000GENOMES:phase_3:AMR=0.00144092219020173;1000GENOMES:phase_3:EUR=0.00099403578528827;1000GENOMES:phase_3:GWD=0.00884955752212389;1000GENOMES:phase_3:…
3	84545420	rs372934660	A	T	3	2	0.0514019	2.3891e-05	TOPMed	2.3891e-05	TOPMed	TOPMed=2.3891e-05;
3	90711992	rs36170449	T	G	2	2	0.8	0		0.5	HUMANGENOME_JCVI:J.CraigVenter	HUMANGENOME_JCVI:J.CraigVenter=0.5;
3	90716065	rs1294555340	T	C	2	2	0.0642202	0.0099468	TOPMed	0.0099468	TOPMed	TOPMed=0.009946802;
3	90997919	rs1259606723	C	G	2	2	0.0643564	3.1855e-05	TOPMed	3.1855e-05	TOPMed	TOPMed=3.1855e-05;
3	93736516	rs1301957362	G	A	2	2	0.0545455	0.00199892	TOPMed	0.00199892	TOPMed	TOPMed=0.001998917;
3	93740419	rs36131800	T	C	2	2	0.87963	0		0.5	HUMANGENOME_JCVI:J.CraigVenter	HUMANGENOME_JCVI:J.CraigVenter=0.5;
3	93822038	rs150955988	T	C	2	2	0.0504587	0.00694444	gnomADg:asj	0.00694444	gnomADg:asj	gnomADg:nfe=0.00246914;gnomADg:ALL=0.00149978;gnomADg:afr=0.000344828;gnomADg:amr=0.00236407;gnomADg:asj=0.00694444;gnomADg:oth=0.00184502;TOPMed=0.002030772;1000GENOMES:phase_3:ALL=0.000599041533546326;1000GENOMES:phase_3:AMR=0.00144092219020173;1000GENOMES:phase_3:EUR=0.00099403578528827;1000GENOMES:phase_3:GIH=0.00485436893203883;1000GENOMES:phase_3:PEL=0.00588235294117647;1000GENOMES:phase_3:…
3	95603338	rs140834310	T	C	2	2	0.0545455	0.00961538	1000GENOMES:phase_3:PUR	0.00961538	1000GENOMES:phase_3:PUR	TOPMed=0.002643986;1000GENOMES:phase_3:ALL=0.00179712460063898;1000GENOMES:phase_3:AFR=0.00226928895612708;1000GENOMES:phase_3:AMR=0.00432276657060519;1000GENOMES:phase_3:EUR=0.00298210735586481;1000GENOMES:phase_3:FIN=0.00505050505050505;1000GENOMES:phase_3:LWK=0.00505050505050505;1000GENOMES:phase_3:GWD=0.00442477876106195;1000GENOMES:phase_3:MSL=0.00588235294117647;1000GENOMES:phase_3:PEL=0.00…
3	98424320	rs567953288	C	T	2	2	0.059633	0.00520833	1000GENOMES:phase_3:PJL	0.00520833	1000GENOMES:phase_3:PJL	gnomADg:afr=0.000229674;gnomADg:ALL=0.000382385;gnomADg:nfe=0.000518941;gnomADg:amr=0.00117925;gnomADg:asj=0.00344828;TOPMed=0.000804345;1000GENOMES:phase_3:ALL=0.000599041533546326;1000GENOMES:phase_3:AMR=0.00144092219020173;1000GENOMES:phase_3:EUR=0.00099403578528827;1000GENOMES:phase_3:PJL=0.00520833333333333;1000GENOMES:phase_3:PUR=0.00480769230769231;1000GENOMES:phase_3:SAS=0.001022494887525…
3	106769758	rs192727593	C	A	2	2	0.0545455	0.00505051	1000GENOMES:phase_3:LWK	0.00505051	1000GENOMES:phase_3:LWK	gnomADg:afr=0.000114758;gnomADg:ALL=0.000159307;gnomADg:nfe=0.000259403;TOPMed=0.000262806;1000GENOMES:phase_3:ALL=0.000599041533546326;1000GENOMES:phase_3:AFR=0.00075642965204236;1000GENOMES:phase_3:EUR=0.00198807157057654;1000GENOMES:phase_3:IBS=0.00467289719626168;1000GENOMES:phase_3:LWK=0.00505050505050505;1000GENOMES:phase_3:TSI=0.00467289719626168;
3	114434578	rs369360218	A	G	2	2	0.0714286	0.00103164	gnomADg:afr	0.00103164	gnomADg:afr	gnomADg:afr=0.00103164;gnomADg:ALL=0.000850702;gnomADg:nfe=0.000883392;
3	114434580	rs373547480	C	G	2	2	0.0673077	0.000748503	gnomADg:nfe	0.000748503	gnomADg:nfe	gnomADg:ALL=0.000385802;gnomADg:nfe=0.000748503;gnomADg:afr=0.000320513;
3	114452983	rs375808066	A	G	2	2	0.05	0.00934579	1000GENOMES:phase_3:TSI	0.00934579	1000GENOMES:phase_3:TSI	gnomADg:ALL=0.000573321;gnomADg:eas=0.000641849;gnomADg:nfe=0.000713174;gnomADg:afr=0.000573526;gnomADg:amr=0.00118765;TOPMed=0.001122898;1000GENOMES:phase_3:ALL=0.000399361022364217;1000GENOMES:phase_3:EUR=0.00198807157057654;1000GENOMES:phase_3:TSI=0.00934579439252336;
3	114975552	rs142351941	A	G	2	2	0.0590909	0.00549451	1000GENOMES:phase_3:GBR	0.00549451	1000GENOMES:phase_3:GBR	gnomADg:ALL=0.000987387;gnomADg:afr=0.000344511;gnomADg:amr=0.00236407;gnomADg:nfe=0.00168503;TOPMed=0.001887424;1000GENOMES:phase_3:ALL=0.000998402555910543;1000GENOMES:phase_3:AMR=0.00144092219020173;1000GENOMES:phase_3:EUR=0.00298210735586481;1000GENOMES:phase_3:GBR=0.00549450549450549;1000GENOMES:phase_3:IBS=0.00467289719626168;1000GENOMES:phase_3:ITU=0.00490196078431373;1000GENOMES:phase_3:P…
3	119628652	rs201546738	G	C	3	2	0.05	0.00961538	1000GENOMES:phase_3:PUR	0.00961538	1000GENOMES:phase_3:PUR	gnomADg:ALL=0.000541505;gnomADg:nfe=0.000712897;gnomADg:amr=0.00353774;gnomADg:asj=0.00344828;gnomADg:oth=0.00184162;gnomADe:ALL=0.00115342;gnomADe:sas=0.000683945;gnomADe:oth=0.0045045;gnomADe:afr=0.000124116;gnomADe:asj=0.00314539;gnomADe:nfe=0.00112966;gnomADe:amr=0.00237209;TOPMed=0.001067151;EVA_EXAC:ExAc_Aggregated_Populations=0.00103791;ESP6500:African_American=0.000453926;ESP6500:European…
3	126067096	rs879716220	C	G	3	2	0.245098	0.000653033	TOPMed	0.000653033	TOPMed	TOPMed=0.000653033;
3	127675264	rs924527691	C	T	2	2	0.0728155	0.00482607	TOPMed	0.00482607	TOPMed	TOPMed=0.00482607;
3	146607725	rs73156961	G	T	3	2	0.204545	0.00077249	TOPMed	0.00077249	TOPMed	TOPMed=0.00077249;
3	146677379	rs116143440	T	A	2	2	0.0504587	0.00860092	gnomADg:afr	0.00860092	gnomADg:afr	gnomADg:oth=0.00333333;gnomADg:eas=0.0058651;gnomADg:afr=0.00860092;gnomADg:ALL=0.0036643;gnomADg:nfe=0.00252874;
3	146677382	rs150494154	T	G	2	2	0.05	0.00592672	gnomADg:afr	0.00592672	gnomADg:afr	gnomADg:nfe=0.00126476;gnomADg:afr=0.00592672;gnomADg:eas=0.00413223;gnomADg:oth=0.00306748;gnomADg:ALL=0.00229158;
3	151040740	rs141743676	T	C	2	2	0.0550459	0.00505051	1000GENOMES:phase_3:LWK	0.00505051	1000GENOMES:phase_3:LWK	gnomADg:oth=0.00276753;gnomADg:amr=0.00236407;gnomADg:asj=0.00344828;gnomADg:ALL=0.000383166;gnomADg:nfe=0.000389914;TOPMed=0.000780454;1000GENOMES:phase_3:ALL=0.000599041533546326;1000GENOMES:phase_3:AFR=0.00075642965204236;1000GENOMES:phase_3:AMR=0.00144092219020173;1000GENOMES:phase_3:LWK=0.00505050505050505;1000GENOMES:phase_3:PUR=0.00480769230769231;1000GENOMES:phase_3:SAS=0.0010224948875255…
3	153889694	rs1394420810	A	G	2	2	0.0514019	0.00422849	gnomADg:nfe	0.00422849	gnomADg:nfe	gnomADg:nfe=0.00422849;gnomADg:ALL=0.00236967;gnomADg:afr=0.000380711;gnomADg:oth=0.00342466;gnomADg:eas=0.000738552;TOPMed=0.002333397;
3	154026890	rs56051539	G	T	3	2	0.139423	0.000175204	TOPMed	0.5	ENSEMBL:ENSEMBL_Watson	TOPMed=0.000175204;ENSEMBL:ENSEMBL_Watson=0.5;
3	182975767	rs187862869	C	T	2	2	0.0642202	0.0078125	1000GENOMES:phase_3:MXL	0.0078125	1000GENOMES:phase_3:MXL	gnomADg:afr=0.000120569;gnomADg:ALL=0.00027401;gnomADg:nfe=0.000272889;gnomADg:oth=0.00207039;gnomADg:asj=0.0034965;TOPMed=0.00060525;1000GENOMES:phase_3:ALL=0.000599041533546326;1000GENOMES:phase_3:AMR=0.00288184438040346;1000GENOMES:phase_3:CLM=0.00531914893617021;1000GENOMES:phase_3:EUR=0.00099403578528827;1000GENOMES:phase_3:IBS=0.00467289719626168;1000GENOMES:phase_3:MXL=0.0078125;
3	185385024	rs567698031	T	C	2	2	0.0504587	0.00589623	gnomADg:amr	0.00589623	gnomADg:amr	gnomADg:oth=0.000919118;gnomADg:amr=0.00589623;gnomADg:asj=0.00344828;gnomADg:afr=0.000229516;gnomADg:ALL=0.000827973;gnomADg:nfe=0.00110189;TOPMed=0.001083078;1000GENOMES:phase_3:ALL=0.000599041533546326;1000GENOMES:phase_3:AMR=0.00144092219020173;1000GENOMES:phase_3:BEB=0.00581395348837209;1000GENOMES:phase_3:CLM=0.00531914893617021;1000GENOMES:phase_3:PJL=0.00520833333333333;1000GENOMES:phase_…
3	185397705	rs185216383	A	G	2	2	0.0504587	0.00589623	gnomADg:amr	0.00589623	gnomADg:amr	gnomADg:amr=0.00589623;gnomADg:asj=0.00344828;gnomADg:oth=0.00183824;gnomADg:nfe=0.00110246;gnomADg:ALL=0.000860256;gnomADg:afr=0.000229568;TOPMed=0.00110697;1000GENOMES:phase_3:ALL=0.000599041533546326;1000GENOMES:phase_3:AMR=0.00144092219020173;1000GENOMES:phase_3:BEB=0.00581395348837209;1000GENOMES:phase_3:CLM=0.00531914893617021;1000GENOMES:phase_3:PJL=0.00520833333333333;1000GENOMES:phase_3:…
3	186013257	rs74760831	T	A	2	2	0.160377	0		1	ENSEMBL:ENSEMBL_celera	ENSEMBL:ENSEMBL_Venter=1;ENSEMBL:ENSEMBL_celera=1;BUSHMAN:BUSHMAN_POP2=0.5;
3	191816742	rs9844717	T	G	2	2	0.0841121	0.00108308	TOPMed	0.00108308	TOPMed	TOPMed=0.001083078;
3	194325047	rs1250681318	A	C	2	2	0.0990099	0.000207059	TOPMed	0.000207059	TOPMed	TOPMed=0.000207059;
3	196698155	rs545410205	C	T	2	2	0.0590909	0.00934579	1000GENOMES:phase_3:IBS	0.00934579	1000GENOMES:phase_3:TSI	gnomADg:nfe=0.000978984;gnomADg:amr=0.00589623;gnomADg:oth=0.00185529;gnomADg:ALL=0.000704361;TOPMed=0.001162717;1000GENOMES:phase_3:ALL=0.00179712460063898;1000GENOMES:phase_3:AFR=0.00075642965204236;1000GENOMES:phase_3:AMR=0.00576368876080692;1000GENOMES:phase_3:ASW=0.00819672131147541;1000GENOMES:phase_3:CLM=0.00531914893617021;1000GENOMES:phase_3:EUR=0.00397614314115308;1000GENOMES:phase_3:IB…
3	197576563	rs79075159	A	G	2	2	0.0594059	0		0.5	ENSEMBL:ENSEMBL_Venter	ENSEMBL:ENSEMBL_Venter=0.5;
4	16905	rs371089275	C	A	2	2	0.0550459	0.00831422	TOPMed	0.00831422	TOPMed	gnomADg:nfe=0.00247117;gnomADg:asj=0.008;gnomADg:ALL=0.00390759;gnomADg:afr=0.00757576;gnomADg:eas=0.00282885;gnomADg:fin=0.00209958;gnomADg:oth=0.00394477;gnomADg:amr=0.00248139;TOPMed=0.00831422;
4	2399094	rs28453372	C	G	2	2	0.0825688	0		0.5	ENSEMBL:ENSEMBL_Venter	ENSEMBL:ENSEMBL_Venter=0.5;
4	3574320	rs960643037	A	C	2	2	0.3125	0.00341648	TOPMed	0.00341648	TOPMed	TOPMed=0.003416476;
4	6257244	rs186841530	G	T	3	2	0.0504587	0.00531915	1000GENOMES:phase_3:CLM	0.00531915	1000GENOMES:phase_3:CLM	gnomADg:afr=0.000114837;gnomADg:amr=0.00353774;gnomADg:oth=0.00183824;gnomADg:ALL=0.000828342;gnomADg:nfe=0.00129668;TOPMed=0.001513124;1000GENOMES:phase_3:ALL=0.000399361022364217;1000GENOMES:phase_3:AMR=0.00144092219020173;1000GENOMES:phase_3:CLM=0.00531914893617021;1000GENOMES:phase_3:EUR=0.00099403578528827;1000GENOMES:phase_3:IBS=0.00467289719626168;
4	7477307	rs117766302	T	C	2	2	0.385321	0.000494234	gnomADg:nfe	0.000494234	gnomADg:nfe	gnomADg:afr=0.000184843;gnomADg:nfe=0.000494234;gnomADg:ALL=0.000261814;TOPMed=1.5928e-05;
4	7477350	rs76224045	A	G	2	2	0.0654206	0.000201153	gnomADg:nfe	1	ENSEMBL:ENSEMBL_Venter	gnomADg:ALL=0.000131952;gnomADg:nfe=0.000201153;gnomADg:afr=0.000116414;TOPMed=7.964e-06;ENSEMBL:ENSEMBL_Venter=1;ENSEMBL:ENSEMBL_celera=0.5;ENSEMBL:ENSEMBL_Watson=0.5;1000GENOMES:pilot_1_CEU_low_coverage_panel=0.0833333;
4	8233783	rs569345522	A	T	3	2	0.0545455	0.000707547	gnomADg:afr	0.000707547	gnomADg:afr	gnomADg:fin=0.000289184;gnomADg:afr=0.000707547;gnomADg:nfe=0.00033117;gnomADg:ALL=0.000422957;gnomADg:eas=0.000659631;
4	8554904	rs142566036	G	A	3	2	0.0509259	0.00980392	1000GENOMES:phase_3:ITU	0.00980392	1000GENOMES:phase_3:STU	gnomADg:nfe=0.00479834;gnomADg:afr=0.00137773;gnomADg:fin=0.000863061;gnomADg:amr=0.00589623;gnomADg:oth=0.00276243;gnomADg:ALL=0.00308996;TOPMed=0.004611047;1000GENOMES:phase_3:ALL=0.0023961661341853;1000GENOMES:phase_3:ACB=0.00520833333333333;1000GENOMES:phase_3:AFR=0.00075642965204236;1000GENOMES:phase_3:AMR=0.00288184438040346;1000GENOMES:phase_3:CEU=0.00505050505050505;1000GENOMES:phase_3:EU…
4	10132729	rs376686834	G	A	2	2	0.05	0.0025641	gnomADg:eas	0.0025641	gnomADg:eas	gnomADg:ALL=0.000382093;gnomADg:eas=0.0025641;gnomADg:nfe=0.000388802;gnomADg:afr=0.000114758;gnomADg:oth=0.00092081;TOPMed=0.000549503;
4	11889396	rs140950244	G	A	2	2	0.0545455	0.00961538	1000GENOMES:phase_3:PUR	0.00961538	1000GENOMES:phase_3:PUR	gnomADg:nfe=0.0016219;gnomADg:ALL=0.00121119;gnomADg:afr=0.000459453;gnomADg:asj=0.00344828;gnomADg:amr=0.00472813;gnomADg:oth=0.00369004;TOPMed=0.001465341;1000GENOMES:phase_3:ALL=0.000798722044728434;1000GENOMES:phase_3:AMR=0.00288184438040346;1000GENOMES:phase_3:EUR=0.00198807157057654;1000GENOMES:phase_3:PUR=0.00961538461538462;1000GENOMES:phase_3:TSI=0.00934579439252336;
4	13386919	rs543462172	A	G	2	2	0.05	0.00581395	1000GENOMES:phase_3:BEB	0.00581395	1000GENOMES:phase_3:BEB	gnomADg:asj=0.00344828;gnomADg:afr=0.000114811;gnomADg:ALL=0.000318431;gnomADg:nfe=0.000518403;TOPMed=0.000509684;1000GENOMES:phase_3:ALL=0.000599041533546326;1000GENOMES:phase_3:AMR=0.00144092219020173;1000GENOMES:phase_3:BEB=0.00581395348837209;1000GENOMES:phase_3:CLM=0.00531914893617021;1000GENOMES:phase_3:EUR=0.00099403578528827;1000GENOMES:phase_3:IBS=0.00467289719626168;1000GENOMES:phase_3:…
4	14116110	rs879944855	G	T	2	2	0.0721154	0.000262806	TOPMed	0.000262806	TOPMed	TOPMed=0.000262806;
4	15780530	rs7667311	A	G	2	2	0.17	0		1	ENSEMBL:ENSEMBL_Venter	ILLUMINA-UK:YRI=1;ENSEMBL:ENSEMBL_Venter=1;ENSEMBL:ENSEMBL_celera=0.75;BUSHMAN:BANTU=0.5;
4	18665370	rs372989261	A	G	2	2	0.0509259	0.00934579	1000GENOMES:phase_3:IBS	0.00934579	1000GENOMES:phase_3:IBS	gnomADg:asj=0.00344828;gnomADg:amr=0.00235849;gnomADg:oth=0.000922509;gnomADg:nfe=0.00136081;gnomADg:ALL=0.000796128;TOPMed=0.001059187;1000GENOMES:phase_3:ALL=0.000399361022364217;1000GENOMES:phase_3:EUR=0.00198807157057654;1000GENOMES:phase_3:IBS=0.00934579439252336;
4	24667289	rs1477184020	T	G	2	2	0.0590909	0.00593824	gnomADg:amr	0.00593824	gnomADg:amr	gnomADg:ALL=0.000933016;gnomADg:eas=0.000652742;gnomADg:nfe=0.000982447;gnomADg:afr=0.000811877;gnomADg:amr=0.00593824;gnomADg:fin=0.000289352;
4	33325354	rs1256773502	G	A	2	2	0.0642202	0.00329257	gnomADg:nfe	0.00329257	gnomADg:nfe	gnomADg:amr=0.00289855;gnomADg:oth=0.0010989;gnomADg:eas=0.00226586;gnomADg:fin=0.00206044;gnomADg:afr=0.00181441;gnomADg:ALL=0.00256101;gnomADg:nfe=0.00329257;
4	33325357	rs1203739201	A	G	3	2	0.0550459	0.00164474	gnomADg:amr	0.00164474	gnomADg:amr	gnomADg:afr=0.000420521;gnomADg:nfe=0.000803141;gnomADg:ALL=0.000648452;gnomADg:fin=0.00095057;gnomADg:amr=0.00164474;TOPMed=0.000406154;
4	34049177	rs59434558	C	T	2	2	0.0607477	0		0.5	ENSEMBL:ENSEMBL_Venter	HUMANGENOME_JCVI:J.CraigVenter=0.5;ENSEMBL:ENSEMBL_Venter=0.5;
4	37708610	rs11734393	C	G	2	2	0.0769231	0.00942119	TOPMed	0.00942119	TOPMed	gnomADg:asj=0.00381679;gnomADg:ALL=0.0004507;gnomADg:afr=0.000127812;gnomADg:nfe=0.000773667;TOPMed=0.00942119;
4	38845949	rs559026552	G	A	2	2	0.05	0.00236967	gnomADg:amr	0.00236967	gnomADg:amr	gnomADg:amr=0.00236967;gnomADg:oth=0.000929368;gnomADg:fin=0.000291036;gnomADg:afr=0.00103663;gnomADg:ALL=0.000768984;gnomADg:nfe=0.000717922;TOPMed=0.00117068;
4	41369961	rs1312557584	T	G	2	2	0.0545455	0.000957854	gnomADg:oth	0.000957854	gnomADg:oth	gnomADg:oth=0.000957854;gnomADg:afr=0.000808407;gnomADg:ALL=0.000374379;gnomADg:nfe=0.000266418;
4	46755681	rs376501349	C	T	2	2	0.0504587	0.00934579	1000GENOMES:phase_3:TSI	0.00934579	1000GENOMES:phase_3:TSI	gnomADg:nfe=0.00175234;gnomADg:afr=0.000459559;gnomADg:eas=0.000641849;gnomADg:fin=0.000289017;gnomADg:oth=0.000922509;gnomADg:amr=0.00475059;gnomADg:ALL=0.00127608;gnomADg:asj=0.00689655;TOPMed=0.001537016;1000GENOMES:phase_3:ALL=0.000798722044728434;1000GENOMES:phase_3:AMR=0.00144092219020173;1000GENOMES:phase_3:CLM=0.00531914893617021;1000GENOMES:phase_3:EUR=0.00298210735586481;1000GENOMES:pha…
4	46814697	rs189365641	T	C	2	2	0.0545455	0.00934579	1000GENOMES:phase_3:TSI	0.00934579	1000GENOMES:phase_3:TSI	gnomADg:oth=0.000919118;gnomADg:fin=0.000287853;gnomADg:amr=0.00472813;gnomADg:asj=0.00689655;gnomADg:afr=0.000459137;gnomADg:eas=0.000641849;gnomADg:nfe=0.00174984;gnomADg:ALL=0.00127397;TOPMed=0.001513124;1000GENOMES:phase_3:ALL=0.000399361022364217;1000GENOMES:phase_3:EUR=0.00198807157057654;1000GENOMES:phase_3:TSI=0.00934579439252336;
4	47424109	rs201428750	C	T	2	2	0.0550459	0.00505051	1000GENOMES:phase_3:LWK	0.00505051	1000GENOMES:phase_3:LWK	gnomADg:afr=0.00034459;gnomADg:eas=0.00448718;gnomADg:ALL=0.00105116;gnomADg:nfe=0.00129634;gnomADg:oth=0.000919118;gnomADg:amr=0.00235849;TOPMed=0.001736111;1000GENOMES:phase_3:ALL=0.00139776357827476;1000GENOMES:phase_3:AFR=0.00075642965204236;1000GENOMES:phase_3:EAS=0.00198412698412698;1000GENOMES:phase_3:EUR=0.00198807157057654;1000GENOMES:phase_3:GIH=0.00485436893203883;1000GENOMES:phase_3:I…
4	56651878	rs10015570	G	T	2	2	0.14	0		1	COMPLETE_GENOMICS:YRI	COMPLETE_GENOMICS:YRI=1;
4	56651884	rs113176245	G	T	2	2	0.0619048	0.00819288	gnomADg:afr	0.00819288	gnomADg:afr	gnomADg:ALL=0.00544005;gnomADg:eas=0.00100604;gnomADg:nfe=0.00593168;gnomADg:afr=0.00819288;gnomADg:asj=0.00617284;gnomADg:amr=0.00325733;gnomADg:fin=0.000478011;gnomADg:oth=0.00458716;
4	60042572	rs146022872	A	C	2	2	0.0545455	0.00934579	1000GENOMES:phase_3:TSI	0.00934579	1000GENOMES:phase_3:TSI	gnomADg:amr=0.00353774;gnomADg:oth=0.00185185;gnomADg:afr=0.000114916;gnomADg:ALL=0.000734027;gnomADg:nfe=0.0011049;TOPMed=0.000883983;1000GENOMES:phase_3:ALL=0.000399361022364217;1000GENOMES:phase_3:EUR=0.00198807157057654;1000GENOMES:phase_3:TSI=0.00934579439252336;
4	60253224	rs574425412	A	T	2	2	0.0841121	0.00934579	1000GENOMES:phase_3:TSI	0.00934579	1000GENOMES:phase_3:TSI	gnomADg:nfe=0.00200959;gnomADg:ALL=0.00127397;gnomADg:oth=0.00184162;gnomADg:amr=0.00471698;gnomADg:afr=0.000344274;TOPMed=0.001425522;1000GENOMES:phase_3:ALL=0.000599041533546326;1000GENOMES:phase_3:AMR=0.00144092219020173;1000GENOMES:phase_3:EUR=0.00198807157057654;1000GENOMES:phase_3:PUR=0.00480769230769231;1000GENOMES:phase_3:TSI=0.00934579439252336;
4	60353948	rs528731543	C	T	2	2	0.0545455	0.00480769	1000GENOMES:phase_3:PUR	0.00480769	1000GENOMES:phase_3:PUR	gnomADg:amr=0.00471698;gnomADg:oth=0.00277264;gnomADg:ALL=0.00102249;gnomADg:nfe=0.00143266;gnomADg:afr=0.000344907;TOPMed=0.001162717;1000GENOMES:phase_3:ALL=0.000399361022364217;1000GENOMES:phase_3:AMR=0.00144092219020173;1000GENOMES:phase_3:EUR=0.00099403578528827;1000GENOMES:phase_3:PUR=0.00480769230769231;1000GENOMES:phase_3:TSI=0.00467289719626168;
4	60383915	rs147307408	G	A	2	2	0.0681818	0.00592417	gnomADg:amr	0.00592417	gnomADg:amr	gnomADg:ALL=0.00121104;gnomADg:afr=0.000344195;gnomADg:amr=0.00592417;gnomADg:oth=0.00276753;gnomADg:nfe=0.00175234;TOPMed=0.00133792;1000GENOMES:phase_3:ALL=0.000199680511182109;1000GENOMES:phase_3:EUR=0.00099403578528827;1000GENOMES:phase_3:TSI=0.00467289719626168;
4	60478366	rs545841880	T	A	2	2	0.05	0.00934579	1000GENOMES:phase_3:TSI	0.00934579	1000GENOMES:phase_3:TSI	gnomADg:amr=0.00589623;gnomADg:oth=0.00275735;gnomADg:fin=0.00028885;gnomADg:ALL=0.00108342;gnomADg:nfe=0.00142579;gnomADg:afr=0.000344432;TOPMed=0.001218463;1000GENOMES:phase_3:ALL=0.000599041533546326;1000GENOMES:phase_3:AFR=0.00075642965204236;1000GENOMES:phase_3:EUR=0.00198807157057654;1000GENOMES:phase_3:GWD=0.00442477876106195;1000GENOMES:phase_3:TSI=0.00934579439252336;
4	60609704	rs531653530	A	C	2	2	0.0545455	0.00735294	gnomADg:oth	0.00735294	gnomADg:oth	gnomADg:afr=0.00137836;gnomADg:nfe=0.00350013;gnomADg:ALL=0.00258011;gnomADg:oth=0.00735294;gnomADg:fin=0.000287853;gnomADg:amr=0.00589623;gnomADg:asj=0.00344828;TOPMed=0.003543897;1000GENOMES:phase_3:ALL=0.000798722044728434;1000GENOMES:phase_3:AFR=0.00075642965204236;1000GENOMES:phase_3:AMR=0.00144092219020173;1000GENOMES:phase_3:CLM=0.00531914893617021;1000GENOMES:phase_3:EUR=0.001988071570576…
4	61297941	rs150386383	A	G	2	2	0.05	0.00884956	1000GENOMES:phase_3:GWD	0.00884956	1000GENOMES:phase_3:GWD	gnomADg:nfe=0.00162064;gnomADg:ALL=0.00124228;gnomADg:asj=0.00689655;gnomADg:amr=0.0035461;gnomADg:afr=0.00103306;TOPMed=0.001616654;1000GENOMES:phase_3:ALL=0.000998402555910543;1000GENOMES:phase_3:AFR=0.00151285930408472;1000GENOMES:phase_3:AMR=0.00288184438040346;1000GENOMES:phase_3:CLM=0.00531914893617021;1000GENOMES:phase_3:GWD=0.00884955752212389;1000GENOMES:phase_3:MXL=0.0078125;1000GENOMES…
4	65203597	rs447572	A	T	2	2	0.209524	0		0.5	ENSEMBL:ENSEMBL_Watson	ENSEMBL:ENSEMBL_Watson=0.5;
4	67991476	rs372004095	T	C	2	2	0.05	0.00934579	1000GENOMES:phase_3:IBS	0.00934579	1000GENOMES:phase_3:IBS	gnomADg:nfe=0.000129702;gnomADg:amr=0.00235849;gnomADg:afr=0.000803859;gnomADg:ALL=0.00035043;TOPMed=0.001162717;1000GENOMES:phase_3:ALL=0.000998402555910543;1000GENOMES:phase_3:AFR=0.00075642965204236;1000GENOMES:phase_3:AMR=0.00144092219020173;1000GENOMES:phase_3:EUR=0.00198807157057654;1000GENOMES:phase_3:GIH=0.00485436893203883;1000GENOMES:phase_3:IBS=0.00934579439252336;1000GENOMES:phase_3:L…
4	69488328	rs189862534	G	A	4	2	0.05	0.00531915	1000GENOMES:phase_3:CLM	0.00531915	1000GENOMES:phase_3:CLM	gnomADg:afr=0.000114837;gnomADg:amr=0.00235849;gnomADg:oth=0.00092081;gnomADg:ALL=0.000988079;gnomADg:asj=0.00344828;gnomADg:nfe=0.00168765;TOPMed=0.001258282;1000GENOMES:phase_3:ALL=0.000199680511182109;1000GENOMES:phase_3:AMR=0.00144092219020173;1000GENOMES:phase_3:CLM=0.00531914893617021;
4	69500666	rs79602319	A	G	2	2	0.0533981	0		1	ENSEMBL:ENSEMBL_Venter	ENSEMBL:ENSEMBL_Venter=1;BUSHMAN:BUSHMAN_POP2=0.5;BUSHMAN:BANTU=0.5;
4	71156588	rs55839063	G	A	2	3	0.18932	0		0.5	BUSHMAN:BUSHMAN_POP2	BUSHMAN:BUSHMAN_POP2=0.5;
4	74444209	rs974708075	A	G	3	2	0.0727273	0.00512073	TOPMed	0.00512073	TOPMed	TOPMed=0.005120731;
4	74456586	rs1245402799	T	A	3	2	0.37037	7.964e-06	TOPMed	7.964e-06	TOPMed	TOPMed=7.964e-06;
4	89254153	rs373308569	A	T	2	2	0.0518868	0.000289687	gnomADg:afr	0.000289687	gnomADg:afr	gnomADg:afr=0.000289687;gnomADg:ALL=0.000146263;gnomADg:nfe=0.000147232;
4	91363209	rs181674147	C	T	2	2	0.05	0.00520833	1000GENOMES:phase_3:PJL	0.00520833	1000GENOMES:phase_3:PJL	gnomADg:afr=0.000229885;gnomADg:ALL=0.000511542;gnomADg:nfe=0.00071708;gnomADg:oth=0.000924214;gnomADg:fin=0.000288684;gnomADg:amr=0.00118203;TOPMed=0.000724707;1000GENOMES:phase_3:ALL=0.000399361022364217;1000GENOMES:phase_3:EUR=0.00099403578528827;1000GENOMES:phase_3:IBS=0.00467289719626168;1000GENOMES:phase_3:PJL=0.00520833333333333;1000GENOMES:phase_3:SAS=0.00102249488752556;
4	94376140	rs145130175	G	A	3	2	0.0504587	0.00934579	1000GENOMES:phase_3:IBS	0.00934579	1000GENOMES:phase_3:IBS	gnomADg:amr=0.00707547;gnomADg:asj=0.00689655;gnomADg:oth=0.00367647;gnomADg:fin=0.000288184;gnomADg:ALL=0.00200714;gnomADg:nfe=0.00175006;gnomADg:afr=0.00264186;TOPMed=0.002835117;1000GENOMES:phase_3:ALL=0.00199680511182109;1000GENOMES:phase_3:AFR=0.00151285930408472;1000GENOMES:phase_3:AMR=0.00288184438040346;1000GENOMES:phase_3:ASW=0.00819672131147541;1000GENOMES:phase_3:BEB=0.0058139534883720…
4	95994440	rs193191045	T	C	2	2	0.0688073	0.00588235	1000GENOMES:phase_3:PEL	0.00588235	1000GENOMES:phase_3:PEL	gnomADg:oth=0.00092081;gnomADg:asj=0.00344828;gnomADg:amr=0.00472813;gnomADg:afr=0.000459453;gnomADg:ALL=0.0010206;gnomADg:nfe=0.00142802;TOPMed=0.001489233;1000GENOMES:phase_3:ALL=0.000399361022364217;1000GENOMES:phase_3:AMR=0.00288184438040346;1000GENOMES:phase_3:CLM=0.00531914893617021;1000GENOMES:phase_3:PEL=0.00588235294117647;
4	96031366	rs184313655	A	G	2	2	0.0590909	0.00591017	gnomADg:amr	0.00591017	gnomADg:amr	gnomADg:oth=0.00092081;gnomADg:amr=0.00591017;gnomADg:asj=0.00344828;gnomADg:afr=0.000459348;gnomADg:ALL=0.0010846;gnomADg:nfe=0.00149196;TOPMed=0.001600726;1000GENOMES:phase_3:ALL=0.000599041533546326;1000GENOMES:phase_3:AMR=0.00288184438040346;1000GENOMES:phase_3:CLM=0.00531914893617021;1000GENOMES:phase_3:EUR=0.00099403578528827;1000GENOMES:phase_3:PEL=0.00588235294117647;1000GENOMES:phase_3:T…
4	96035979	rs189475943	T	C	2	2	0.0590909	0.00591017	gnomADg:amr	0.00591017	gnomADg:amr	gnomADg:afr=0.000459348;gnomADg:ALL=0.00108474;gnomADg:nfe=0.00149196;gnomADg:oth=0.00092081;gnomADg:asj=0.00344828;gnomADg:amr=0.00591017;TOPMed=0.001592762;1000GENOMES:phase_3:ALL=0.000599041533546326;1000GENOMES:phase_3:AMR=0.00288184438040346;1000GENOMES:phase_3:CLM=0.00531914893617021;1000GENOMES:phase_3:EUR=0.00099403578528827;1000GENOMES:phase_3:PEL=0.00588235294117647;1000GENOMES:phase_3:…
4	96638194	rs545116424	G	T	3	2	0.0636364	0.00118203	gnomADg:amr	0.00118203	gnomADg:amr	gnomADg:nfe=0.000453838;gnomADg:ALL=0.000254842;gnomADg:amr=0.00118203;TOPMed=0.000517648;
4	97477476	rs199503297	G	T	3	3	0.0693069	0.00511277	TOPMed	0.00511277	TOPMed	TOPMed=0.005112768;
4	98919558	rs939199772	C	T	2	2	0.0544554	0.00448363	TOPMed	0.00448363	TOPMed	TOPMed=0.004483626;
4	101624201	rs769913844	C	T	2	2	0.0642202	0.00689655	gnomADg:asj	0.00689655	gnomADg:asj	gnomADg:afr=0.000229727;gnomADg:oth=0.00368324;gnomADg:amr=0.0035461;gnomADg:asj=0.00689655;gnomADg:ALL=0.001531;gnomADg:nfe=0.00240104;TOPMed=0.001744075;
4	101718091	rs746355167	A	T	2	2	0.05	0.00689655	gnomADg:asj	0.00689655	gnomADg:asj	gnomADg:asj=0.00689655;gnomADg:ALL=0.000828131;gnomADg:afr=0.000114758;gnomADg:oth=0.00369004;gnomADg:amr=0.0035461;gnomADg:nfe=0.00103721;TOPMed=0.001059187;
4	101780372	rs1454606711	G	A	2	2	0.0590909	0.00689655	gnomADg:asj	0.00689655	gnomADg:asj	gnomADg:afr=0.000688863;gnomADg:nfe=0.00213814;gnomADg:ALL=0.00152837;gnomADg:oth=0.00275735;gnomADg:asj=0.00689655;gnomADg:amr=0.00471698;
4	103266743	rs186523994	G	A	2	2	0.05	0.0078125	1000GENOMES:phase_3:MXL	0.0078125	1000GENOMES:phase_3:MXL	gnomADg:nfe=0.000778008;gnomADg:oth=0.00183824;gnomADg:amr=0.00472813;gnomADg:afr=0.000229516;gnomADg:ALL=0.000700771;gnomADg:asj=0.00689655;TOPMed=0.000899911;1000GENOMES:phase_3:ALL=0.000798722044728434;1000GENOMES:phase_3:AFR=0.00075642965204236;1000GENOMES:phase_3:AMR=0.00144092219020173;1000GENOMES:phase_3:EUR=0.00198807157057654;1000GENOMES:phase_3:GBR=0.00549450549450549;1000GENOMES:phase_…
4	109413069	rs190150150	T	C	2	2	0.0590909	0.00961538	1000GENOMES:phase_3:PUR	0.00961538	1000GENOMES:phase_3:PUR	gnomADg:asj=0.00344828;gnomADg:ALL=0.00098701;gnomADg:oth=0.00275735;gnomADg:amr=0.00353774;gnomADg:nfe=0.00155521;TOPMed=0.001218463;1000GENOMES:phase_3:ALL=0.000599041533546326;1000GENOMES:phase_3:AFR=0.00075642965204236;1000GENOMES:phase_3:AMR=0.00288184438040346;1000GENOMES:phase_3:LWK=0.00505050505050505;1000GENOMES:phase_3:PUR=0.00961538461538462;
4	115117473	rs185799751	C	T	3	2	0.0545455	0.00819672	1000GENOMES:phase_3:ASW	0.00819672	1000GENOMES:phase_3:ASW	gnomADg:asj=0.00344828;gnomADg:ALL=0.000608078;gnomADg:afr=0.00011489;gnomADg:fin=0.000290023;gnomADg:nfe=0.00104371;TOPMed=0.001242355;1000GENOMES:phase_3:ALL=0.000998402555910543;1000GENOMES:phase_3:AFR=0.00075642965204236;1000GENOMES:phase_3:AMR=0.00144092219020173;1000GENOMES:phase_3:ASW=0.00819672131147541;1000GENOMES:phase_3:EAS=0.000992063492063492;1000GENOMES:phase_3:EUR=0.001988071570576…
4	115431837	rs187764329	C	T	2	2	0.0545455	0.00819672	1000GENOMES:phase_3:ASW	0.00819672	1000GENOMES:phase_3:ASW	gnomADg:afr=0.000114943;gnomADg:fin=0.000577701;gnomADg:ALL=0.000669771;gnomADg:nfe=0.00116777;TOPMed=0.001202536;1000GENOMES:phase_3:ALL=0.000399361022364217;1000GENOMES:phase_3:AFR=0.00075642965204236;1000GENOMES:phase_3:AMR=0.00144092219020173;1000GENOMES:phase_3:ASW=0.00819672131147541;1000GENOMES:phase_3:MXL=0.0078125;
4	118201177	rs185370787	A	G	2	2	0.0504587	0.00689655	gnomADg:asj	0.00689655	gnomADg:asj	gnomADg:nfe=0.00155521;gnomADg:asj=0.00689655;gnomADg:ALL=0.0014645;gnomADg:amr=0.00117925;gnomADg:oth=0.00275735;gnomADg:fin=0.00345224;gnomADg:afr=0.000458926;TOPMed=0.001752039;1000GENOMES:phase_3:ALL=0.000399361022364217;1000GENOMES:phase_3:AMR=0.00288184438040346;1000GENOMES:phase_3:PEL=0.00588235294117647;1000GENOMES:phase_3:PUR=0.00480769230769231;
4	120015510	rs190797480	T	C	2	2	0.0545455	0.00118203	gnomADg:amr	0.00118203	gnomADg:amr	gnomADg:amr=0.00118203;gnomADg:oth=0.000919118;gnomADg:afr=0.000114784;gnomADg:ALL=0.00028677;gnomADg:nfe=0.000389156;TOPMed=0.000430046;
4	125739485	rs370314364	A	G	2	2	0.0681818	0.00588235	1000GENOMES:phase_3:PEL	0.00588235	1000GENOMES:phase_3:PEL	gnomADg:nfe=0.00123121;gnomADg:afr=0.000114784;gnomADg:amr=0.00472813;gnomADg:oth=0.00183824;gnomADg:asj=0.00344828;gnomADg:ALL=0.000859818;TOPMed=0.001919279;1000GENOMES:phase_3:ALL=0.000798722044728434;1000GENOMES:phase_3:AMR=0.00144092219020173;1000GENOMES:phase_3:EUR=0.00198807157057654;1000GENOMES:phase_3:GIH=0.00485436893203883;1000GENOMES:phase_3:IBS=0.00467289719626168;1000GENOMES:phase_3…
4	131458532	rs113078741	A	C	2	3	0.153465	0		1	BUSHMAN:BANTU	COMPLETE_GENOMICS:YRI=0.5;BUSHMAN:BUSHMAN_POP2=1;BUSHMAN:BANTU=1;
4	150143575	rs138466764	G	C	2	2	0.0545455	0.00934579	1000GENOMES:phase_3:IBS	0.00934579	1000GENOMES:phase_3:IBS	gnomADg:asj=0.00689655;gnomADg:amr=0.00471698;gnomADg:oth=0.000919118;gnomADg:ALL=0.000827815;gnomADg:nfe=0.00103681;gnomADg:afr=0.000344274;TOPMed=0.001537016;1000GENOMES:phase_3:ALL=0.00139776357827476;1000GENOMES:phase_3:AMR=0.00144092219020173;1000GENOMES:phase_3:CEU=0.00505050505050505;1000GENOMES:phase_3:EUR=0.00497017892644135;1000GENOMES:phase_3:FIN=0.00505050505050505;1000GENOMES:phase_3…
4	150589074	rs4431210	G	C	2	2	0.675	0		1	COMPLETE_GENOMICS:PGP	HUMANGENOME_JCVI:J.CraigVenter=1;ILLUMINA-UK:YRI=0.5;ENSEMBL:ENSEMBL_Venter=1;COMPLETE_GENOMICS:CEU=1;COMPLETE_GENOMICS:PGP=1;BUSHMAN:BANTU=0.5;
4	166056856	rs181021020	C	T	2	2	0.0509259	0.00980392	1000GENOMES:phase_3:STU	0.00980392	1000GENOMES:phase_3:STU	gnomADg:nfe=0.000648593;gnomADg:asj=0.00344828;gnomADg:ALL=0.000446116;gnomADg:amr=0.0035461;TOPMed=0.000995477;1000GENOMES:phase_3:ALL=0.000599041533546326;1000GENOMES:phase_3:ITU=0.00490196078431373;1000GENOMES:phase_3:SAS=0.00306748466257669;1000GENOMES:phase_3:STU=0.00980392156862745;
4	168790158	rs200591229	C	T	2	2	0.095	0.00143349	TOPMed	0.00143349	TOPMed	TOPMed=0.001433486;
4	175560515	rs143445826	A	G	2	2	0.0504587	9.5566e-05	TOPMed	9.5566e-05	TOPMed	TOPMed=9.5566e-05;
4	176677029	rs185160939	C	T	2	2	0.0504587	0.00505051	1000GENOMES:phase_3:LWK	0.00505051	1000GENOMES:phase_3:LWK	gnomADg:nfe=0.000453603;gnomADg:ALL=0.00022293;TOPMed=0.000430046;1000GENOMES:phase_3:ALL=0.000199680511182109;1000GENOMES:phase_3:AFR=0.00075642965204236;1000GENOMES:phase_3:LWK=0.00505050505050505;
4	177226267	rs2583222	C	T	3	3	0.138614	0		1	ENSEMBL:ENSEMBL_Venter	ILLUMINA-UK:YRI=0.5;ENSEMBL:ENSEMBL_Venter=1;
4	178855354	rs549357989	C	T	2	2	0.0688073	0.00643382	gnomADg:oth	0.00643382	gnomADg:oth	gnomADg:nfe=0.00499416;gnomADg:ALL=0.00337859;gnomADg:afr=0.00137804;gnomADg:amr=0.0035545;gnomADg:asj=0.00344828;gnomADg:oth=0.00643382;gnomADg:fin=0.0017311;TOPMed=0.003368693;1000GENOMES:phase_3:ALL=0.000599041533546326;1000GENOMES:phase_3:AMR=0.00288184438040346;1000GENOMES:phase_3:EUR=0.00099403578528827;1000GENOMES:phase_3:GBR=0.00549450549450549;1000GENOMES:phase_3:PEL=0.00588235294117647;…
4	181971515	rs563747286	G	A	2	2	0.05	0.00520833	1000GENOMES:phase_3:PJL	0.00520833	1000GENOMES:phase_3:PJL	gnomADg:fin=0.000863558;gnomADg:oth=0.00276243;gnomADg:amr=0.00471698;gnomADg:afr=0.000574185;gnomADg:asj=0.00344828;gnomADg:ALL=0.00105116;gnomADg:nfe=0.00110189;TOPMed=0.001409595;1000GENOMES:phase_3:ALL=0.000199680511182109;1000GENOMES:phase_3:PJL=0.00520833333333333;1000GENOMES:phase_3:SAS=0.00102249488752556;
4	183325731	rs145533147	T	C	2	2	0.05	0.00505051	1000GENOMES:phase_3:LWK	0.00505051	1000GENOMES:phase_3:LWK	gnomADg:nfe=0.000907441;gnomADg:ALL=0.000700905;gnomADg:afr=0.000229674;gnomADg:asj=0.00344828;gnomADg:amr=0.00353774;gnomADg:oth=0.00183824;TOPMed=0.001258282;1000GENOMES:phase_3:ALL=0.000399361022364217;1000GENOMES:phase_3:AFR=0.00075642965204236;1000GENOMES:phase_3:EUR=0.00099403578528827;1000GENOMES:phase_3:IBS=0.00467289719626168;1000GENOMES:phase_3:LWK=0.00505050505050505;
4	183857384	rs62340395	C	T	2	2	0.151376	0.00771903	gnomADg:nfe	1	ENSEMBL:ENSEMBL_celera	gnomADg:nfe=0.00771903;gnomADg:amr=0.00485437;gnomADg:oth=0.00740741;gnomADg:eas=0.00608273;gnomADg:fin=0.00195567;gnomADg:afr=0.00401155;gnomADg:ALL=0.00570342;gnomADg:asj=0.00561798;TOPMed=0.000215023;ENSEMBL:ENSEMBL_Venter=0.5;ENSEMBL:ENSEMBL_celera=1;ENSEMBL:ENSEMBL_Watson=0.5;
4	183857397	rs74999881	G	A	3	2	0.206422	0.00124235	TOPMed	0.5	ENSEMBL:ENSEMBL_Watson	gnomADg:ALL=9.83865e-05;gnomADg:afr=0.000305437;TOPMed=0.001242355;ENSEMBL:ENSEMBL_Watson=0.5;
4	186723791	rs865850919	C	T	2	2	0.0555556	0.00141756	TOPMed	0.00141756	TOPMed	TOPMed=0.001417559;
5	9719935	rs113863254	A	C	2	2	0.314286	0		0.5	COMPLETE_GENOMICS:YRI	COMPLETE_GENOMICS:YRI=0.5;
5	15801668	rs257773	T	C	2	2	0.345	0		1	COMPLETE_GENOMICS:CEU	COMPLETE_GENOMICS:CEU=1;COMPLETE_GENOMICS:YRI=0.5;
5	19452873	rs531747654	G	A	2	2	0.0545455	0.0078125	1000GENOMES:phase_3:MXL	0.0078125	1000GENOMES:phase_3:MXL	gnomADg:afr=0.000115154;gnomADg:eas=0.000641849;gnomADg:ALL=6.3955e-05;TOPMed=0.000238914;1000GENOMES:phase_3:ALL=0.000199680511182109;1000GENOMES:phase_3:AMR=0.00144092219020173;1000GENOMES:phase_3:MXL=0.0078125;
5	19709010	rs1469349462	A	C	2	2	0.0817308	0.000115207	gnomADg:afr	0.000115207	gnomADg:afr	gnomADg:ALL=3.19673e-05;gnomADg:afr=0.000115207;
5	19709013	rs1191773268	T	A	2	2	0.0679612	0.000147362	gnomADg:afr	0.000147362	gnomADg:afr	gnomADg:ALL=4.49357e-05;gnomADg:afr=0.000147362;TOPMed=7.964e-06;
5	29752604	rs879074169	A	G	2	2	0.0539216	0.000630252	gnomADg:nfe	0.000630252	gnomADg:nfe	gnomADg:afr=0.000194099;gnomADg:nfe=0.000630252;gnomADg:ALL=0.000310174;TOPMed=3.1855e-05;
5	30578101	rs561090326	A	C	2	2	0.0636364	0.00934579	1000GENOMES:phase_3:TSI	0.00934579	1000GENOMES:phase_3:TSI	gnomADg:nfe=0.00149292;gnomADg:afr=0.000804228;gnomADg:amr=0.00236967;gnomADg:oth=0.000924214;gnomADg:ALL=0.0010531;TOPMed=0.001242355;1000GENOMES:phase_3:ALL=0.000599041533546326;1000GENOMES:phase_3:EUR=0.00298210735586481;1000GENOMES:phase_3:GBR=0.00549450549450549;1000GENOMES:phase_3:TSI=0.00934579439252336;
5	30630282	rs185248840	C	T	2	2	0.0590909	0.00934579	1000GENOMES:phase_3:TSI	0.00934579	1000GENOMES:phase_3:TSI	gnomADg:nfe=0.0058548;gnomADg:amr=0.0023753;gnomADg:oth=0.00276243;gnomADg:fin=0.000869061;gnomADg:afr=0.00137931;gnomADg:ALL=0.00351775;TOPMed=0.002747515;1000GENOMES:phase_3:ALL=0.000998402555910543;1000GENOMES:phase_3:AMR=0.00144092219020173;1000GENOMES:phase_3:CEU=0.00505050505050505;1000GENOMES:phase_3:CLM=0.00531914893617021;1000GENOMES:phase_3:EUR=0.00397614314115308;1000GENOMES:phase_3:GB…
5	41172537	rs143553026	A	G	2	2	0.0545455	0.00689655	gnomADg:asj	0.00689655	gnomADg:asj	gnomADg:asj=0.00689655;gnomADg:amr=0.00235849;gnomADg:afr=0.000459559;gnomADg:nfe=0.00175052;gnomADg:ALL=0.00111515;TOPMed=0.00133792;1000GENOMES:phase_3:ALL=0.000199680511182109;1000GENOMES:phase_3:AMR=0.00144092219020173;1000GENOMES:phase_3:PEL=0.00588235294117647;
5	41260898	rs539425632	A	G	3	2	0.05	0.00689655	gnomADg:asj	0.00689655	gnomADg:asj	gnomADg:afr=0.000459348;gnomADg:nfe=0.00168612;gnomADg:ALL=0.00108377;gnomADg:amr=0.00235849;gnomADg:asj=0.00689655;TOPMed=0.001329957;1000GENOMES:phase_3:ALL=0.000199680511182109;1000GENOMES:phase_3:AMR=0.00144092219020173;1000GENOMES:phase_3:PEL=0.00588235294117647;
5	41690186	rs111984542	T	C	3	2	0.05	0.00092081	gnomADg:oth	0.5	COMPLETE_GENOMICS:CEU	gnomADg:nfe=0.000519211;gnomADg:oth=0.00092081;gnomADg:afr=0.000114863;gnomADg:ALL=0.000318817;TOPMed=0.000629141;COMPLETE_GENOMICS:CEU=0.5;
5	57553918	rs543502600	C	A	3	2	0.05	0.00689655	gnomADg:asj	0.00689655	gnomADg:asj	gnomADg:amr=0.00472813;gnomADg:oth=0.000922509;gnomADg:ALL=0.000669216;gnomADg:asj=0.00689655;gnomADg:nfe=0.000907794;TOPMed=0.000788417;
5	60197074	rs11740032	C	T	2	2	0.0518868	0		0.5	ENSEMBL:ENSEMBL_Watson	ENSEMBL:ENSEMBL_Watson=0.5;
5	64567452	rs141769445	C	T	2	2	0.0545455	0.00980392	1000GENOMES:phase_3:STU	0.00980392	1000GENOMES:phase_3:STU	gnomADg:oth=0.00183824;gnomADg:amr=0.00117925;gnomADg:asj=0.00344828;gnomADg:nfe=0.000973268;gnomADg:ALL=0.000605443;TOPMed=0.000860092;1000GENOMES:phase_3:ALL=0.00179712460063898;1000GENOMES:phase_3:AFR=0.00075642965204236;1000GENOMES:phase_3:AMR=0.00144092219020173;1000GENOMES:phase_3:CLM=0.00531914893617021;1000GENOMES:phase_3:EUR=0.00198807157057654;1000GENOMES:phase_3:GIH=0.00970873786407767…
5	72462554	rs866281733	T	C	2	2	0.0533981	0.00265957	gnomADg:amr	0.00265957	gnomADg:amr	gnomADg:nfe=0.000672043;gnomADg:ALL=0.000711131;gnomADg:afr=0.000778008;gnomADg:fin=0.000887311;gnomADg:amr=0.00265957;TOPMed=1.5928e-05;
5	84217765	rs2053676	T	C	2	2	0.150943	0		1	COMPLETE_GENOMICS:CEU	ILLUMINA-UK:YRI=0.5;COMPLETE_GENOMICS:CEU=1;
5	86644411	rs192117322	G	T	2	2	0.05	0.00961538	1000GENOMES:phase_3:PUR	0.00961538	1000GENOMES:phase_3:PUR	gnomADg:afr=0.000574053;gnomADg:ALL=0.00124204;gnomADg:eas=0.000642674;gnomADg:nfe=0.00174938;gnomADg:oth=0.00367647;gnomADg:asj=0.00344828;gnomADg:amr=0.00117925;TOPMed=0.001967062;1000GENOMES:phase_3:ALL=0.00119808306709265;1000GENOMES:phase_3:AMR=0.00432276657060519;1000GENOMES:phase_3:CLM=0.00531914893617021;1000GENOMES:phase_3:EUR=0.00198807157057654;1000GENOMES:phase_3:IBS=0.004672897196261…
5	93588792	rs318103	C	T	2	2	0.62381	0		1	ILLUMINA-UK:YRI	ILLUMINA-UK:YRI=1;COMPLETE_GENOMICS:CEU=0.5;
5	99231099	rs776062874	G	T	2	2	0.0545455	0.00473934	gnomADg:amr	0.00473934	gnomADg:amr	gnomADg:oth=0.00184502;gnomADg:amr=0.00473934;gnomADg:afr=0.00011566;gnomADg:ALL=0.00041656;gnomADg:nfe=0.000391185;TOPMed=0.000653033;
5	101677188	rs184816469	A	G	2	2	0.0504587	0.00819672	1000GENOMES:phase_3:ASW	0.00819672	1000GENOMES:phase_3:ASW	gnomADg:nfe=0.00239762;gnomADg:asj=0.00344828;gnomADg:ALL=0.00175115;gnomADg:afr=0.000688389;gnomADg:fin=0.000575374;gnomADg:oth=0.00275735;gnomADg:amr=0.00707547;TOPMed=0.003209416;1000GENOMES:phase_3:ALL=0.000998402555910543;1000GENOMES:phase_3:AFR=0.00151285930408472;1000GENOMES:phase_3:AMR=0.00144092219020173;1000GENOMES:phase_3:ASW=0.00819672131147541;1000GENOMES:phase_3:EUR=0.00099403578528…
5	105883454	rs113195798	T	C	2	3	0.0721154	0		0.5	BUSHMAN:BANTU	BUSHMAN:BANTU=0.5;
5	112717071	rs528532224	C	T	3	2	0.0545455	0.00588235	1000GENOMES:phase_3:PEL	0.00588235	1000GENOMES:phase_3:PEL	gnomADg:amr=0.00353774;gnomADg:oth=0.000919118;gnomADg:nfe=0.00136187;gnomADg:ALL=0.000860475;gnomADg:afr=0.000229727;TOPMed=0.001234391;1000GENOMES:phase_3:ALL=0.000798722044728434;1000GENOMES:phase_3:AMR=0.00288184438040346;1000GENOMES:phase_3:CLM=0.00531914893617021;1000GENOMES:phase_3:EUR=0.00099403578528827;1000GENOMES:phase_3:IBS=0.00467289719626168;1000GENOMES:phase_3:PEL=0.005882352941176…
5	112745059	rs571749395	T	C	2	2	0.0590909	0.00588235	1000GENOMES:phase_3:PEL	0.00588235	1000GENOMES:phase_3:PEL	gnomADg:oth=0.000919118;gnomADg:amr=0.00471698;gnomADg:afr=0.000229463;gnomADg:ALL=0.000892004;gnomADg:nfe=0.00136134;TOPMed=0.00171222;1000GENOMES:phase_3:ALL=0.000798722044728434;1000GENOMES:phase_3:AMR=0.00288184438040346;1000GENOMES:phase_3:CLM=0.00531914893617021;1000GENOMES:phase_3:EUR=0.00099403578528827;1000GENOMES:phase_3:IBS=0.00467289719626168;1000GENOMES:phase_3:PEL=0.0058823529411764…
5	121204453	rs147139732	G	C	2	2	0.0545455	0.00689655	gnomADg:asj	0.00689655	gnomADg:asj	gnomADg:ALL=0.00130756;gnomADg:nfe=0.00214341;gnomADg:afr=0.000459242;gnomADg:asj=0.00689655;gnomADg:fin=0.000287853;gnomADg:oth=0.00092081;TOPMed=0.002158193;
5	123197048	rs966947332	A	G	2	2	0.0509259	0.0044735	gnomADg:fin	0.0044735	gnomADg:fin	gnomADg:afr=0.0021322;gnomADg:ALL=0.0021697;gnomADg:nfe=0.00193591;gnomADg:fin=0.0044735;gnomADg:oth=0.00394477;gnomADg:asj=0.00367647;TOPMed=0.00093973;
5	123570346	rs900679286	C	T	2	2	0.0582524	0.00195113	TOPMed	0.00195113	TOPMed	TOPMed=0.001951134;
5	132408683	rs149542563	C	T	3	2	0.05	0.00117925	gnomADg:amr	0.00117925	gnomADg:amr	gnomADg:afr=0.000114837;gnomADg:amr=0.00117925;gnomADg:oth=0.000919118;gnomADg:ALL=0.000254858;gnomADg:nfe=0.000324128;TOPMed=0.000358372;
5	133531450	rs184513763	C	T	2	2	0.0590909	0.00589623	gnomADg:amr	0.00589623	gnomADg:amr	gnomADg:asj=0.00344828;gnomADg:amr=0.00589623;gnomADg:fin=0.00172612;gnomADg:oth=0.00368324;gnomADg:nfe=0.00551518;gnomADg:ALL=0.00331337;gnomADg:afr=0.000344116;TOPMed=0.003312946;1000GENOMES:phase_3:ALL=0.000399361022364217;1000GENOMES:phase_3:EUR=0.00198807157057654;1000GENOMES:phase_3:GBR=0.00549450549450549;1000GENOMES:phase_3:TSI=0.00467289719626168;
5	134106416	rs201479175	T	C	2	2	0.108491	0.00257231	TOPMed	0.00257231	TOPMed	gnomADg:nfe=0.000515375;gnomADg:ALL=0.000261392;TOPMed=0.002572311;
5	135793897	rs4642362	A	C	2	2	0.893519	0		1	COMPLETE_GENOMICS:PGP	CSHL-HAPMAP:HapMap-YRI=0.85;HUMANGENOME_JCVI:J.CraigVenter=0.5;ILLUMINA-UK:YRI=1;ENSEMBL:ENSEMBL_Venter=0.5;ENSEMBL:ENSEMBL_Watson=1;COMPLETE_GENOMICS:CEU=0.5;COMPLETE_GENOMICS:YRI=1;COMPLETE_GENOMICS:PGP=1;1000GENOMES:pilot_1_YRI_low_coverage_panel=0.771186;1000GENOMES:pilot_1_CEU_low_coverage_panel=0.866667;1000GENOMES:pilot_1_CHB+JPT_low_coverage_panel=0.741667;
5	141990153	rs766258705	G	C	2	2	0.0545455	0.00344828	gnomADg:asj	0.00344828	gnomADg:asj	gnomADg:nfe=0.000842624;gnomADg:eas=0.000641849;gnomADg:amr=0.00117925;gnomADg:oth=0.00092081;gnomADg:afr=0.00126263;gnomADg:ALL=0.00089189;gnomADg:asj=0.00344828;TOPMed=0.001035296;
5	145545489	rs142718225	C	T	2	2	0.05	0.00934579	1000GENOMES:phase_3:IBS	0.00934579	1000GENOMES:phase_3:IBS	gnomADg:nfe=0.000588082;gnomADg:asj=0.00689655;gnomADg:ALL=0.000483372;gnomADg:afr=0.000231267;gnomADg:amr=0.00247525;TOPMed=0.000517648;1000GENOMES:phase_3:ALL=0.000798722044728434;1000GENOMES:phase_3:AFR=0.00075642965204236;1000GENOMES:phase_3:AMR=0.00144092219020173;1000GENOMES:phase_3:EUR=0.00198807157057654;1000GENOMES:phase_3:IBS=0.00934579439252336;1000GENOMES:phase_3:MSL=0.005882352941176…
5	145771787	rs150761102	G	A	2	2	0.0509259	0.0078125	1000GENOMES:phase_3:MXL	0.0078125	1000GENOMES:phase_3:MXL	gnomADg:nfe=0.000519953;gnomADg:ALL=0.000542507;gnomADg:asj=0.00694444;gnomADg:afr=0.000344986;gnomADg:amr=0.00471698;TOPMed=0.000597286;1000GENOMES:phase_3:ALL=0.000399361022364217;1000GENOMES:phase_3:AMR=0.00144092219020173;1000GENOMES:phase_3:EUR=0.00099403578528827;1000GENOMES:phase_3:IBS=0.00467289719626168;1000GENOMES:phase_3:MXL=0.0078125;
5	150665018	rs80209977	C	T	3	3	0.14486	0.00801956	TOPMed	0.00801956	TOPMed	TOPMed=0.008019559;
5	162820906	rs944792933	T	A	2	2	0.0787037	0.00877193	gnomADg:asj	0.00877193	gnomADg:asj	gnomADg:oth=0.00819672;gnomADg:fin=0.00189873;gnomADg:amr=0.00225225;gnomADg:asj=0.00877193;gnomADg:afr=0.00633675;gnomADg:ALL=0.00540821;gnomADg:eas=0.00339367;gnomADg:nfe=0.00599341;TOPMed=4.7783e-05;
5	162820909	rs1039310365	G	A	3	2	0.0636364	0.00191939	gnomADg:oth	0.00191939	gnomADg:oth	gnomADg:fin=0.000911854;gnomADg:oth=0.00191939;gnomADg:nfe=0.00164249;gnomADg:ALL=0.00137639;gnomADg:eas=0.00137363;gnomADg:afr=0.00120424;
5	162820910	rs900352080	T	A	3	2	0.0648148	0.00369004	gnomADg:oth	0.00369004	gnomADg:oth	gnomADg:ALL=0.00252166;gnomADg:afr=0.00207684;gnomADg:fin=0.00110375;gnomADg:eas=0.0021097;gnomADg:oth=0.00369004;gnomADg:nfe=0.00324844;
5	162820912	rs1458685716	T	A	2	2	0.0642202	0.00204499	gnomADg:eas	0.00204499	gnomADg:eas	gnomADg:nfe=0.00173267;gnomADg:afr=0.00142925;gnomADg:eas=0.00204499;gnomADg:fin=0.00157398;gnomADg:oth=0.0017301;gnomADg:ALL=0.00158691;
5	166013433	rs529623702	A	T	2	2	0.0504587	0.00934579	1000GENOMES:phase_3:TSI	0.00934579	1000GENOMES:phase_3:TSI	gnomADg:amr=0.00117925;gnomADg:asj=0.00344828;gnomADg:oth=0.00367647;gnomADg:fin=0.000863061;gnomADg:ALL=0.00315327;gnomADg:nfe=0.00492739;gnomADg:afr=0.00160698;TOPMed=0.003918196;1000GENOMES:phase_3:ALL=0.00179712460063898;1000GENOMES:phase_3:ACB=0.00520833333333333;1000GENOMES:phase_3:AFR=0.00075642965204236;1000GENOMES:phase_3:AMR=0.00432276657060519;1000GENOMES:phase_3:CEU=0.0050505050505050…
5	166897486	rs569262229	A	G	2	2	0.05	0.00485437	1000GENOMES:phase_3:GIH	0.00485437	1000GENOMES:phase_3:GIH	gnomADg:nfe=0.00116671;gnomADg:asj=0.00344828;gnomADg:ALL=0.00079628;gnomADg:amr=0.00117925;gnomADg:oth=0.00276243;gnomADg:afr=0.000229621;TOPMed=0.001234391;1000GENOMES:phase_3:ALL=0.000798722044728434;1000GENOMES:phase_3:AMR=0.00144092219020173;1000GENOMES:phase_3:EUR=0.00198807157057654;1000GENOMES:phase_3:GIH=0.00485436893203883;1000GENOMES:phase_3:IBS=0.00467289719626168;1000GENOMES:phase_3:…
5	166984297	rs112177008	A	G	2	2	0.0545455	0.00461255	gnomADg:oth	0.5	BUSHMAN:BUSHMAN_POP2	gnomADg:ALL=0.00149777;gnomADg:asj=0.00344828;gnomADg:oth=0.00461255;gnomADg:amr=0.00235849;gnomADg:afr=0.00263822;gnomADg:nfe=0.00103829;TOPMed=0.002190048;BUSHMAN:BUSHMAN_POP2=0.5;1000GENOMES:phase_3:ALL=0.000199680511182109;1000GENOMES:phase_3:AFR=0.00075642965204236;1000GENOMES:phase_3:GWD=0.00442477876106195;
5	167038668	rs139967314	G	T	2	2	0.0681818	0.00980392	1000GENOMES:phase_3:ITU	0.00980392	1000GENOMES:phase_3:ITU	gnomADg:ALL=0.000573139;gnomADg:nfe=0.000972006;gnomADg:afr=0.000114758;gnomADg:asj=0.00689655;TOPMed=0.00077249;1000GENOMES:phase_3:ALL=0.00139776357827476;1000GENOMES:phase_3:AMR=0.00432276657060519;1000GENOMES:phase_3:CLM=0.00531914893617021;1000GENOMES:phase_3:EUR=0.00099403578528827;1000GENOMES:phase_3:ITU=0.00980392156862745;1000GENOMES:phase_3:MXL=0.0078125;1000GENOMES:phase_3:PEL=0.005882…
5	167255616	rs145091702	T	A	2	2	0.087156	0.00689655	gnomADg:asj	0.00689655	gnomADg:asj	gnomADg:nfe=0.00136116;gnomADg:oth=0.000919118;gnomADg:amr=0.00118203;gnomADg:afr=0.00022941;gnomADg:ALL=0.000859763;gnomADg:asj=0.00689655;TOPMed=0.001043259;1000GENOMES:phase_3:ALL=0.000998402555910543;1000GENOMES:phase_3:AFR=0.00075642965204236;1000GENOMES:phase_3:AMR=0.00144092219020173;1000GENOMES:phase_3:CEU=0.00505050505050505;1000GENOMES:phase_3:CLM=0.00531914893617021;1000GENOMES:phase_3…
5	167419455	rs535943720	C	T	3	2	0.0733945	0.00689655	gnomADg:asj	0.00689655	gnomADg:asj	gnomADg:nfe=0.00110232;gnomADg:ALL=0.000764429;gnomADg:afr=0.000344116;gnomADg:asj=0.00689655;gnomADg:oth=0.00183824;TOPMed=0.001019368;
5	173287556	rs200238435	C	T	2	3	0.065	0.000374299	TOPMed	0.000374299	TOPMed	TOPMed=0.000374299;
5	177014057	rs202211779	C	T	2	2	0.0619048	0.00973178	TOPMed	0.00973178	TOPMed	TOPMed=0.009731779;
5	179298625	rs560466361	C	T	3	2	0.0514019	0.00934579	1000GENOMES:phase_3:IBS	0.00934579	1000GENOMES:phase_3:IBS	gnomADg:ALL=0.00207086;gnomADg:nfe=0.00363071;gnomADg:afr=0.000574185;gnomADg:oth=0.00368324;TOPMed=0.00177593;1000GENOMES:phase_3:ALL=0.000998402555910543;1000GENOMES:phase_3:AMR=0.00288184438040346;1000GENOMES:phase_3:CEU=0.00505050505050505;1000GENOMES:phase_3:CLM=0.00531914893617021;1000GENOMES:phase_3:EUR=0.00298210735586481;1000GENOMES:phase_3:IBS=0.00934579439252336;1000GENOMES:phase_3:PEL…
6	3222005	rs1157012719	C	T	2	2	0.0619048	6.371e-05	TOPMed	6.371e-05	TOPMed	TOPMed=6.371e-05;
6	3222024	rs1475530267	T	C	3	2	0.08	0.00777268	TOPMed	0.00777268	TOPMed	TOPMed=0.007772681;
6	3345363	rs375592230	C	T	2	2	0.0693069	0.00353593	TOPMed	0.00353593	TOPMed	TOPMed=0.003535933;
6	12723488	rs189896734	C	T	2	2	0.11215	0.00287494	TOPMed	0.00287494	TOPMed	TOPMed=0.002874936;
6	13048555	rs867491734	A	G	2	2	0.0825243	0.00783972	gnomADg:nfe	0.00783972	gnomADg:nfe	gnomADg:ALL=0.00369075;gnomADg:oth=0.00531915;gnomADg:nfe=0.00783972;
6	15826016	rs181340020	T	C	2	2	0.0504587	0.00531915	1000GENOMES:phase_3:CLM	0.00531915	1000GENOMES:phase_3:CLM	gnomADg:oth=0.00368324;gnomADg:fin=0.000575374;gnomADg:amr=0.00353774;gnomADg:afr=0.000229568;gnomADg:nfe=0.00174938;gnomADg:ALL=0.00121004;TOPMed=0.0020467;1000GENOMES:phase_3:ALL=0.000798722044728434;1000GENOMES:phase_3:AFR=0.00075642965204236;1000GENOMES:phase_3:AMR=0.00288184438040346;1000GENOMES:phase_3:CLM=0.00531914893617021;1000GENOMES:phase_3:EUR=0.00099403578528827;1000GENOMES:phase_3:L…
6	15830379	rs184676729	A	G	2	2	0.0509259	0.00531915	1000GENOMES:phase_3:CLM	0.00531915	1000GENOMES:phase_3:CLM	gnomADg:fin=0.000575374;gnomADg:oth=0.00369004;gnomADg:amr=0.00353774;gnomADg:afr=0.000229727;gnomADg:ALL=0.00121112;gnomADg:nfe=0.00175188;TOPMed=0.002054664;1000GENOMES:phase_3:ALL=0.000798722044728434;1000GENOMES:phase_3:AFR=0.00075642965204236;1000GENOMES:phase_3:AMR=0.00288184438040346;1000GENOMES:phase_3:CLM=0.00531914893617021;1000GENOMES:phase_3:EUR=0.00099403578528827;1000GENOMES:phase_3…
6	15832415	rs138120682	T	A	3	2	0.0681818	0.00588235	1000GENOMES:phase_3:PEL	0.00588235	1000GENOMES:phase_3:PEL	gnomADg:nfe=0.00193395;gnomADg:ALL=0.00124697;gnomADg:oth=0.00440529;gnomADg:amr=0.00268097;gnomADg:fin=0.000373134;gnomADg:afr=0.000128304;TOPMed=0.002070591;1000GENOMES:phase_3:ALL=0.00119808306709265;1000GENOMES:phase_3:AFR=0.00151285930408472;1000GENOMES:phase_3:AMR=0.00432276657060519;1000GENOMES:phase_3:CLM=0.00531914893617021;1000GENOMES:phase_3:ESN=0.00505050505050505;1000GENOMES:phase_3:…
6	15840053	rs541988911	C	T	3	2	0.0550459	0.00531915	1000GENOMES:phase_3:CLM	0.00531915	1000GENOMES:phase_3:CLM	gnomADg:ALL=0.00124172;gnomADg:nfe=0.00174961;gnomADg:afr=0.000344195;gnomADg:amr=0.00353774;gnomADg:fin=0.000575705;gnomADg:oth=0.00367647;TOPMed=0.002038736;1000GENOMES:phase_3:ALL=0.000798722044728434;1000GENOMES:phase_3:AFR=0.00075642965204236;1000GENOMES:phase_3:AMR=0.00288184438040346;1000GENOMES:phase_3:CLM=0.00531914893617021;1000GENOMES:phase_3:EUR=0.00099403578528827;1000GENOMES:phase_3…
6	15855281	rs147744748	A	G	2	2	0.0545455	0.00505051	1000GENOMES:phase_3:LWK	0.00505051	1000GENOMES:phase_3:LWK	gnomADg:oth=0.00275735;gnomADg:fin=0.000575705;gnomADg:amr=0.00353774;gnomADg:afr=0.000229463;gnomADg:ALL=0.00105075;gnomADg:nfe=0.0014906;TOPMed=0.001927243;1000GENOMES:phase_3:ALL=0.000599041533546326;1000GENOMES:phase_3:AFR=0.00075642965204236;1000GENOMES:phase_3:AMR=0.00144092219020173;1000GENOMES:phase_3:EUR=0.00099403578528827;1000GENOMES:phase_3:LWK=0.00505050505050505;1000GENOMES:phase_3:…
6	15855835	rs534910240	C	T	2	2	0.0590909	0.00505051	1000GENOMES:phase_3:LWK	0.00505051	1000GENOMES:phase_3:LWK	gnomADg:nfe=0.00146005;gnomADg:fin=0.000607165;gnomADg:amr=0.0035545;gnomADg:oth=0.00281426;gnomADg:afr=0.000232234;gnomADg:ALL=0.00104146;TOPMed=0.001927243;1000GENOMES:phase_3:ALL=0.000599041533546326;1000GENOMES:phase_3:AFR=0.00075642965204236;1000GENOMES:phase_3:AMR=0.00144092219020173;1000GENOMES:phase_3:EUR=0.00099403578528827;1000GENOMES:phase_3:LWK=0.00505050505050505;1000GENOMES:phase_3:…
6	15862262	rs146109087	G	A	2	2	0.0545455	0.00505051	1000GENOMES:phase_3:LWK	0.00505051	1000GENOMES:phase_3:LWK	gnomADg:nfe=0.00155521;gnomADg:afr=0.000229621;gnomADg:amr=0.00353774;gnomADg:oth=0.00275735;gnomADg:fin=0.000575374;gnomADg:ALL=0.00108266;TOPMed=0.001927243;1000GENOMES:phase_3:ALL=0.000599041533546326;1000GENOMES:phase_3:AFR=0.00075642965204236;1000GENOMES:phase_3:AMR=0.00144092219020173;1000GENOMES:phase_3:EUR=0.00099403578528827;1000GENOMES:phase_3:LWK=0.00505050505050505;1000GENOMES:phase_3…
6	15880369	rs541204675	G	C	2	2	0.0545455	0.00505051	1000GENOMES:phase_3:LWK	0.00505051	1000GENOMES:phase_3:LWK	gnomADg:oth=0.00276243;gnomADg:fin=0.000575374;gnomADg:amr=0.00353774;gnomADg:afr=0.000229516;gnomADg:nfe=0.00155581;gnomADg:ALL=0.0010828;TOPMed=0.001982989;1000GENOMES:phase_3:ALL=0.000798722044728434;1000GENOMES:phase_3:AFR=0.00075642965204236;1000GENOMES:phase_3:AMR=0.00144092219020173;1000GENOMES:phase_3:EUR=0.00099403578528827;1000GENOMES:phase_3:ITU=0.00490196078431373;1000GENOMES:phase_3:…
6	15882025	rs545778799	C	T	2	2	0.05	0.00505051	1000GENOMES:phase_3:LWK	0.00505051	1000GENOMES:phase_3:LWK	gnomADg:afr=0.000229674;gnomADg:nfe=0.00149099;gnomADg:ALL=0.00105109;gnomADg:oth=0.00275735;gnomADg:fin=0.000575374;gnomADg:amr=0.00353774;TOPMed=0.002030772;1000GENOMES:phase_3:ALL=0.000798722044728434;1000GENOMES:phase_3:AFR=0.00075642965204236;1000GENOMES:phase_3:AMR=0.00144092219020173;1000GENOMES:phase_3:EUR=0.00099403578528827;1000GENOMES:phase_3:ITU=0.00490196078431373;1000GENOMES:phase_3…
6	15892315	rs554859536	G	A	2	2	0.0550459	0.00505051	1000GENOMES:phase_3:LWK	0.00505051	1000GENOMES:phase_3:LWK	gnomADg:ALL=0.00108919;gnomADg:afr=0.000230521;gnomADg:fin=0.000579039;gnomADg:amr=0.00356295;gnomADg:oth=0.00278293;gnomADg:nfe=0.00156617;TOPMed=0.001982989;1000GENOMES:phase_3:ALL=0.000798722044728434;1000GENOMES:phase_3:AFR=0.00075642965204236;1000GENOMES:phase_3:AMR=0.00144092219020173;1000GENOMES:phase_3:EUR=0.00099403578528827;1000GENOMES:phase_3:ITU=0.00490196078431373;1000GENOMES:phase_3…
6	15909538	rs562424307	G	C	3	2	0.05	0.00505051	1000GENOMES:phase_3:LWK	0.00505051	1000GENOMES:phase_3:LWK	gnomADg:nfe=0.00155682;gnomADg:ALL=0.00108342;gnomADg:afr=0.000229727;gnomADg:amr=0.00353774;gnomADg:oth=0.00275735;gnomADg:fin=0.000575374;TOPMed=0.002014845;1000GENOMES:phase_3:ALL=0.000798722044728434;1000GENOMES:phase_3:AFR=0.00075642965204236;1000GENOMES:phase_3:AMR=0.00144092219020173;1000GENOMES:phase_3:EUR=0.00099403578528827;1000GENOMES:phase_3:ITU=0.00490196078431373;1000GENOMES:phase_3…
6	15915695	rs147986293	A	G	2	2	0.0601852	0.00505051	1000GENOMES:phase_3:LWK	0.00505051	1000GENOMES:phase_3:LWK	gnomADg:afr=0.000229516;gnomADg:nfe=0.00155501;gnomADg:ALL=0.00108266;gnomADg:oth=0.00275735;gnomADg:fin=0.000575705;gnomADg:amr=0.00353774;TOPMed=0.002054664;1000GENOMES:phase_3:ALL=0.000798722044728434;1000GENOMES:phase_3:AFR=0.00075642965204236;1000GENOMES:phase_3:AMR=0.00144092219020173;1000GENOMES:phase_3:EUR=0.00099403578528827;1000GENOMES:phase_3:ITU=0.00490196078431373;1000GENOMES:phase_3…
6	15916881	rs192679270	G	A	2	2	0.0550459	0.00551471	gnomADg:oth	0.00551471	gnomADg:oth	gnomADg:fin=0.00115075;gnomADg:oth=0.00551471;gnomADg:amr=0.00353774;gnomADg:afr=0.000688547;gnomADg:ALL=0.0020698;gnomADg:nfe=0.00298159;TOPMed=0.003440367;1000GENOMES:phase_3:ALL=0.000998402555910543;1000GENOMES:phase_3:AFR=0.00075642965204236;1000GENOMES:phase_3:AMR=0.00144092219020173;1000GENOMES:phase_3:EUR=0.00198807157057654;1000GENOMES:phase_3:GBR=0.00549450549450549;1000GENOMES:phase_3:I…
6	15917774	rs189486626	C	A	2	2	0.0504587	0.00551471	gnomADg:oth	0.00551471	gnomADg:oth	gnomADg:ALL=0.00206967;gnomADg:amr=0.00353774;gnomADg:oth=0.00551471;gnomADg:fin=0.00115075;gnomADg:afr=0.000688389;gnomADg:nfe=0.00298121;TOPMed=0.003432403;1000GENOMES:phase_3:ALL=0.000798722044728434;1000GENOMES:phase_3:AFR=0.00075642965204236;1000GENOMES:phase_3:AMR=0.00144092219020173;1000GENOMES:phase_3:EUR=0.00099403578528827;1000GENOMES:phase_3:ITU=0.00490196078431373;1000GENOMES:phase_3:…
6	15921362	rs144565603	G	C	2	2	0.0550459	0.00551471	gnomADg:oth	0.00551471	gnomADg:oth	gnomADg:nfe=0.00298082;gnomADg:afr=0.000688705;gnomADg:fin=0.00115075;gnomADg:amr=0.00353774;gnomADg:oth=0.00551471;gnomADg:ALL=0.00206967;TOPMed=0.003432403;1000GENOMES:phase_3:ALL=0.000998402555910543;1000GENOMES:phase_3:AFR=0.00075642965204236;1000GENOMES:phase_3:AMR=0.00144092219020173;1000GENOMES:phase_3:EUR=0.00198807157057654;1000GENOMES:phase_3:GBR=0.00549450549450549;1000GENOMES:phase_3:…
6	15928022	rs549350342	A	G	2	2	0.0545455	0.00552486	gnomADg:oth	0.00552486	gnomADg:oth	gnomADg:nfe=0.00285307;gnomADg:ALL=0.00200637;gnomADg:afr=0.000688231;gnomADg:fin=0.00115075;gnomADg:amr=0.00353774;gnomADg:oth=0.00552486;TOPMed=0.003432403;1000GENOMES:phase_3:ALL=0.000998402555910543;1000GENOMES:phase_3:AFR=0.00075642965204236;1000GENOMES:phase_3:AMR=0.00144092219020173;1000GENOMES:phase_3:EUR=0.00198807157057654;1000GENOMES:phase_3:GBR=0.00549450549450549;1000GENOMES:phase_3:…
6	16606892	rs139711484	T	G	2	2	0.0631068	0.0045045	gnomADg:asj	0.0045045	gnomADg:asj	gnomADg:oth=0.00101833;gnomADg:amr=0.00255754;gnomADg:asj=0.0045045;gnomADg:afr=0.000354024;gnomADg:nfe=0.00119904;gnomADg:ALL=0.000811414;
6	23924485	rs13207778	C	G	2	2	0.0607477	0		0.5	HUMANGENOME_JCVI:J.CraigVenter	HUMANGENOME_JCVI:J.CraigVenter=0.5;
6	34080863	rs61250644	C	T	3	2	0.126214	4.7783e-05	TOPMed	4.7783e-05	TOPMed	TOPMed=4.7783e-05;
6	36555939	rs374344690	T	A	2	2	0.101942	0		0.5	HUMANGENOME_JCVI:J.CraigVenter	HUMANGENOME_JCVI:J.CraigVenter=0.5;
6	36831777	rs193218534	T	C	2	2	0.05	0.00531915	1000GENOMES:phase_3:CLM	0.00531915	1000GENOMES:phase_3:CLM	gnomADg:nfe=0.00252722;gnomADg:ALL=0.00165552;gnomADg:afr=0.000917642;gnomADg:amr=0.00353774;gnomADg:oth=0.00183824;TOPMed=0.001791858;1000GENOMES:phase_3:ALL=0.000998402555910543;1000GENOMES:phase_3:AFR=0.00075642965204236;1000GENOMES:phase_3:AMR=0.00288184438040346;1000GENOMES:phase_3:CLM=0.00531914893617021;1000GENOMES:phase_3:EUR=0.00099403578528827;1000GENOMES:phase_3:IBS=0.00467289719626168…
6	36897148	rs867615120	A	G	2	2	0.0528846	0.00207059	TOPMed	0.00207059	TOPMed	TOPMed=0.002070591;
6	39663878	rs186118591	C	A	2	2	0.05	0.00531915	1000GENOMES:phase_3:CLM	0.00531915	1000GENOMES:phase_3:CLM	gnomADg:nfe=0.000973773;gnomADg:oth=0.000919118;gnomADg:amr=0.00117925;gnomADg:afr=0.000115075;gnomADg:asj=0.00344828;gnomADg:ALL=0.000606215;TOPMed=0.001075115;1000GENOMES:phase_3:ALL=0.000399361022364217;1000GENOMES:phase_3:AMR=0.00144092219020173;1000GENOMES:phase_3:CLM=0.00531914893617021;1000GENOMES:phase_3:PJL=0.00520833333333333;1000GENOMES:phase_3:SAS=0.00102249488752556;
6	48530279	rs370259978	A	C	2	2	0.0733945	0.00106432	gnomADg:nfe	0.00106432	gnomADg:nfe	gnomADg:ALL=0.000639932;gnomADg:afr=0.000117869;gnomADg:fin=0.000645995;gnomADg:oth=0.0010395;gnomADg:nfe=0.00106432;
6	50715747	rs112315373	T	A	2	2	0.110577	0		0.5	BUSHMAN:BUSHMAN_POP2	BUSHMAN:BUSHMAN_POP2=0.5;
6	51223949	rs1027281400	A	C	2	2	0.0504587	0.00777268	TOPMed	0.00777268	TOPMed	TOPMed=0.007772681;
6	52553115	rs141686224	C	T	2	2	0.0545455	0.00505051	1000GENOMES:phase_3:LWK	0.00505051	1000GENOMES:phase_3:LWK	gnomADg:oth=0.00183824;gnomADg:amr=0.00471698;gnomADg:afr=0.000114969;gnomADg:nfe=0.00162169;gnomADg:ALL=0.00102008;TOPMed=0.001656473;1000GENOMES:phase_3:ALL=0.000599041533546326;1000GENOMES:phase_3:AFR=0.00075642965204236;1000GENOMES:phase_3:EUR=0.00198807157057654;1000GENOMES:phase_3:IBS=0.00467289719626168;1000GENOMES:phase_3:LWK=0.00505050505050505;1000GENOMES:phase_3:TSI=0.00467289719626168;
6	52620073	rs141693731	C	T	4	2	0.0545455	0.00934579	1000GENOMES:phase_3:IBS	0.00934579	1000GENOMES:phase_3:IBS	gnomADg:amr=0.00235849;gnomADg:oth=0.00275735;gnomADg:ALL=0.000923332;gnomADg:nfe=0.00149041;gnomADg:afr=0.000114732;TOPMed=0.001385703;1000GENOMES:phase_3:ALL=0.000998402555910543;1000GENOMES:phase_3:AMR=0.00144092219020173;1000GENOMES:phase_3:CEU=0.00505050505050505;1000GENOMES:phase_3:EUR=0.00397614314115308;1000GENOMES:phase_3:IBS=0.00934579439252336;1000GENOMES:phase_3:PUR=0.0048076923076923…
6	55583791	rs190146733	T	C	3	2	0.0590909	0.00934579	1000GENOMES:phase_3:IBS	0.00934579	1000GENOMES:phase_3:IBS	gnomADg:ALL=0.0035985;gnomADg:nfe=0.00537983;gnomADg:afr=0.00160624;gnomADg:asj=0.00689655;gnomADg:amr=0.00589623;gnomADg:fin=0.00201497;gnomADg:oth=0.00183824;TOPMed=0.003496114;1000GENOMES:phase_3:ALL=0.00159744408945687;1000GENOMES:phase_3:AMR=0.00432276657060519;1000GENOMES:phase_3:CEU=0.00505050505050505;1000GENOMES:phase_3:CLM=0.00531914893617021;1000GENOMES:phase_3:EUR=0.00397614314115308;…
6	62927068	rs143529889	T	C	2	2	0.059633	0.00689655	gnomADg:asj	0.00689655	gnomADg:asj	gnomADg:nfe=0.000972258;gnomADg:afr=0.000344195;gnomADg:oth=0.00275735;gnomADg:amr=0.00117925;gnomADg:eas=0.000647668;gnomADg:ALL=0.000796483;gnomADg:asj=0.00689655;TOPMed=0.000883983;1000GENOMES:phase_3:ALL=0.00119808306709265;1000GENOMES:phase_3:AFR=0.00075642965204236;1000GENOMES:phase_3:AMR=0.00288184438040346;1000GENOMES:phase_3:CLM=0.00531914893617021;1000GENOMES:phase_3:EUR=0.0029821073558…
6	63047432	rs182772333	G	A	2	2	0.0590909	0.00689655	gnomADg:asj	0.00689655	gnomADg:asj	gnomADg:nfe=0.00103721;gnomADg:oth=0.00275735;gnomADg:amr=0.00117925;gnomADg:eas=0.000641026;gnomADg:afr=0.000344432;gnomADg:ALL=0.000828078;gnomADg:asj=0.00689655;TOPMed=0.000947694;1000GENOMES:phase_3:ALL=0.000998402555910543;1000GENOMES:phase_3:AMR=0.00288184438040346;1000GENOMES:phase_3:CLM=0.00531914893617021;1000GENOMES:phase_3:EUR=0.00298210735586481;1000GENOMES:phase_3:GBR=0.0054945054945…
6	74792687	rs188845169	A	G	2	2	0.0504587	0.00934579	1000GENOMES:phase_3:TSI	0.00934579	1000GENOMES:phase_3:TSI	gnomADg:oth=0.00277264;gnomADg:amr=0.00118203;gnomADg:afr=0.00286961;gnomADg:ALL=0.00124338;gnomADg:nfe=0.000649182;TOPMed=0.001552943;1000GENOMES:phase_3:ALL=0.000599041533546326;1000GENOMES:phase_3:EUR=0.00298210735586481;1000GENOMES:phase_3:IBS=0.00467289719626168;1000GENOMES:phase_3:TSI=0.00934579439252336;
6	76385601	rs555648052	C	G	2	2	0.05	0.00689655	gnomADg:asj	0.00689655	gnomADg:asj	gnomADg:nfe=0.00175097;gnomADg:asj=0.00689655;gnomADg:ALL=0.00117902;gnomADg:afr=0.000344274;gnomADg:amr=0.00589623;TOPMed=0.001648509;1000GENOMES:phase_3:ALL=0.000199680511182109;1000GENOMES:phase_3:PJL=0.00520833333333333;1000GENOMES:phase_3:SAS=0.00102249488752556;
6	76395425	rs188126234	A	G	3	2	0.05	0.00707547	gnomADg:amr	0.00707547	gnomADg:amr	gnomADg:asj=0.00689655;gnomADg:ALL=0.00121204;gnomADg:amr=0.00707547;gnomADg:afr=0.000344669;gnomADg:nfe=0.0017537;TOPMed=0.001696292;1000GENOMES:phase_3:ALL=0.000399361022364217;1000GENOMES:phase_3:EUR=0.00099403578528827;1000GENOMES:phase_3:GBR=0.00549450549450549;1000GENOMES:phase_3:PJL=0.00520833333333333;1000GENOMES:phase_3:SAS=0.00102249488752556;
6	77132040	rs543044060	G	C	2	2	0.0504587	0.00970874	1000GENOMES:phase_3:GIH	0.00970874	1000GENOMES:phase_3:GIH	gnomADg:nfe=0.00214564;gnomADg:oth=0.000922509;gnomADg:amr=0.0035545;gnomADg:fin=0.000577034;gnomADg:afr=0.000344907;gnomADg:ALL=0.00137284;gnomADg:asj=0.00344828;TOPMed=0.002468782;1000GENOMES:phase_3:ALL=0.00119808306709265;1000GENOMES:phase_3:AMR=0.00288184438040346;1000GENOMES:phase_3:CEU=0.00505050505050505;1000GENOMES:phase_3:CLM=0.00531914893617021;1000GENOMES:phase_3:EUR=0.001988071570576…
6	77361385	rs78393959	G	C	2	2	0.0545455	0.00588235	1000GENOMES:phase_3:PEL	0.00833333	1000GENOMES:pilot_1_CEU_low_coverage_panel	gnomADg:ALL=0.00149672;gnomADg:nfe=0.00246305;gnomADg:afr=0.000229516;gnomADg:asj=0.00344828;gnomADg:amr=0.00235849;gnomADg:fin=0.000575705;gnomADg:oth=0.00183824;TOPMed=0.002317469;1000GENOMES:pilot_1_CEU_low_coverage_panel=0.00833333;1000GENOMES:phase_3:ALL=0.000798722044728434;1000GENOMES:phase_3:AMR=0.00288184438040346;1000GENOMES:phase_3:CEU=0.00505050505050505;1000GENOMES:phase_3:CLM=0.0053…
6	78084455	rs190739452	T	C	2	2	0.0818182	0.00934579	1000GENOMES:phase_3:TSI	0.00934579	1000GENOMES:phase_3:TSI	gnomADg:afr=0.000114758;gnomADg:amr=0.00117925;gnomADg:oth=0.000919118;gnomADg:ALL=0.000923626;gnomADg:asj=0.00344828;gnomADg:nfe=0.00162064;TOPMed=0.001521088;1000GENOMES:phase_3:ALL=0.000599041533546326;1000GENOMES:phase_3:AMR=0.00144092219020173;1000GENOMES:phase_3:EUR=0.00198807157057654;1000GENOMES:phase_3:PUR=0.00480769230769231;1000GENOMES:phase_3:TSI=0.00934579439252336;
6	80374696	rs568244473	T	C	3	2	0.05	0.0078125	1000GENOMES:phase_3:MXL	0.0078125	1000GENOMES:phase_3:MXL	gnomADg:amr=0.00353774;gnomADg:afr=0.000458821;gnomADg:ALL=0.000445746;gnomADg:nfe=0.000453603;TOPMed=0.000461901;1000GENOMES:phase_3:ALL=0.000599041533546326;1000GENOMES:phase_3:AMR=0.00288184438040346;1000GENOMES:phase_3:EUR=0.00099403578528827;1000GENOMES:phase_3:MXL=0.0078125;1000GENOMES:phase_3:PEL=0.00588235294117647;1000GENOMES:phase_3:TSI=0.00467289719626168;
6	80435143	rs548845458	A	G	2	2	0.0509259	0.00588235	1000GENOMES:phase_3:PEL	0.00588235	1000GENOMES:phase_3:PEL	gnomADg:nfe=0.000453662;gnomADg:amr=0.00235849;gnomADg:afr=0.000459031;gnomADg:ALL=0.00041396;TOPMed=0.000477829;1000GENOMES:phase_3:ALL=0.000399361022364217;1000GENOMES:phase_3:AMR=0.00144092219020173;1000GENOMES:phase_3:EUR=0.00099403578528827;1000GENOMES:phase_3:PEL=0.00588235294117647;1000GENOMES:phase_3:TSI=0.00467289719626168;
6	80537323	rs577246507	C	A	2	2	0.0504587	0.00588235	1000GENOMES:phase_3:PEL	0.00588235	1000GENOMES:phase_3:PEL	gnomADg:amr=0.00235849;gnomADg:oth=0.00183824;gnomADg:nfe=0.000648424;gnomADg:ALL=0.000605211;gnomADg:afr=0.000573921;TOPMed=0.000653033;1000GENOMES:phase_3:ALL=0.000599041533546326;1000GENOMES:phase_3:AMR=0.00288184438040346;1000GENOMES:phase_3:CLM=0.00531914893617021;1000GENOMES:phase_3:EUR=0.00099403578528827;1000GENOMES:phase_3:PEL=0.00588235294117647;1000GENOMES:phase_3:TSI=0.004672897196261…
6	80555011	rs151158926	A	G	2	2	0.0555556	0.00588235	1000GENOMES:phase_3:PEL	0.00588235	1000GENOMES:phase_3:PEL	gnomADg:nfe=0.00064834;gnomADg:oth=0.00183824;gnomADg:amr=0.00236407;gnomADg:afr=0.000574581;gnomADg:ALL=0.000605481;TOPMed=0.000653033;1000GENOMES:phase_3:ALL=0.000599041533546326;1000GENOMES:phase_3:AMR=0.00288184438040346;1000GENOMES:phase_3:CLM=0.00531914893617021;1000GENOMES:phase_3:EUR=0.00099403578528827;1000GENOMES:phase_3:PEL=0.00588235294117647;1000GENOMES:phase_3:TSI=0.0046728971962616…
6	80559043	rs567047558	G	A	2	2	0.0545455	0.00588235	1000GENOMES:phase_3:PEL	0.00588235	1000GENOMES:phase_3:PEL	gnomADg:amr=0.00235849;gnomADg:oth=0.00092081;gnomADg:ALL=0.000573577;gnomADg:nfe=0.000648677;gnomADg:afr=0.000573658;TOPMed=0.000653033;1000GENOMES:phase_3:ALL=0.000599041533546326;1000GENOMES:phase_3:AMR=0.00288184438040346;1000GENOMES:phase_3:CLM=0.00531914893617021;1000GENOMES:phase_3:EUR=0.00099403578528827;1000GENOMES:phase_3:PEL=0.00588235294117647;1000GENOMES:phase_3:TSI=0.004672897196261…
6	80589386	rs148697408	G	C	3	2	0.05	0.00531915	1000GENOMES:phase_3:CLM	0.00531915	1000GENOMES:phase_3:CLM	gnomADg:afr=0.000573789;gnomADg:nfe=0.000648424;gnomADg:ALL=0.000573358;gnomADg:oth=0.000919118;gnomADg:amr=0.00236407;TOPMed=0.000653033;1000GENOMES:phase_3:ALL=0.000599041533546326;1000GENOMES:phase_3:ACB=0.00520833333333333;1000GENOMES:phase_3:AFR=0.00075642965204236;1000GENOMES:phase_3:AMR=0.00144092219020173;1000GENOMES:phase_3:CLM=0.00531914893617021;1000GENOMES:phase_3:EUR=0.00099403578528…
6	80633895	rs186859659	C	G	2	2	0.0590909	0.0078125	1000GENOMES:phase_3:MXL	0.0078125	1000GENOMES:phase_3:MXL	gnomADg:afr=0.000573921;gnomADg:amr=0.00353774;gnomADg:oth=0.000919118;gnomADg:asj=0.00344828;gnomADg:ALL=0.000860147;gnomADg:nfe=0.00110261;TOPMed=0.001266246;1000GENOMES:phase_3:ALL=0.000798722044728434;1000GENOMES:phase_3:AMR=0.00432276657060519;1000GENOMES:phase_3:CLM=0.00531914893617021;1000GENOMES:phase_3:EUR=0.00099403578528827;1000GENOMES:phase_3:MXL=0.0078125;1000GENOMES:phase_3:PEL=0.00…
6	80661691	rs189503458	A	G	2	2	0.0681818	0.0078125	1000GENOMES:phase_3:MXL	0.0078125	1000GENOMES:phase_3:MXL	gnomADg:amr=0.00235849;gnomADg:asj=0.00344828;gnomADg:oth=0.000919118;gnomADg:ALL=0.000891379;gnomADg:nfe=0.00123105;gnomADg:afr=0.000573658;TOPMed=0.00154498;1000GENOMES:phase_3:ALL=0.000798722044728434;1000GENOMES:phase_3:AMR=0.00432276657060519;1000GENOMES:phase_3:CLM=0.00531914893617021;1000GENOMES:phase_3:EUR=0.00099403578528827;1000GENOMES:phase_3:MXL=0.0078125;1000GENOMES:phase_3:PEL=0.005…
6	80681976	rs554827641	A	C	2	2	0.0607477	0.00588235	1000GENOMES:phase_3:PEL	0.00588235	1000GENOMES:phase_3:PEL	gnomADg:fin=0.00090036;gnomADg:oth=0.00282486;gnomADg:ALL=0.00162159;gnomADg:nfe=0.00276935;gnomADg:afr=0.000232396;TOPMed=0.001537016;1000GENOMES:phase_3:ALL=0.000798722044728434;1000GENOMES:phase_3:AMR=0.00144092219020173;1000GENOMES:phase_3:EUR=0.00198807157057654;1000GENOMES:phase_3:IBS=0.00467289719626168;1000GENOMES:phase_3:PEL=0.00588235294117647;1000GENOMES:phase_3:PJL=0.00520833333333333…
6	80697096	rs182679239	T	A	2	2	0.0733945	0.0078125	1000GENOMES:phase_3:MXL	0.0078125	1000GENOMES:phase_3:MXL	gnomADg:nfe=0.00123409;gnomADg:ALL=0.000894169;gnomADg:asj=0.00344828;gnomADg:oth=0.000924214;gnomADg:amr=0.00236407;gnomADg:afr=0.000576568;TOPMed=0.001529052;1000GENOMES:phase_3:ALL=0.000798722044728434;1000GENOMES:phase_3:AMR=0.00432276657060519;1000GENOMES:phase_3:CLM=0.00531914893617021;1000GENOMES:phase_3:EUR=0.00099403578528827;1000GENOMES:phase_3:MXL=0.0078125;1000GENOMES:phase_3:PEL=0.00…
6	80712578	rs192752336	A	G	2	2	0.0727273	0.0078125	1000GENOMES:phase_3:MXL	0.0078125	1000GENOMES:phase_3:MXL	gnomADg:nfe=0.00123137;gnomADg:amr=0.00235849;gnomADg:oth=0.000919118;gnomADg:afr=0.000573789;gnomADg:asj=0.00344828;gnomADg:ALL=0.000891606;TOPMed=0.001529052;1000GENOMES:phase_3:ALL=0.000798722044728434;1000GENOMES:phase_3:AMR=0.00432276657060519;1000GENOMES:phase_3:CLM=0.00531914893617021;1000GENOMES:phase_3:EUR=0.00099403578528827;1000GENOMES:phase_3:MXL=0.0078125;1000GENOMES:phase_3:PEL=0.00…
6	80722095	rs189763835	C	T	2	2	0.0742574	0.0078125	1000GENOMES:phase_3:MXL	0.0078125	1000GENOMES:phase_3:MXL	gnomADg:afr=0.000848608;gnomADg:ALL=0.00129474;gnomADg:nfe=0.00165045;gnomADg:oth=0.00147929;gnomADg:asj=0.00438596;gnomADg:amr=0.00425532;TOPMed=0.001529052;1000GENOMES:phase_3:ALL=0.000798722044728434;1000GENOMES:phase_3:AMR=0.00432276657060519;1000GENOMES:phase_3:CLM=0.00531914893617021;1000GENOMES:phase_3:EUR=0.00099403578528827;1000GENOMES:phase_3:MXL=0.0078125;1000GENOMES:phase_3:PEL=0.0058…
6	80724819	rs186182215	T	C	2	2	0.0681818	0.0078125	1000GENOMES:phase_3:MXL	0.0078125	1000GENOMES:phase_3:MXL	gnomADg:asj=0.00344828;gnomADg:amr=0.00236407;gnomADg:oth=0.000919118;gnomADg:ALL=0.00117864;gnomADg:nfe=0.00123153;gnomADg:afr=0.00160735;TOPMed=0.001919279;1000GENOMES:phase_3:ALL=0.000798722044728434;1000GENOMES:phase_3:AMR=0.00432276657060519;1000GENOMES:phase_3:CLM=0.00531914893617021;1000GENOMES:phase_3:EUR=0.00099403578528827;1000GENOMES:phase_3:MXL=0.0078125;1000GENOMES:phase_3:PEL=0.0058…
6	80727651	rs184972793	G	A	2	2	0.0727273	0.0078125	1000GENOMES:phase_3:MXL	0.0078125	1000GENOMES:phase_3:MXL	gnomADg:nfe=0.00123377;gnomADg:ALL=0.000893256;gnomADg:afr=0.000573921;gnomADg:amr=0.00238095;gnomADg:asj=0.00344828;gnomADg:oth=0.000922509;TOPMed=0.001537016;1000GENOMES:phase_3:ALL=0.000798722044728434;1000GENOMES:phase_3:AMR=0.00432276657060519;1000GENOMES:phase_3:CLM=0.00531914893617021;1000GENOMES:phase_3:EUR=0.00099403578528827;1000GENOMES:phase_3:MXL=0.0078125;1000GENOMES:phase_3:PEL=0.00…
6	80731764	rs190669633	C	T	3	2	0.0727273	0.00689655	gnomADg:asj	0.00689655	gnomADg:asj	gnomADg:afr=0.000573658;gnomADg:nfe=0.0012982;gnomADg:ALL=0.000956389;gnomADg:oth=0.000922509;gnomADg:asj=0.00689655;gnomADg:amr=0.00236967;TOPMed=0.001584799;1000GENOMES:phase_3:ALL=0.000399361022364217;1000GENOMES:phase_3:AMR=0.00288184438040346;1000GENOMES:phase_3:CLM=0.00531914893617021;1000GENOMES:phase_3:PEL=0.00588235294117647;
6	80733574	rs527273226	T	A	2	2	0.0727273	0.0078125	1000GENOMES:phase_3:MXL	0.0078125	1000GENOMES:phase_3:MXL	gnomADg:amr=0.00235849;gnomADg:asj=0.00344828;gnomADg:oth=0.00092081;gnomADg:ALL=0.000987764;gnomADg:nfe=0.00142709;gnomADg:afr=0.000573658;TOPMed=0.001648509;1000GENOMES:phase_3:ALL=0.000798722044728434;1000GENOMES:phase_3:AMR=0.00432276657060519;1000GENOMES:phase_3:CLM=0.00531914893617021;1000GENOMES:phase_3:EUR=0.00099403578528827;1000GENOMES:phase_3:MXL=0.0078125;1000GENOMES:phase_3:PEL=0.005…
6	80734956	rs189430392	G	A	2	2	0.0772727	0.0078125	1000GENOMES:phase_3:MXL	0.0078125	1000GENOMES:phase_3:MXL	gnomADg:ALL=0.00133894;gnomADg:nfe=0.00123329;gnomADg:afr=0.0021814;gnomADg:asj=0.00344828;gnomADg:amr=0.00236967;gnomADg:oth=0.000919118;TOPMed=0.002078555;1000GENOMES:phase_3:ALL=0.000798722044728434;1000GENOMES:phase_3:AMR=0.00432276657060519;1000GENOMES:phase_3:CLM=0.00531914893617021;1000GENOMES:phase_3:EUR=0.00099403578528827;1000GENOMES:phase_3:MXL=0.0078125;1000GENOMES:phase_3:PEL=0.00588…
6	80741470	rs185172931	A	G	2	2	0.0681818	0.0078125	1000GENOMES:phase_3:MXL	0.0078125	1000GENOMES:phase_3:MXL	gnomADg:asj=0.00344828;gnomADg:ALL=0.00140252;gnomADg:afr=0.00240992;gnomADg:amr=0.00236967;gnomADg:oth=0.00092081;gnomADg:nfe=0.00123313;TOPMed=0.002118374;1000GENOMES:phase_3:ALL=0.000798722044728434;1000GENOMES:phase_3:AMR=0.00432276657060519;1000GENOMES:phase_3:CLM=0.00531914893617021;1000GENOMES:phase_3:EUR=0.00099403578528827;1000GENOMES:phase_3:MXL=0.0078125;1000GENOMES:phase_3:PEL=0.00588…
6	80762071	rs184003462	C	T	3	2	0.0740741	0.0078125	1000GENOMES:phase_3:MXL	0.0078125	1000GENOMES:phase_3:MXL	gnomADg:amr=0.00239808;gnomADg:asj=0.00347222;gnomADg:oth=0.000924214;gnomADg:ALL=0.000897954;gnomADg:nfe=0.00124199;gnomADg:afr=0.000575242;TOPMed=0.001537016;1000GENOMES:phase_3:ALL=0.000798722044728434;1000GENOMES:phase_3:AMR=0.00432276657060519;1000GENOMES:phase_3:CLM=0.00531914893617021;1000GENOMES:phase_3:EUR=0.00099403578528827;1000GENOMES:phase_3:MXL=0.0078125;1000GENOMES:phase_3:PEL=0.00…
6	80769120	rs533790381	T	C	2	2	0.0772727	0.00934579	1000GENOMES:phase_3:TSI	0.00934579	1000GENOMES:phase_3:TSI	gnomADg:ALL=0.000891947;gnomADg:asj=0.00344828;gnomADg:amr=0.00235849;gnomADg:oth=0.000919118;gnomADg:afr=0.000574185;gnomADg:nfe=0.00123185;TOPMed=0.001513124;1000GENOMES:phase_3:ALL=0.000998402555910543;1000GENOMES:phase_3:AMR=0.00432276657060519;1000GENOMES:phase_3:CLM=0.00531914893617021;1000GENOMES:phase_3:EUR=0.00198807157057654;1000GENOMES:phase_3:MXL=0.0078125;1000GENOMES:phase_3:PEL=0.00…
6	80770733	rs190416514	G	C	2	2	0.0772727	0.00934579	1000GENOMES:phase_3:TSI	0.00934579	1000GENOMES:phase_3:TSI	gnomADg:oth=0.00092081;gnomADg:amr=0.00236407;gnomADg:asj=0.00344828;gnomADg:afr=0.000574581;gnomADg:ALL=0.000892857;gnomADg:nfe=0.00123345;TOPMed=0.001513124;1000GENOMES:phase_3:ALL=0.000998402555910543;1000GENOMES:phase_3:AMR=0.00432276657060519;1000GENOMES:phase_3:CLM=0.00531914893617021;1000GENOMES:phase_3:EUR=0.00198807157057654;1000GENOMES:phase_3:MXL=0.0078125;1000GENOMES:phase_3:PEL=0.005…
6	80778193	rs189975991	T	C	2	2	0.0779817	0.00934579	1000GENOMES:phase_3:TSI	0.00934579	1000GENOMES:phase_3:TSI	gnomADg:ALL=0.00127429;gnomADg:asj=0.00344828;gnomADg:afr=0.00195178;gnomADg:amr=0.00235849;gnomADg:oth=0.00092081;gnomADg:nfe=0.00123201;TOPMed=0.00194317;1000GENOMES:phase_3:ALL=0.000998402555910543;1000GENOMES:phase_3:AMR=0.00432276657060519;1000GENOMES:phase_3:CLM=0.00531914893617021;1000GENOMES:phase_3:EUR=0.00198807157057654;1000GENOMES:phase_3:MXL=0.0078125;1000GENOMES:phase_3:PEL=0.005882…
6	80779842	rs544334929	T	C	3	2	0.0833333	0.00934579	1000GENOMES:phase_3:TSI	0.00934579	1000GENOMES:phase_3:TSI	gnomADg:nfe=0.00123233;gnomADg:asj=0.00344828;gnomADg:ALL=0.00086053;gnomADg:amr=0.00118483;gnomADg:oth=0.000922509;gnomADg:afr=0.000574317;TOPMed=0.001513124;1000GENOMES:phase_3:ALL=0.000998402555910543;1000GENOMES:phase_3:AMR=0.00432276657060519;1000GENOMES:phase_3:CLM=0.00531914893617021;1000GENOMES:phase_3:EUR=0.00198807157057654;1000GENOMES:phase_3:MXL=0.0078125;1000GENOMES:phase_3:PEL=0.005…
6	80791245	rs182641956	A	G	2	2	0.0772727	0.00934579	1000GENOMES:phase_3:TSI	0.00934579	1000GENOMES:phase_3:TSI	gnomADg:nfe=0.00123297;gnomADg:ALL=0.000892345;gnomADg:afr=0.000573658;gnomADg:asj=0.00344828;gnomADg:amr=0.00236967;gnomADg:oth=0.000919118;TOPMed=0.001513124;1000GENOMES:phase_3:ALL=0.000998402555910543;1000GENOMES:phase_3:AMR=0.00432276657060519;1000GENOMES:phase_3:CLM=0.00531914893617021;1000GENOMES:phase_3:EUR=0.00198807157057654;1000GENOMES:phase_3:MXL=0.0078125;1000GENOMES:phase_3:PEL=0.00…
6	80797756	rs571453479	A	G	2	2	0.0769231	0.00934579	1000GENOMES:phase_3:TSI	0.00934579	1000GENOMES:phase_3:TSI	gnomADg:afr=0.000589623;gnomADg:eas=0.000648508;gnomADg:oth=0.00094697;gnomADg:amr=0.00135501;gnomADg:ALL=0.00091617;gnomADg:asj=0.00344828;gnomADg:nfe=0.00124329;TOPMed=0.001505161;1000GENOMES:phase_3:ALL=0.00119808306709265;1000GENOMES:phase_3:AMR=0.00432276657060519;1000GENOMES:phase_3:CHB=0.00485436893203883;1000GENOMES:phase_3:CLM=0.00531914893617021;1000GENOMES:phase_3:EAS=0.000992063492063…
6	80799441	rs183428462	C	A	2	2	0.0801887	0.00934579	1000GENOMES:phase_3:TSI	0.00934579	1000GENOMES:phase_3:TSI	gnomADg:nfe=0.00123233;gnomADg:ALL=0.000895771;gnomADg:asj=0.00344828;gnomADg:oth=0.000919118;gnomADg:amr=0.00236407;gnomADg:afr=0.000580855;TOPMed=0.001513124;1000GENOMES:phase_3:ALL=0.000998402555910543;1000GENOMES:phase_3:AMR=0.00432276657060519;1000GENOMES:phase_3:CLM=0.00531914893617021;1000GENOMES:phase_3:EUR=0.00198807157057654;1000GENOMES:phase_3:MXL=0.0078125;1000GENOMES:phase_3:PEL=0.00…
6	80808554	rs143118771	G	A	2	2	0.0560748	0.00934579	1000GENOMES:phase_3:TSI	0.00934579	1000GENOMES:phase_3:TSI	gnomADg:asj=0.00344828;gnomADg:amr=0.00249377;gnomADg:oth=0.000943396;gnomADg:ALL=0.000908973;gnomADg:nfe=0.00124754;gnomADg:afr=0.000577901;TOPMed=0.001513124;1000GENOMES:phase_3:ALL=0.000998402555910543;1000GENOMES:phase_3:AMR=0.00432276657060519;1000GENOMES:phase_3:CLM=0.00531914893617021;1000GENOMES:phase_3:EUR=0.00198807157057654;1000GENOMES:phase_3:MXL=0.0078125;1000GENOMES:phase_3:PEL=0.00…
6	80810227	rs192260099	C	T	2	2	0.0772727	0.00934579	1000GENOMES:phase_3:TSI	0.00934579	1000GENOMES:phase_3:TSI	gnomADg:nfe=0.00123329;gnomADg:ALL=0.000892914;gnomADg:asj=0.00344828;gnomADg:oth=0.00092081;gnomADg:amr=0.00236407;gnomADg:afr=0.000573526;TOPMed=0.001513124;1000GENOMES:phase_3:ALL=0.000998402555910543;1000GENOMES:phase_3:AMR=0.00432276657060519;1000GENOMES:phase_3:CLM=0.00531914893617021;1000GENOMES:phase_3:EUR=0.00198807157057654;1000GENOMES:phase_3:MXL=0.0078125;1000GENOMES:phase_3:PEL=0.005…
6	80812056	rs145604011	G	T	2	2	0.0688073	0.00934579	1000GENOMES:phase_3:TSI	0.00934579	1000GENOMES:phase_3:TSI	gnomADg:afr=0.0021829;gnomADg:oth=0.00092081;gnomADg:amr=0.00236967;gnomADg:asj=0.00344828;gnomADg:ALL=0.001341;gnomADg:nfe=0.00123457;TOPMed=0.002030772;1000GENOMES:phase_3:ALL=0.00139776357827476;1000GENOMES:phase_3:AFR=0.00151285930408472;1000GENOMES:phase_3:AMR=0.00432276657060519;1000GENOMES:phase_3:CLM=0.00531914893617021;1000GENOMES:phase_3:EUR=0.00198807157057654;1000GENOMES:phase_3:LWK=0…
6	80822585	rs552150267	A	C	2	2	0.0818182	0.00934579	1000GENOMES:phase_3:TSI	0.00934579	1000GENOMES:phase_3:TSI	gnomADg:asj=0.00344828;gnomADg:amr=0.00235849;gnomADg:oth=0.000919118;gnomADg:nfe=0.00136116;gnomADg:ALL=0.000955657;gnomADg:afr=0.000574185;TOPMed=0.001481269;1000GENOMES:phase_3:ALL=0.000998402555910543;1000GENOMES:phase_3:AMR=0.00432276657060519;1000GENOMES:phase_3:CLM=0.00531914893617021;1000GENOMES:phase_3:EUR=0.00198807157057654;1000GENOMES:phase_3:MXL=0.0078125;1000GENOMES:phase_3:PEL=0.00…
6	80822734	rs181207590	T	A	2	2	0.0863636	0.00934579	1000GENOMES:phase_3:TSI	0.00934579	1000GENOMES:phase_3:TSI	gnomADg:nfe=0.00136257;gnomADg:afr=0.000574317;gnomADg:amr=0.00235849;gnomADg:oth=0.00092081;gnomADg:ALL=0.000956145;gnomADg:asj=0.00344828;TOPMed=0.001481269;1000GENOMES:phase_3:ALL=0.000998402555910543;1000GENOMES:phase_3:AMR=0.00432276657060519;1000GENOMES:phase_3:CLM=0.00531914893617021;1000GENOMES:phase_3:EUR=0.00198807157057654;1000GENOMES:phase_3:MXL=0.0078125;1000GENOMES:phase_3:PEL=0.005…
6	80833410	rs183490692	C	T	2	2	0.0636364	0.00934579	1000GENOMES:phase_3:TSI	0.00934579	1000GENOMES:phase_3:TSI	gnomADg:afr=0.00057924;gnomADg:ALL=0.000958466;gnomADg:nfe=0.00136257;gnomADg:oth=0.000919118;gnomADg:amr=0.00235849;gnomADg:asj=0.00344828;TOPMed=0.001497197;1000GENOMES:phase_3:ALL=0.000798722044728434;1000GENOMES:phase_3:AMR=0.00288184438040346;1000GENOMES:phase_3:CLM=0.00531914893617021;1000GENOMES:phase_3:EUR=0.00198807157057654;1000GENOMES:phase_3:PEL=0.00588235294117647;1000GENOMES:phase_3…
6	80856899	rs530001824	A	G	2	2	0.0772727	0.00934579	1000GENOMES:phase_3:TSI	0.00934579	1000GENOMES:phase_3:TSI	gnomADg:afr=0.000574845;gnomADg:ALL=0.000959754;gnomADg:nfe=0.00136417;gnomADg:oth=0.000929368;gnomADg:asj=0.00347222;gnomADg:amr=0.00236407;TOPMed=0.001481269;1000GENOMES:phase_3:ALL=0.000998402555910543;1000GENOMES:phase_3:AMR=0.00432276657060519;1000GENOMES:phase_3:CLM=0.00531914893617021;1000GENOMES:phase_3:EUR=0.00198807157057654;1000GENOMES:phase_3:MXL=0.0078125;1000GENOMES:phase_3:PEL=0.00…
6	80922487	rs193145588	C	T	2	2	0.0636364	0.00934579	1000GENOMES:phase_3:TSI	0.00934579	1000GENOMES:phase_3:TSI	gnomADg:amr=0.00235849;gnomADg:oth=0.000919118;gnomADg:afr=0.000574317;gnomADg:asj=0.00344828;gnomADg:ALL=0.000955657;gnomADg:nfe=0.00136134;TOPMed=0.001481269;1000GENOMES:phase_3:ALL=0.000998402555910543;1000GENOMES:phase_3:AMR=0.00432276657060519;1000GENOMES:phase_3:CLM=0.00531914893617021;1000GENOMES:phase_3:EUR=0.00198807157057654;1000GENOMES:phase_3:MXL=0.0078125;1000GENOMES:phase_3:PEL=0.00…
6	80922597	rs188504129	T	C	2	2	0.0636364	0.00588235	1000GENOMES:phase_3:PEL	0.00588235	1000GENOMES:phase_3:PEL	gnomADg:nfe=0.000777706;gnomADg:ALL=0.000477707;gnomADg:afr=0.000229621;gnomADg:oth=0.000919118;TOPMed=0.00077249;1000GENOMES:phase_3:ALL=0.000399361022364217;1000GENOMES:phase_3:AMR=0.00288184438040346;1000GENOMES:phase_3:CLM=0.00531914893617021;1000GENOMES:phase_3:PEL=0.00588235294117647;
6	80939264	rs182508632	T	C	2	2	0.0681818	0.00934579	1000GENOMES:phase_3:TSI	0.00934579	1000GENOMES:phase_3:TSI	gnomADg:afr=0.000573921;gnomADg:amr=0.00235849;gnomADg:oth=0.00092081;gnomADg:ALL=0.000955353;gnomADg:asj=0.00344828;gnomADg:nfe=0.00136099;TOPMed=0.001481269;1000GENOMES:phase_3:ALL=0.000998402555910543;1000GENOMES:phase_3:AMR=0.00432276657060519;1000GENOMES:phase_3:CLM=0.00531914893617021;1000GENOMES:phase_3:EUR=0.00198807157057654;1000GENOMES:phase_3:MXL=0.0078125;1000GENOMES:phase_3:PEL=0.005…
6	80946023	rs534953296	G	T	3	2	0.0533981	0.00588235	1000GENOMES:phase_3:PEL	0.00588235	1000GENOMES:phase_3:PEL	gnomADg:afr=0.000577768;gnomADg:oth=0.000956023;gnomADg:amr=0.00255754;gnomADg:ALL=0.000980713;gnomADg:asj=0.00344828;gnomADg:nfe=0.00138267;TOPMed=0.001481269;1000GENOMES:phase_3:ALL=0.000199680511182109;1000GENOMES:phase_3:AMR=0.00144092219020173;1000GENOMES:phase_3:PEL=0.00588235294117647;
6	80947524	rs140377954	A	G	2	2	0.0733945	0.00934579	1000GENOMES:phase_3:TSI	0.00934579	1000GENOMES:phase_3:TSI	gnomADg:afr=0.000574317;gnomADg:ALL=0.00095645;gnomADg:nfe=0.00136151;gnomADg:oth=0.000919118;gnomADg:asj=0.00344828;gnomADg:amr=0.00235849;TOPMed=0.001481269;1000GENOMES:phase_3:ALL=0.000998402555910543;1000GENOMES:phase_3:AMR=0.00432276657060519;1000GENOMES:phase_3:CLM=0.00531914893617021;1000GENOMES:phase_3:EUR=0.00198807157057654;1000GENOMES:phase_3:MXL=0.0078125;1000GENOMES:phase_3:PEL=0.005…
6	80949670	rs561475245	G	C	2	2	0.0636364	0.00934579	1000GENOMES:phase_3:TSI	0.00934579	1000GENOMES:phase_3:TSI	gnomADg:amr=0.00238095;gnomADg:asj=0.00344828;gnomADg:oth=0.000924214;gnomADg:nfe=0.00136328;gnomADg:ALL=0.00095761;gnomADg:afr=0.000574317;TOPMed=0.001481269;1000GENOMES:phase_3:ALL=0.000998402555910543;1000GENOMES:phase_3:AMR=0.00432276657060519;1000GENOMES:phase_3:CLM=0.00531914893617021;1000GENOMES:phase_3:EUR=0.00198807157057654;1000GENOMES:phase_3:MXL=0.0078125;1000GENOMES:phase_3:PEL=0.005…
6	80957772	rs183968405	C	T	2	2	0.0688073	0.00934579	1000GENOMES:phase_3:TSI	0.00934579	1000GENOMES:phase_3:TSI	gnomADg:nfe=0.00130225;gnomADg:ALL=0.00111993;gnomADg:asj=0.00344828;gnomADg:afr=0.00126437;gnomADg:oth=0.000924214;gnomADg:amr=0.00238095;TOPMed=0.001752039;1000GENOMES:phase_3:ALL=0.000998402555910543;1000GENOMES:phase_3:AMR=0.00432276657060519;1000GENOMES:phase_3:CLM=0.00531914893617021;1000GENOMES:phase_3:EUR=0.00198807157057654;1000GENOMES:phase_3:MXL=0.0078125;1000GENOMES:phase_3:PEL=0.0058…
6	80975149	rs140486742	T	A	2	2	0.0727273	0.00934579	1000GENOMES:phase_3:TSI	0.00934579	1000GENOMES:phase_3:TSI	gnomADg:nfe=0.00130039;gnomADg:ALL=0.000925571;gnomADg:afr=0.000574449;gnomADg:amr=0.00235849;gnomADg:asj=0.00344828;gnomADg:oth=0.000919118;TOPMed=0.001465341;1000GENOMES:phase_3:ALL=0.000998402555910543;1000GENOMES:phase_3:AMR=0.00432276657060519;1000GENOMES:phase_3:CLM=0.00531914893617021;1000GENOMES:phase_3:EUR=0.00198807157057654;1000GENOMES:phase_3:MXL=0.0078125;1000GENOMES:phase_3:PEL=0.00…
6	80976360	rs188534451	T	C	2	2	0.0727273	0.00934579	1000GENOMES:phase_3:TSI	0.00934579	1000GENOMES:phase_3:TSI	gnomADg:afr=0.000574317;gnomADg:amr=0.00235849;gnomADg:oth=0.000919118;gnomADg:ALL=0.000923685;gnomADg:asj=0.00344828;gnomADg:nfe=0.00129601;TOPMed=0.001473305;1000GENOMES:phase_3:ALL=0.000998402555910543;1000GENOMES:phase_3:AMR=0.00432276657060519;1000GENOMES:phase_3:CLM=0.00531914893617021;1000GENOMES:phase_3:EUR=0.00198807157057654;1000GENOMES:phase_3:MXL=0.0078125;1000GENOMES:phase_3:PEL=0.00…
6	80978419	rs144676904	C	T	3	2	0.0727273	0.00934579	1000GENOMES:phase_3:TSI	0.00934579	1000GENOMES:phase_3:TSI	gnomADg:afr=0.000573789;gnomADg:ALL=0.000923567;gnomADg:nfe=0.00129651;gnomADg:oth=0.000919118;gnomADg:asj=0.00344828;gnomADg:amr=0.00235849;TOPMed=0.001473305;1000GENOMES:phase_3:ALL=0.000998402555910543;1000GENOMES:phase_3:AMR=0.00432276657060519;1000GENOMES:phase_3:CLM=0.00531914893617021;1000GENOMES:phase_3:EUR=0.00198807157057654;1000GENOMES:phase_3:MXL=0.0078125;1000GENOMES:phase_3:PEL=0.00…
6	80981188	rs187082232	G	T	2	2	0.0688073	0.00934579	1000GENOMES:phase_3:TSI	0.00934579	1000GENOMES:phase_3:TSI	gnomADg:asj=0.00344828;gnomADg:ALL=0.000955901;gnomADg:oth=0.000919118;gnomADg:amr=0.00236967;gnomADg:afr=0.000574449;gnomADg:nfe=0.00136169;TOPMed=0.001473305;1000GENOMES:phase_3:ALL=0.000998402555910543;1000GENOMES:phase_3:AMR=0.00432276657060519;1000GENOMES:phase_3:CLM=0.00531914893617021;1000GENOMES:phase_3:EUR=0.00198807157057654;1000GENOMES:phase_3:MXL=0.0078125;1000GENOMES:phase_3:PEL=0.00…
6	81009093	rs148745634	T	C	2	2	0.0772727	0.00934579	1000GENOMES:phase_3:TSI	0.00934579	1000GENOMES:phase_3:TSI	gnomADg:nfe=0.00129651;gnomADg:oth=0.000919118;gnomADg:amr=0.00235849;gnomADg:afr=0.000574053;gnomADg:ALL=0.000923626;gnomADg:asj=0.00344828;TOPMed=0.001473305;1000GENOMES:phase_3:ALL=0.000998402555910543;1000GENOMES:phase_3:AMR=0.00432276657060519;1000GENOMES:phase_3:CLM=0.00531914893617021;1000GENOMES:phase_3:EUR=0.00198807157057654;1000GENOMES:phase_3:MXL=0.0078125;1000GENOMES:phase_3:PEL=0.00…
6	81011036	rs539175402	T	A	2	2	0.0648148	0.00934579	1000GENOMES:phase_3:TSI	0.00934579	1000GENOMES:phase_3:TSI	gnomADg:afr=0.000573921;gnomADg:nfe=0.00129719;gnomADg:ALL=0.00092392;gnomADg:oth=0.000919118;gnomADg:amr=0.00235849;gnomADg:asj=0.00344828;TOPMed=0.001473305;1000GENOMES:phase_3:ALL=0.000998402555910543;1000GENOMES:phase_3:AMR=0.00432276657060519;1000GENOMES:phase_3:CLM=0.00531914893617021;1000GENOMES:phase_3:EUR=0.00198807157057654;1000GENOMES:phase_3:MXL=0.0078125;1000GENOMES:phase_3:PEL=0.005…
6	81018552	rs560189414	T	G	2	2	0.0545455	0.00934579	1000GENOMES:phase_3:TSI	0.00934579	1000GENOMES:phase_3:TSI	gnomADg:ALL=0.000928892;gnomADg:nfe=0.00129904;gnomADg:afr=0.000574581;gnomADg:asj=0.00347222;gnomADg:amr=0.00239808;gnomADg:oth=0.000929368;TOPMed=0.001473305;1000GENOMES:phase_3:ALL=0.000798722044728434;1000GENOMES:phase_3:AMR=0.00288184438040346;1000GENOMES:phase_3:CLM=0.00531914893617021;1000GENOMES:phase_3:EUR=0.00198807157057654;1000GENOMES:phase_3:PEL=0.00588235294117647;1000GENOMES:phase_…
6	81033332	rs191002070	T	G	2	2	0.0654206	0.00934579	1000GENOMES:phase_3:TSI	0.00934579	1000GENOMES:phase_3:TSI	gnomADg:oth=0.000929368;gnomADg:amr=0.00242131;gnomADg:afr=0.000574581;gnomADg:ALL=0.000928119;gnomADg:asj=0.00344828;gnomADg:nfe=0.00130242;TOPMed=0.001449414;1000GENOMES:phase_3:ALL=0.000998402555910543;1000GENOMES:phase_3:AMR=0.00432276657060519;1000GENOMES:phase_3:CLM=0.00531914893617021;1000GENOMES:phase_3:EUR=0.00198807157057654;1000GENOMES:phase_3:MXL=0.0078125;1000GENOMES:phase_3:PEL=0.00…
6	81033862	rs187684999	C	T	2	2	0.0688073	0.00934579	1000GENOMES:phase_3:TSI	0.00934579	1000GENOMES:phase_3:TSI	gnomADg:asj=0.00344828;gnomADg:ALL=0.000927584;gnomADg:afr=0.000574713;gnomADg:oth=0.000922509;gnomADg:amr=0.00238095;gnomADg:nfe=0.0013009;TOPMed=0.001457378;1000GENOMES:phase_3:ALL=0.000998402555910543;1000GENOMES:phase_3:AMR=0.00432276657060519;1000GENOMES:phase_3:CLM=0.00531914893617021;1000GENOMES:phase_3:EUR=0.00198807157057654;1000GENOMES:phase_3:MXL=0.0078125;1000GENOMES:phase_3:PEL=0.005…
6	81039132	rs538005958	A	T	2	2	0.0636364	0.00934579	1000GENOMES:phase_3:TSI	0.00934579	1000GENOMES:phase_3:TSI	gnomADg:nfe=0.00130617;gnomADg:asj=0.0034965;gnomADg:ALL=0.000929606;gnomADg:afr=0.000575109;gnomADg:oth=0.000925926;gnomADg:amr=0.00236407;TOPMed=0.001449414;1000GENOMES:phase_3:ALL=0.00119808306709265;1000GENOMES:phase_3:AFR=0.00075642965204236;1000GENOMES:phase_3:AMR=0.00432276657060519;1000GENOMES:phase_3:CLM=0.00531914893617021;1000GENOMES:phase_3:EUR=0.00198807157057654;1000GENOMES:phase_3:…
6	81060135	rs112212977	C	T	2	2	0.0636364	0.00934579	1000GENOMES:phase_3:TSI	0.5	BUSHMAN:BUSHMAN_POP2	gnomADg:afr=0.00229568;gnomADg:ALL=0.00140145;gnomADg:nfe=0.00129668;gnomADg:oth=0.000919118;gnomADg:amr=0.00235849;gnomADg:asj=0.00344828;TOPMed=0.002198012;BUSHMAN:BUSHMAN_POP2=0.5;1000GENOMES:phase_3:ALL=0.00119808306709265;1000GENOMES:phase_3:ACB=0.00520833333333333;1000GENOMES:phase_3:AFR=0.00075642965204236;1000GENOMES:phase_3:AMR=0.00432276657060519;1000GENOMES:phase_3:CLM=0.00531914893617…
6	84187909	rs189397548	A	C	2	2	0.05	0.00531915	1000GENOMES:phase_3:CLM	0.00531915	1000GENOMES:phase_3:CLM	gnomADg:nfe=0.00123105;gnomADg:amr=0.00117925;gnomADg:oth=0.00183824;gnomADg:afr=0.000573789;gnomADg:ALL=0.000891493;gnomADg:asj=0.00344828;TOPMed=0.00110697;1000GENOMES:phase_3:ALL=0.000599041533546326;1000GENOMES:phase_3:AMR=0.00288184438040346;1000GENOMES:phase_3:CLM=0.00531914893617021;1000GENOMES:phase_3:EUR=0.00099403578528827;1000GENOMES:phase_3:IBS=0.00467289719626168;1000GENOMES:phase_3:…
6	85768320	rs200565399	C	T	2	3	0.0594059	0.0013857	TOPMed	0.0013857	TOPMed	TOPMed=0.001385703;
6	90414390	rs79624718	T	A	3	2	0.05	0.00934579	1000GENOMES:phase_3:TSI	0.00934579	1000GENOMES:phase_3:TSI	gnomADg:ALL=0.00143367;gnomADg:nfe=0.00077821;gnomADg:afr=0.00333104;gnomADg:amr=0.00235849;gnomADg:oth=0.00183824;TOPMed=0.001982989;1000GENOMES:phase_3:ALL=0.00139776357827476;1000GENOMES:phase_3:ACB=0.00520833333333333;1000GENOMES:phase_3:AFR=0.00302571860816944;1000GENOMES:phase_3:AMR=0.00144092219020173;1000GENOMES:phase_3:EUR=0.00198807157057654;1000GENOMES:phase_3:LWK=0.00505050505050505;1…
6	93359874	rs461552	G	T	2	4	0.0509259	0		0.5	ENSEMBL:ENSEMBL_Watson	ENSEMBL:ENSEMBL_Watson=0.5;
6	94494896	rs758396629	A	T	2	2	0.0509259	3.1855e-05	TOPMed	3.1855e-05	TOPMed	TOPMed=3.1855e-05;
6	95079651	rs933203861	T	C	2	2	0.0509259	0.00568616	TOPMed	0.00568616	TOPMed	TOPMed=0.005686162;
6	101558669	rs114542614	C	T	2	6	0.088785	0.000660996	TOPMed	0.000660996	TOPMed	TOPMed=0.000660996;
6	102145756	rs9498908	G	C	2	2	0.127273	0		0.5	BUSHMAN:BUSHMAN_POP2	ENSEMBL:ENSEMBL_Watson=0.5;BUSHMAN:BUSHMAN_POP2=0.5;
6	104148092	rs556958884	T	A	2	2	0.0545455	0.00694444	gnomADg:asj	0.00694444	gnomADg:asj	gnomADg:nfe=0.00144395;gnomADg:fin=0.000297265;gnomADg:eas=0.00128866;gnomADg:afr=0.000462428;gnomADg:asj=0.00694444;gnomADg:ALL=0.00100013;TOPMed=0.001521088;1000GENOMES:phase_3:ALL=0.000599041533546326;1000GENOMES:phase_3:AFR=0.00151285930408472;1000GENOMES:phase_3:ESN=0.00505050505050505;1000GENOMES:phase_3:EUR=0.00099403578528827;1000GENOMES:phase_3:LWK=0.00505050505050505;1000GENOMES:phase_3…
6	106033854	rs189639886	T	G	2	2	0.0550459	0.0046729	1000GENOMES:phase_3:TSI	0.0046729	1000GENOMES:phase_3:TSI	gnomADg:afr=0.00034459;gnomADg:oth=0.00461255;gnomADg:amr=0.0035545;gnomADg:fin=0.000293083;gnomADg:ALL=0.00102217;gnomADg:asj=0.00344828;gnomADg:nfe=0.00123297;TOPMed=0.00127421;1000GENOMES:phase_3:ALL=0.000199680511182109;1000GENOMES:phase_3:EUR=0.00099403578528827;1000GENOMES:phase_3:TSI=0.00467289719626168;
6	106361983	rs141999139	T	C	2	2	0.116505	0.00660066	gnomADg:amr	0.00660066	gnomADg:amr	gnomADg:amr=0.00660066;gnomADg:fin=0.00633714;gnomADg:oth=0.00131234;gnomADg:ALL=0.00267626;gnomADg:eas=0.00452489;gnomADg:nfe=0.00220372;gnomADg:afr=0.00224027;
6	107286140	rs113517934	A	T	2	2	0.0613208	0.00914246	TOPMed	0.5	BUSHMAN:BUSHMAN_POP2	gnomADg:amr=0.00134771;gnomADg:asj=0.00359712;gnomADg:oth=0.00902935;gnomADg:fin=0.00207297;gnomADg:ALL=0.00335473;gnomADg:nfe=0.00370952;gnomADg:afr=0.00329989;TOPMed=0.009142457;COMPLETE_GENOMICS:YRI=0.5;BUSHMAN:BUSHMAN_POP2=0.5;
6	111547907	rs536477157	G	A	2	2	0.05	0.00831354	gnomADg:amr	0.00831354	gnomADg:amr	gnomADg:nfe=0.00421695;gnomADg:ALL=0.0035427;gnomADg:afr=0.00103472;gnomADg:amr=0.00831354;gnomADg:oth=0.00553506;gnomADg:fin=0.00696056;TOPMed=0.00298643;1000GENOMES:phase_3:ALL=0.000599041533546326;1000GENOMES:phase_3:AMR=0.00144092219020173;1000GENOMES:phase_3:CLM=0.00531914893617021;1000GENOMES:phase_3:EUR=0.00099403578528827;1000GENOMES:phase_3:FIN=0.00505050505050505;1000GENOMES:phase_3:PJL…
6	112796055	rs1342431606	C	T	2	2	0.0619048	0.000175204	TOPMed	0.000175204	TOPMed	TOPMed=0.000175204;
6	112796059	rs866136832	C	T	2	2	0.0631068	0.000310589	TOPMed	0.000310589	TOPMed	TOPMed=0.000310589;
6	114584867	rs118044628	C	T	2	2	0.0545455	0.00689655	gnomADg:asj	0.00833333	1000GENOMES:pilot_1_CEU_low_coverage_panel	gnomADg:amr=0.00589623;gnomADg:oth=0.000919118;gnomADg:afr=0.000459348;gnomADg:ALL=0.00140226;gnomADg:asj=0.00689655;gnomADg:nfe=0.00207657;TOPMed=0.002158193;1000GENOMES:pilot_1_CEU_low_coverage_panel=0.00833333;1000GENOMES:phase_3:ALL=0.000998402555910543;1000GENOMES:phase_3:ACB=0.00520833333333333;1000GENOMES:phase_3:AFR=0.00075642965204236;1000GENOMES:phase_3:AMR=0.00144092219020173;1000GENOM…
6	114941553	rs568039028	G	A	2	2	0.05	0.00980392	1000GENOMES:phase_3:ITU	0.00980392	1000GENOMES:phase_3:ITU	gnomADg:amr=0.0035545;gnomADg:asj=0.00689655;gnomADg:oth=0.00275735;gnomADg:nfe=0.00239948;gnomADg:ALL=0.00159337;gnomADg:afr=0.000574317;TOPMed=0.00211041;1000GENOMES:phase_3:ALL=0.00199680511182109;1000GENOMES:phase_3:ACB=0.00520833333333333;1000GENOMES:phase_3:AFR=0.00075642965204236;1000GENOMES:phase_3:AMR=0.00432276657060519;1000GENOMES:phase_3:BEB=0.00581395348837209;1000GENOMES:phase_3:EUR…
6	118304996	rs868223849	C	T	2	2	0.0550459	0.00396825	gnomADg:amr	0.00396825	gnomADg:amr	gnomADg:fin=0.000628141;gnomADg:oth=0.0010395;gnomADg:asj=0.00390625;gnomADg:amr=0.00396825;gnomADg:afr=0.000529661;gnomADg:ALL=0.00165515;gnomADg:eas=0.00205198;gnomADg:nfe=0.00234949;
6	123131208	rs59474328	A	C	3	2	0.0571429	0.00983531	TOPMed	0.00983531	TOPMed	TOPMed=0.009835308;
6	130288456	rs191621759	T	A	2	2	0.0533981	0.00970874	1000GENOMES:phase_3:GIH	0.00970874	1000GENOMES:phase_3:GIH	gnomADg:oth=0.00318471;gnomADg:amr=0.00720461;gnomADg:fin=0.000336022;gnomADg:afr=0.00060241;gnomADg:ALL=0.00229131;gnomADg:nfe=0.00365591;TOPMed=0.002158193;1000GENOMES:phase_3:ALL=0.00159744408945687;1000GENOMES:phase_3:AFR=0.00075642965204236;1000GENOMES:phase_3:EUR=0.00198807157057654;1000GENOMES:phase_3:GIH=0.00970873786407767;1000GENOMES:phase_3:ITU=0.00490196078431373;1000GENOMES:phase_3:L…
6	131108602	rs113365447	G	A	2	2	0.184466	0		0.5	BUSHMAN:BUSHMAN_POP2	BUSHMAN:BUSHMAN_POP2=0.5;
6	134148255	rs537248495	G	A	2	2	0.05	0.00520833	1000GENOMES:phase_3:ACB	0.00520833	1000GENOMES:phase_3:ACB	gnomADg:nfe=0.00123169;gnomADg:afr=0.000344511;gnomADg:oth=0.00092081;gnomADg:amr=0.00117925;gnomADg:ALL=0.000764867;TOPMed=0.001059187;1000GENOMES:phase_3:ALL=0.000399361022364217;1000GENOMES:phase_3:ACB=0.00520833333333333;1000GENOMES:phase_3:AFR=0.00075642965204236;1000GENOMES:phase_3:SAS=0.00102249488752556;1000GENOMES:phase_3:STU=0.00490196078431373;
6	140841322	rs149557445	T	G	2	2	0.0550459	0.0016538	gnomADg:nfe	0.0016538	gnomADg:nfe	gnomADg:ALL=0.00110125;gnomADg:oth=0.00100604;gnomADg:eas=0.000662252;gnomADg:fin=0.0011976;gnomADg:afr=0.00035014;gnomADg:nfe=0.0016538;
6	153037195	rs1292835	C	G	2	2	0.173267	0		1	ENSEMBL:ENSEMBL_Venter	ENSEMBL:ENSEMBL_Venter=1;
6	155316077	rs1015574088	C	T	2	3	0.0588235	0.0014972	TOPMed	0.0014972	TOPMed	TOPMed=0.001497197;
6	160108043	rs148653012	G	T	3	2	0.05	7.9638e-05	TOPMed	7.9638e-05	TOPMed	TOPMed=7.9638e-05;
6	160529541	rs1027434018	A	C	2	2	0.0545455	0.000194426	gnomADg:nfe	0.000194426	gnomADg:nfe	gnomADg:ALL=0.000127397;gnomADg:afr=0.000114837;gnomADg:nfe=0.000194426;TOPMed=0.00010353;
6	160765519	rs763868281	G	A	2	2	0.087156	0.000919118	gnomADg:oth	0.000919118	gnomADg:oth	gnomADg:nfe=0.000194452;gnomADg:ALL=0.000127437;gnomADg:oth=0.000919118;TOPMed=0.000119457;
6	160817050	rs186489920	G	A	2	2	0.140909	0.00531915	1000GENOMES:phase_3:CLM	0.00531915	1000GENOMES:phase_3:CLM	gnomADg:amr=0.00118203;gnomADg:fin=0.000288517;gnomADg:oth=0.00369004;gnomADg:nfe=0.000779828;gnomADg:ALL=0.00063861;gnomADg:afr=0.000230309;TOPMed=0.000653033;1000GENOMES:phase_3:ALL=0.000399361022364217;1000GENOMES:phase_3:AMR=0.00144092219020173;1000GENOMES:phase_3:CLM=0.00531914893617021;1000GENOMES:phase_3:EUR=0.00099403578528827;1000GENOMES:phase_3:TSI=0.00467289719626168;
6	160905191	rs774954442	C	T	2	2	0.0909091	0.00092081	gnomADg:oth	0.00092081	gnomADg:oth	gnomADg:ALL=0.000127527;gnomADg:oth=0.00092081;gnomADg:nfe=0.000194426;TOPMed=9.5566e-05;
6	162349026	rs369066721	G	A	2	2	0.0590909	0.00689655	gnomADg:asj	0.00689655	gnomADg:asj	gnomADg:nfe=0.00149215;gnomADg:oth=0.00367647;gnomADg:amr=0.00235849;gnomADg:fin=0.000287853;gnomADg:afr=0.000229727;gnomADg:asj=0.00689655;gnomADg:ALL=0.00108349;TOPMed=0.001982989;
6	166831970	rs150311740	G	A	2	2	0.0550459	0.0078125	1000GENOMES:phase_3:MXL	0.0078125	1000GENOMES:phase_3:MXL	gnomADg:nfe=0.00110418;gnomADg:afr=0.00034658;gnomADg:oth=0.000927644;gnomADg:amr=0.00118765;gnomADg:ALL=0.000735247;gnomADg:asj=0.00344828;TOPMed=0.000971585;1000GENOMES:phase_3:ALL=0.00139776357827476;1000GENOMES:phase_3:AFR=0.00075642965204236;1000GENOMES:phase_3:AMR=0.00288184438040346;1000GENOMES:phase_3:EUR=0.00198807157057654;1000GENOMES:phase_3:GBR=0.00549450549450549;1000GENOMES:phase_3:…
6	167285960	rs71571494	C	A	2	4	0.0528846	0		0.5	HUMANGENOME_JCVI:J.CraigVenter	HUMANGENOME_JCVI:J.CraigVenter=0.5;
6	168270277	rs116501681	A	C	2	2	0.0727273	0.00381679	gnomADg:asj	0.00381679	gnomADg:asj	gnomADg:ALL=0.00148701;gnomADg:asj=0.00381679;gnomADg:oth=0.00193424;gnomADg:amr=0.00366748;gnomADg:eas=0.00130719;gnomADg:fin=0.000871586;gnomADg:nfe=0.0022942;
6	168270281	rs1172428086	A	C	2	2	0.0550459	0.00367647	gnomADg:asj	0.00367647	gnomADg:asj	gnomADg:nfe=0.00161812;gnomADg:asj=0.00367647;gnomADg:ALL=0.00112034;gnomADg:afr=0.000356549;gnomADg:eas=0.000653595;gnomADg:fin=0.000581734;gnomADg:amr=0.00362319;
6	168393008	rs546268135	G	A	2	2	0.0504587	0.00549451	1000GENOMES:phase_3:GBR	0.00549451	1000GENOMES:phase_3:GBR	gnomADg:oth=0.000922509;gnomADg:amr=0.00472813;gnomADg:ALL=0.000573577;gnomADg:nfe=0.000842952;TOPMed=0.000844164;1000GENOMES:phase_3:ALL=0.000599041533546326;1000GENOMES:phase_3:CEU=0.00505050505050505;1000GENOMES:phase_3:EUR=0.00298210735586481;1000GENOMES:phase_3:GBR=0.00549450549450549;1000GENOMES:phase_3:IBS=0.00467289719626168;
6	170030115	rs888045651	T	C	2	2	0.059633	0.00724638	gnomADg:eas	0.00724638	gnomADg:eas	gnomADg:nfe=0.00377778;gnomADg:oth=0.00287356;gnomADg:amr=0.00537634;gnomADg:eas=0.00724638;gnomADg:afr=0.00229508;gnomADg:ALL=0.00296118;
6	170030116	rs1006847598	G	A	2	2	0.059633	0.00757576	gnomADg:eas	0.00757576	gnomADg:eas	gnomADg:amr=0.00549451;gnomADg:oth=0.00287356;gnomADg:nfe=0.00297872;gnomADg:ALL=0.00244265;gnomADg:eas=0.00757576;gnomADg:afr=0.00194679;TOPMed=7.964e-06;
6	170030119	rs1015112881	T	C	2	2	0.05	0.00380228	gnomADg:afr	0.00380228	gnomADg:afr	gnomADg:amr=0.00221239;gnomADg:oth=0.00200803;gnomADg:eas=0.00121359;gnomADg:ALL=0.002693;gnomADg:nfe=0.00301014;gnomADg:afr=0.00380228;TOPMed=1.5928e-05;
6	170095277	rs9460280	G	T	3	2	0.087963	0.00806452	gnomADg:asj	0.5	COMPLETE_GENOMICS:PGP	gnomADg:nfe=0.00120328;gnomADg:amr=0.00248756;gnomADg:fin=0.000300481;gnomADg:eas=0.000670241;gnomADg:afr=0.000606208;gnomADg:asj=0.00806452;gnomADg:ALL=0.00095792;TOPMed=1.5928e-05;COMPLETE_GENOMICS:YRI=0.5;COMPLETE_GENOMICS:PGP=0.5;
7	234137	rs1056943470	C	T	2	2	0.0636364	0.00971585	TOPMed	0.00971585	TOPMed	TOPMed=0.009715851;
7	566194	rs914873920	C	T	2	2	0.0825688	0.0078125	gnomADg:asj	0.0078125	gnomADg:asj	gnomADg:ALL=0.00157387;gnomADg:asj=0.0078125;gnomADg:afr=0.000578838;gnomADg:amr=0.00364078;gnomADg:oth=0.00196078;gnomADg:nfe=0.002442;
7	3894698	rs909045870	C	T	2	2	0.0539216	0.0034324	TOPMed	0.0034324	TOPMed	TOPMed=0.003432403;
7	6912270	rs868469744	G	A	2	2	0.131818	0.00861287	gnomADg:nfe	0.00861287	gnomADg:nfe	gnomADg:ALL=0.00574713;gnomADg:nfe=0.00861287;gnomADg:afr=0.00296033;gnomADg:amr=0.00389105;gnomADg:oth=0.00585938;gnomADg:fin=0.0059453;TOPMed=0.004690686;
7	13134831	rs185281858	G	A	2	2	0.0545455	0.00961538	1000GENOMES:phase_3:PUR	0.00961538	1000GENOMES:phase_3:PUR	gnomADg:nfe=0.00485243;gnomADg:ALL=0.00288222;gnomADg:asj=0.00347222;gnomADg:afr=0.000349895;gnomADg:oth=0.00384615;gnomADg:amr=0.00738916;gnomADg:fin=0.000310752;TOPMed=0.003504077;1000GENOMES:phase_3:ALL=0.000599041533546326;1000GENOMES:phase_3:AMR=0.00288184438040346;1000GENOMES:phase_3:EUR=0.00099403578528827;1000GENOMES:phase_3:IBS=0.00467289719626168;1000GENOMES:phase_3:PUR=0.00961538461538…
7	13199710	rs144808008	G	A	2	2	0.0681818	0.00531915	1000GENOMES:phase_3:CLM	0.00531915	1000GENOMES:phase_3:CLM	gnomADg:nfe=0.00252885;gnomADg:fin=0.000287687;gnomADg:oth=0.00460405;gnomADg:amr=0.00353774;gnomADg:afr=0.000917642;gnomADg:asj=0.00344828;gnomADg:ALL=0.00181552;TOPMed=0.002373216;1000GENOMES:phase_3:ALL=0.000998402555910543;1000GENOMES:phase_3:AMR=0.00288184438040346;1000GENOMES:phase_3:CHB=0.00485436893203883;1000GENOMES:phase_3:CLM=0.00531914893617021;1000GENOMES:phase_3:EAS=0.00099206349206…
7	15096851	rs111372466	G	A	2	2	0.0571429	0		1	BUSHMAN:BUSHMAN_POP2	BUSHMAN:BUSHMAN_POP2=1;BUSHMAN:BANTU=0.5;
7	15191979	rs5015605	A	T	2	2	0.107477	0		0.5	BUSHMAN:BUSHMAN_POP2	BUSHMAN:BUSHMAN_POP2=0.5;
7	18321469	rs558268833	A	G	2	2	0.05	0.00934579	1000GENOMES:phase_3:IBS	0.00934579	1000GENOMES:phase_3:IBS	gnomADg:afr=0.000803489;gnomADg:amr=0.00353774;gnomADg:oth=0.00369004;gnomADg:ALL=0.000796178;gnomADg:nfe=0.000712897;TOPMed=0.001449414;1000GENOMES:phase_3:ALL=0.000998402555910543;1000GENOMES:phase_3:AFR=0.00075642965204236;1000GENOMES:phase_3:AMR=0.00144092219020173;1000GENOMES:phase_3:EUR=0.00298210735586481;1000GENOMES:phase_3:IBS=0.00934579439252336;1000GENOMES:phase_3:LWK=0.005050505050505…
7	18857369	rs373170975	A	G	2	2	0.0721154	0.00145773	gnomADg:fin	0.00145773	gnomADg:fin	gnomADg:fin=0.00145773;gnomADg:afr=0.00119104;gnomADg:ALL=0.00102892;gnomADg:nfe=0.00110887;TOPMed=0.000979549;
7	29195651	rs62444106	A	T	2	2	0.119048	0		0.5	ILLUMINA-UK:YRI	ILLUMINA-UK:YRI=0.5;
7	31964329	rs578178044	G	T	3	2	0.05	0.00689655	gnomADg:asj	0.00689655	gnomADg:asj	gnomADg:nfe=0.000388903;gnomADg:ALL=0.000350318;gnomADg:asj=0.00689655;gnomADg:amr=0.00117925;gnomADg:oth=0.00183824;TOPMed=0.00066896;1000GENOMES:phase_3:ALL=0.000199680511182109;1000GENOMES:phase_3:EUR=0.00099403578528827;1000GENOMES:phase_3:TSI=0.00467289719626168;
7	36066055	rs147634720	C	G	2	2	0.0509259	0.00551471	gnomADg:oth	0.00551471	gnomADg:oth	gnomADg:afr=0.000803489;gnomADg:ALL=0.00302529;gnomADg:nfe=0.00479585;gnomADg:fin=0.00143843;gnomADg:oth=0.00551471;gnomADg:asj=0.00344828;gnomADg:amr=0.00235849;TOPMed=0.003727064;1000GENOMES:phase_3:ALL=0.000599041533546326;1000GENOMES:phase_3:AFR=0.00075642965204236;1000GENOMES:phase_3:CEU=0.00505050505050505;1000GENOMES:phase_3:EUR=0.00198807157057654;1000GENOMES:phase_3:GBR=0.005494505494505…
7	43463507	rs139274734	A	G	2	2	0.05	0.00934579	1000GENOMES:phase_3:IBS	0.00934579	1000GENOMES:phase_3:IBS	gnomADg:asj=0.00344828;gnomADg:amr=0.00353774;gnomADg:oth=0.00183824;gnomADg:nfe=0.00194426;gnomADg:ALL=0.00206993;gnomADg:afr=0.00332874;TOPMed=0.002994393;1000GENOMES:phase_3:ALL=0.00199680511182109;1000GENOMES:phase_3:AFR=0.00453857791225416;1000GENOMES:phase_3:AMR=0.00144092219020173;1000GENOMES:phase_3:ESN=0.00505050505050505;1000GENOMES:phase_3:EUR=0.00298210735586481;1000GENOMES:phase_3:GB…
7	47376756	rs796753027	A	C	2	2	0.0582524	0.000573394	TOPMed	0.000573394	TOPMed	TOPMed=0.000573394;
7	50986296	rs181186233	G	A	2	2	0.0681818	0.0078125	1000GENOMES:phase_3:MXL	0.0078125	1000GENOMES:phase_3:MXL	gnomADg:ALL=0.000509619;gnomADg:nfe=0.000583431;gnomADg:afr=0.000229621;gnomADg:asj=0.00689655;gnomADg:oth=0.00275735;TOPMed=0.000764526;1000GENOMES:phase_3:ALL=0.000199680511182109;1000GENOMES:phase_3:AMR=0.00144092219020173;1000GENOMES:phase_3:MXL=0.0078125;
7	55334030	rs200454771	C	T	2	2	0.0631068	0.000684888	TOPMed	0.000684888	TOPMed	TOPMed=0.000684888;
7	58026583	rs2196631	G	T	2	2	0.534314	0		0.5	HUMANGENOME_JCVI:J.CraigVenter	HUMANGENOME_JCVI:J.CraigVenter=0.5;
7	58027514	rs924329572	C	T	3	2	0.0555556	0.00640291	TOPMed	0.00640291	TOPMed	TOPMed=0.006402905;
7	58118806	rs36157385	A	G	2	2	0.899083	0		0.5	HUMANGENOME_JCVI:J.CraigVenter	HUMANGENOME_JCVI:J.CraigVenter=0.5;
7	60918190	rs36190137	A	G	2	2	0.899083	0		0.5	HUMANGENOME_JCVI:J.CraigVenter	HUMANGENOME_JCVI:J.CraigVenter=0.5;
7	60980809	rs34393806	G	A	2	2	0.909091	0		0.5	HUMANGENOME_JCVI:J.CraigVenter	HUMANGENOME_JCVI:J.CraigVenter=0.5;
7	61067881	rs118196179	C	A	2	3	0.394495	0		0.5	HUMANGENOME_JCVI:J.CraigVenter	HUMANGENOME_JCVI:J.CraigVenter=0.5;
7	61923058	rs1361992804	C	T	3	2	0.0545455	0.00411729	TOPMed	0.00411729	TOPMed	TOPMed=0.004117291;
7	61949205	rs74220029	A	G	2	2	0.912844	0		0.5	HUMANGENOME_JCVI:J.CraigVenter	HUMANGENOME_JCVI:J.CraigVenter=0.5;
7	62298694	rs1402991286	T	A	2	2	0.0636364	0.00940526	TOPMed	0.00940526	TOPMed	TOPMed=0.009405262;
7	62444383	rs74188751	T	C	2	2	0.906542	0		0.5	HUMANGENOME_JCVI:J.CraigVenter	HUMANGENOME_JCVI:J.CraigVenter=0.5;
7	64943415	rs1275744946	C	T	2	2	0.0590909	0.00917431	gnomADg:asj	0.00917431	gnomADg:asj	gnomADg:nfe=0.00427677;gnomADg:asj=0.00917431;gnomADg:ALL=0.00329162;gnomADg:afr=0.00145278;gnomADg:oth=0.00795455;gnomADg:amr=0.00139665;gnomADg:fin=0.0035854;gnomADg:eas=0.00141844;
7	65804158	rs77676440	T	C	2	2	0.085	0		0.5	ILLUMINA-UK:YRI	ILLUMINA-UK:YRI=0.5;
7	66882466	rs906613388	C	T	2	2	0.0637255	0.00269973	TOPMed	0.00269973	TOPMed	TOPMed=0.002699732;
7	69228590	rs62458665	A	T	2	2	0.153846	0.00228561	TOPMed	0.00228561	TOPMed	TOPMed=0.002285614;
7	69228594	rs2461537	A	T	2	2	0.153846	0.00262009	TOPMed	0.00262009	TOPMed	TOPMed=0.002620094;
7	71319130	rs200150696	T	C	2	2	0.0571429	0.00743802	gnomADg:afr	0.00743802	gnomADg:afr	gnomADg:nfe=0.00354139;gnomADg:eas=0.00490196;gnomADg:ALL=0.00418323;gnomADg:afr=0.00743802;gnomADg:fin=0.000860585;gnomADg:oth=0.00299401;
7	71319131	rs201317046	G	T	2	2	0.0613208	0.00845771	gnomADg:afr	0.00845771	gnomADg:afr	gnomADg:afr=0.00845771;gnomADg:oth=0.00364964;gnomADg:eas=0.00417827;gnomADg:fin=0.00391389;gnomADg:ALL=0.00531915;gnomADg:nfe=0.00476443;TOPMed=2.3891e-05;
7	71319136	rs199743440	G	T	2	2	0.0560748	0.00515021	gnomADg:afr	0.00515021	gnomADg:afr	gnomADg:afr=0.00515021;gnomADg:eas=0.0012987;gnomADg:ALL=0.00255458;gnomADg:nfe=0.00231006;
7	71898018	rs10229704	G	A	2	2	0.165049	0		0.5	COMPLETE_GENOMICS:CEU	COMPLETE_GENOMICS:CEU=0.5;
7	74457877	rs200011779	G	T	2	2	0.0931373	0.00543928	TOPMed	0.00543928	TOPMed	TOPMed=0.005439284;
7	75823434	rs570057848	G	A	2	2	0.0545455	0.00505051	1000GENOMES:phase_3:LWK	0.00505051	1000GENOMES:phase_3:LWK	gnomADg:nfe=0.000842952;gnomADg:fin=0.000287687;gnomADg:oth=0.000919118;gnomADg:amr=0.00235849;gnomADg:afr=0.000114758;gnomADg:ALL=0.000573285;TOPMed=0.000676924;1000GENOMES:phase_3:ALL=0.000399361022364217;1000GENOMES:phase_3:AFR=0.00075642965204236;1000GENOMES:phase_3:EUR=0.00099403578528827;1000GENOMES:phase_3:IBS=0.00467289719626168;1000GENOMES:phase_3:LWK=0.00505050505050505;
7	75973575	rs558756512	C	T	2	2	0.05	0.00184502	gnomADg:oth	0.00184502	gnomADg:oth	gnomADg:nfe=0.000454133;gnomADg:ALL=0.000382458;gnomADg:afr=0.000114758;gnomADg:amr=0.00118203;gnomADg:oth=0.00184502;gnomADg:fin=0.000288351;TOPMed=0.00043801;
7	76148991	rs527733510	T	C	2	2	0.05	0.00505051	1000GENOMES:phase_3:LWK	0.00505051	1000GENOMES:phase_3:LWK	gnomADg:afr=0.000114705;gnomADg:ALL=0.000318471;gnomADg:nfe=0.000324128;gnomADg:oth=0.00184162;gnomADg:fin=0.000287853;gnomADg:amr=0.00118203;TOPMed=0.000525612;1000GENOMES:phase_3:ALL=0.000399361022364217;1000GENOMES:phase_3:AFR=0.00075642965204236;1000GENOMES:phase_3:EUR=0.00099403578528827;1000GENOMES:phase_3:IBS=0.00467289719626168;1000GENOMES:phase_3:LWK=0.00505050505050505;
7	76222698	rs564587942	T	C	2	2	0.05	0.00520833	1000GENOMES:phase_3:ACB	0.00520833	1000GENOMES:phase_3:ACB	gnomADg:fin=0.000287853;gnomADg:oth=0.00184162;gnomADg:amr=0.00117925;gnomADg:afr=0.000230097;gnomADg:ALL=0.000287008;gnomADg:nfe=0.000194628;TOPMed=0.000477829;1000GENOMES:phase_3:ALL=0.000599041533546326;1000GENOMES:phase_3:ACB=0.00520833333333333;1000GENOMES:phase_3:AFR=0.00151285930408472;1000GENOMES:phase_3:EUR=0.00099403578528827;1000GENOMES:phase_3:IBS=0.00467289719626168;1000GENOMES:phase…
7	77709190	rs13437986	G	A	2	2	0.161765	0		0.5	ENSEMBL:ENSEMBL_Venter	ENSEMBL:ENSEMBL_Venter=0.5;
7	80532499	rs748674800	C	T	2	2	0.0590909	0.00344828	gnomADg:asj	0.00344828	gnomADg:asj	gnomADg:nfe=0.000129601;gnomADg:asj=0.00344828;gnomADg:ALL=9.55171e-05;TOPMed=0.00033448;
7	80572201	rs182941953	T	G	2	2	0.0917431	0.00934579	1000GENOMES:phase_3:IBS	0.00934579	1000GENOMES:phase_3:IBS	gnomADg:afr=0.00574053;gnomADg:nfe=0.00421203;gnomADg:ALL=0.00426888;gnomADg:fin=0.00144175;gnomADg:oth=0.00552486;gnomADg:asj=0.00689655;gnomADg:amr=0.0070922;TOPMed=0.006888698;1000GENOMES:phase_3:ALL=0.00179712460063898;1000GENOMES:phase_3:ACB=0.00520833333333333;1000GENOMES:phase_3:AFR=0.00226928895612708;1000GENOMES:phase_3:AMR=0.00144092219020173;1000GENOMES:phase_3:CEU=0.00505050505050505;…
7	80579791	rs377023766	A	T	2	2	0.0863636	0.00934579	1000GENOMES:phase_3:IBS	0.00934579	1000GENOMES:phase_3:IBS	gnomADg:nfe=0.00330396;gnomADg:fin=0.00143926;gnomADg:oth=0.00459559;gnomADg:amr=0.00235849;gnomADg:afr=0.00137709;gnomADg:asj=0.00689655;gnomADg:ALL=0.00245145;TOPMed=0.003512041;1000GENOMES:phase_3:ALL=0.00159744408945687;1000GENOMES:phase_3:ACB=0.00520833333333333;1000GENOMES:phase_3:AFR=0.00151285930408472;1000GENOMES:phase_3:CEU=0.00505050505050505;1000GENOMES:phase_3:EUR=0.00397614314115308…
7	80614303	rs866144971	C	T	2	2	0.0590909	0.00344828	gnomADg:asj	0.00344828	gnomADg:asj	gnomADg:ALL=9.5584e-05;gnomADg:nfe=0.000129668;gnomADg:asj=0.00344828;TOPMed=0.000350408;
7	80695195	rs867996953	C	T	2	2	0.0550459	0.000254842	TOPMed	0.000254842	TOPMed	gnomADg:ALL=6.4e-05;gnomADg:nfe=0.00013031;TOPMed=0.000254842;
7	80721744	rs868416344	C	G	2	2	0.0590909	0.000230951	TOPMed	0.000230951	TOPMed	gnomADg:ALL=6.37064e-05;gnomADg:nfe=0.000129651;TOPMed=0.000230951;
7	80725907	rs867743138	G	C	2	2	0.0504587	0.000230951	TOPMed	0.000230951	TOPMed	gnomADg:ALL=6.37186e-05;gnomADg:nfe=0.000129735;TOPMed=0.000230951;
7	80729435	rs868579436	G	C	2	2	0.0681818	0.000230951	TOPMed	0.000230951	TOPMed	gnomADg:ALL=6.37064e-05;gnomADg:nfe=0.000129651;TOPMed=0.000230951;
7	80754275	rs867396139	G	A	2	2	0.059633	0.000286697	TOPMed	0.000286697	TOPMed	gnomADg:afr=0.000114705;gnomADg:ALL=9.55353e-05;gnomADg:nfe=0.000129618;TOPMed=0.000286697;
7	81090086	rs573577317	T	C	2	2	0.0590909	0.00689655	gnomADg:asj	0.00689655	gnomADg:asj	gnomADg:ALL=0.000350207;gnomADg:asj=0.00689655;gnomADg:amr=0.00235849;gnomADg:oth=0.00184162;gnomADg:nfe=0.000324002;TOPMed=0.000684888;1000GENOMES:phase_3:ALL=0.000199680511182109;1000GENOMES:phase_3:EUR=0.00099403578528827;1000GENOMES:phase_3:TSI=0.00467289719626168;
7	81604550	rs528800347	G	A	2	2	0.05	0.00311123	gnomADg:nfe	0.00311123	gnomADg:nfe	gnomADg:ALL=0.00200611;gnomADg:fin=0.000287687;gnomADg:oth=0.00183824;gnomADg:amr=0.00117925;gnomADg:afr=0.00126234;gnomADg:nfe=0.00311123;TOPMed=0.002890864;
7	81624494	rs545513885	C	T	2	2	0.05	0.00311446	gnomADg:nfe	0.00311446	gnomADg:nfe	gnomADg:nfe=0.00311446;gnomADg:afr=0.00114811;gnomADg:fin=0.000287687;gnomADg:amr=0.00118203;gnomADg:oth=0.00184162;gnomADg:ALL=0.00197578;TOPMed=0.0028829;
7	83420021	rs186575210	T	G	2	2	0.05	0.0078125	1000GENOMES:phase_3:MXL	0.0078125	1000GENOMES:phase_3:MXL	gnomADg:asj=0.00344828;gnomADg:amr=0.00235849;gnomADg:oth=0.000919118;gnomADg:ALL=0.000955353;gnomADg:nfe=0.00103667;gnomADg:afr=0.00114811;TOPMed=0.001345884;1000GENOMES:phase_3:ALL=0.000399361022364217;1000GENOMES:phase_3:AMR=0.00144092219020173;1000GENOMES:phase_3:ITU=0.00490196078431373;1000GENOMES:phase_3:MXL=0.0078125;1000GENOMES:phase_3:SAS=0.00102249488752556;
7	83689282	rs370318562	G	A	2	2	0.0601852	0.0046729	1000GENOMES:phase_3:IBS	0.0046729	1000GENOMES:phase_3:TSI	gnomADg:oth=0.00184162;gnomADg:fin=0.000576037;gnomADg:amr=0.00356295;gnomADg:afr=0.000229727;gnomADg:ALL=0.000828659;gnomADg:nfe=0.00110246;TOPMed=0.000979549;1000GENOMES:phase_3:ALL=0.000399361022364217;1000GENOMES:phase_3:EUR=0.00198807157057654;1000GENOMES:phase_3:IBS=0.00467289719626168;1000GENOMES:phase_3:TSI=0.00467289719626168;
7	83733319	rs372921764	G	A	2	2	0.0733945	0.0035545	gnomADg:amr	0.0035545	gnomADg:amr	gnomADg:amr=0.0035545;gnomADg:fin=0.000577034;gnomADg:oth=0.00185185;gnomADg:nfe=0.00116898;gnomADg:ALL=0.000893313;gnomADg:afr=0.000344432;TOPMed=0.001019368;
7	88102987	rs188903348	T	A	2	2	0.05	0.00689655	gnomADg:asj	0.00689655	gnomADg:asj	gnomADg:oth=0.00275735;gnomADg:asj=0.00689655;gnomADg:amr=0.00235849;gnomADg:afr=0.00034459;gnomADg:ALL=0.000605288;gnomADg:nfe=0.000583506;TOPMed=0.000676924;1000GENOMES:phase_3:ALL=0.000199680511182109;1000GENOMES:phase_3:AMR=0.00144092219020173;1000GENOMES:phase_3:PUR=0.00480769230769231;
7	88887257	rs140136616	A	T	2	2	0.0818182	0.00583747	TOPMed	0.00583747	TOPMed	TOPMed=0.005837475;
7	89644000	rs186760309	A	G	2	2	0.0504587	0.00980392	1000GENOMES:phase_3:STU	0.00980392	1000GENOMES:phase_3:STU	gnomADg:ALL=0.00159256;gnomADg:asj=0.00694444;gnomADg:afr=0.000573921;gnomADg:fin=0.000287687;gnomADg:amr=0.00235849;gnomADg:oth=0.00275735;gnomADg:nfe=0.00239824;TOPMed=0.00261213;1000GENOMES:phase_3:ALL=0.00139776357827476;1000GENOMES:phase_3:AFR=0.00075642965204236;1000GENOMES:phase_3:AMR=0.00144092219020173;1000GENOMES:phase_3:EUR=0.00298210735586481;1000GENOMES:phase_3:IBS=0.0093457943925233…
7	92988155	rs116988270	A	T	3	2	0.0550459	0.00934579	1000GENOMES:phase_3:TSI	0.00934579	1000GENOMES:phase_3:TSI	gnomADg:oth=0.00275735;gnomADg:fin=0.00115075;gnomADg:amr=0.00825472;gnomADg:afr=0.00103425;gnomADg:ALL=0.00315327;gnomADg:eas=0.000641026;gnomADg:nfe=0.00486003;TOPMed=0.003297018;1000GENOMES:pilot_1_CEU_low_coverage_panel=0.00833333;1000GENOMES:phase_3:ALL=0.00179712460063898;1000GENOMES:phase_3:ACB=0.00520833333333333;1000GENOMES:phase_3:AFR=0.00151285930408472;1000GENOMES:phase_3:AMR=0.002881…
7	93119718	rs140910262	C	A	2	2	0.0504587	0.00689655	gnomADg:asj	0.00689655	gnomADg:asj	gnomADg:ALL=0.000414356;gnomADg:asj=0.00689655;gnomADg:amr=0.00235849;gnomADg:afr=0.000229991;gnomADg:nfe=0.000454015;TOPMed=0.000804345;1000GENOMES:phase_3:ALL=0.000798722044728434;1000GENOMES:phase_3:AMR=0.00144092219020173;1000GENOMES:phase_3:EUR=0.00298210735586481;1000GENOMES:phase_3:GBR=0.00549450549450549;1000GENOMES:phase_3:IBS=0.00467289719626168;1000GENOMES:phase_3:PUR=0.004807692307692…
7	93699640	rs564195934	C	T	2	2	0.0714286	0.0046729	1000GENOMES:phase_3:IBS	0.0046729	1000GENOMES:phase_3:TSI	gnomADg:nfe=0.00126263;gnomADg:ALL=0.000791847;gnomADg:afr=0.000252653;gnomADg:amr=0.00248139;gnomADg:oth=0.000996016;TOPMed=0.001130861;1000GENOMES:phase_3:ALL=0.000399361022364217;1000GENOMES:phase_3:EUR=0.00198807157057654;1000GENOMES:phase_3:IBS=0.00467289719626168;1000GENOMES:phase_3:TSI=0.00467289719626168;
7	98063644	rs750915478	A	T	2	2	0.05	0.00367647	gnomADg:oth	0.00367647	gnomADg:oth	gnomADg:ALL=0.000223556;gnomADg:asj=0.00344828;gnomADg:oth=0.00367647;gnomADg:nfe=0.000130157;TOPMed=0.000382263;
7	98759095	rs939819467	G	A	2	2	0.05	0.00945305	TOPMed	0.00945305	TOPMed	TOPMed=0.009453045;
7	98767017	rs910427866	A	G	2	2	0.05	0.00946101	TOPMed	0.00946101	TOPMed	TOPMed=0.009461009;
7	100957032	rs909107848	A	T	2	2	0.104545	0.00816291	TOPMed	0.00816291	TOPMed	TOPMed=0.008162908;
7	100964099	rs1438037279	G	A	2	2	0.0727273	0.00744617	TOPMed	0.00744617	TOPMed	TOPMed=0.007446165;
7	101649771	rs1025923210	G	C	2	2	0.05	0.00896725	TOPMed	0.00896725	TOPMed	TOPMed=0.008967253;
7	101672040	rs752379269	T	G	3	2	0.133028	0.0018476	TOPMed	0.0018476	TOPMed	TOPMed=0.001847604;
7	101680654	rs76498920	A	G	2	2	0.908257	0.000461148	gnomADg:afr	1	ENSEMBL:ENSEMBL_Venter	gnomADg:ALL=0.000160617;gnomADg:afr=0.000461148;gnomADg:nfe=6.56513e-05;ENSEMBL:ENSEMBL_Venter=1;
7	101681020	rs73712503	A	G	2	2	0.893519	0		1	ILLUMINA-UK:YRI	ILLUMINA-UK:YRI=1;
7	104017748	rs185563592	C	T	3	2	0.0509259	0.00961538	1000GENOMES:phase_3:PUR	0.00961538	1000GENOMES:phase_3:PUR	gnomADg:oth=0.00184162;gnomADg:amr=0.00235849;gnomADg:afr=0.000229621;gnomADg:ALL=0.00108349;gnomADg:nfe=0.00181677;TOPMed=0.001744075;1000GENOMES:phase_3:ALL=0.00199680511182109;1000GENOMES:phase_3:ACB=0.00520833333333333;1000GENOMES:phase_3:AFR=0.00151285930408472;1000GENOMES:phase_3:AMR=0.00576368876080692;1000GENOMES:phase_3:CLM=0.00531914893617021;1000GENOMES:phase_3:EUR=0.00298210735586481;…
7	107983764	rs144892631	C	T	2	2	0.0545455	0.00934579	1000GENOMES:phase_3:TSI	0.00934579	1000GENOMES:phase_3:TSI	gnomADg:fin=0.00173611;gnomADg:amr=0.00118765;gnomADg:oth=0.00276753;gnomADg:ALL=0.00169351;gnomADg:asj=0.00344828;gnomADg:nfe=0.00273046;TOPMed=0.001767966;1000GENOMES:phase_3:ALL=0.000798722044728434;1000GENOMES:phase_3:AFR=0.00075642965204236;1000GENOMES:phase_3:AMR=0.00144092219020173;1000GENOMES:phase_3:EUR=0.00198807157057654;1000GENOMES:phase_3:LWK=0.00505050505050505;1000GENOMES:phase_3:P…
7	120352480	rs868168609	A	G	2	2	0.0504587	0.00694444	gnomADg:asj	0.00694444	gnomADg:asj	gnomADg:nfe=0.00130225;gnomADg:afr=0.00011534;gnomADg:oth=0.00184162;gnomADg:amr=0.00120773;gnomADg:fin=0.000289184;gnomADg:ALL=0.000864221;gnomADg:asj=0.00694444;TOPMed=0.00100344;
7	123360184	rs12531646	G	A	2	2	0.0784314	0.00094697	gnomADg:fin	0.00094697	gnomADg:fin	gnomADg:afr=0.000251572;gnomADg:eas=0.000694444;gnomADg:ALL=0.000557608;gnomADg:nfe=0.000705318;gnomADg:fin=0.00094697;
7	127253491	rs1273808935	T	A	3	2	0.0555556	0.00625	gnomADg:asj	0.00625	gnomADg:asj	gnomADg:nfe=0.00520263;gnomADg:ALL=0.00442764;gnomADg:afr=0.00505663;gnomADg:amr=0.00471698;gnomADg:asj=0.00625;gnomADg:oth=0.00374065;gnomADg:fin=0.00253073;
7	129128429	rs2037737	T	C	3	3	0.0550459	0.00735294	gnomADg:fin	1	ENSEMBL:ENSEMBL_Venter	gnomADg:ALL=0.00170242;gnomADg:eas=0.00065189;gnomADg:fin=0.00735294;gnomADg:oth=0.00609756;gnomADg:amr=0.00253165;gnomADg:afr=0.000958084;gnomADg:nfe=0.000823497;ENSEMBL:ENSEMBL_Venter=1;COMPLETE_GENOMICS:YRI=0.5;
7	129959630	rs55955612	C	G	2	2	0.623762	0		1	ILLUMINA-UK:YRI	HUMANGENOME_JCVI:J.CraigVenter=1;ILLUMINA-UK:YRI=1;COMPLETE_GENOMICS:PGP=0.5;
7	131734538	rs13242840	A	G	2	2	0.0601852	0		0.5	COMPLETE_GENOMICS:CEU	COMPLETE_GENOMICS:CEU=0.5;
7	137767533	rs9771357	T	A	2	2	0.0873786	0		0.5	ILLUMINA-UK:YRI	ILLUMINA-UK:YRI=0.5;
7	139180268	rs181137245	C	T	3	2	0.05	0.00961538	1000GENOMES:phase_3:PUR	0.00961538	1000GENOMES:phase_3:PUR	gnomADg:nfe=0.000715308;gnomADg:eas=0.00385109;gnomADg:ALL=0.00118234;gnomADg:afr=0.0013809;gnomADg:asj=0.00689655;gnomADg:amr=0.00472813;gnomADg:oth=0.00185185;TOPMed=0.001704256;1000GENOMES:phase_3:ALL=0.00279552715654952;1000GENOMES:phase_3:ACB=0.00520833333333333;1000GENOMES:phase_3:AFR=0.0037821482602118;1000GENOMES:phase_3:AMR=0.00288184438040346;1000GENOMES:phase_3:CHB=0.00485436893203883;…
7	141428387	rs13310787	A	G	2	2	0.107843	0		0.5	BUSHMAN:BUSHMAN_POP2	BUSHMAN:BUSHMAN_POP2=0.5;
7	151962440	rs797002838	T	C	2	2	0.122549	0.004	gnomADg:fin	0.004	gnomADg:fin	gnomADg:nfe=0.000885526;gnomADg:ALL=0.000707331;gnomADg:fin=0.004;gnomADg:amr=0.0037594;TOPMed=0.002524529;
7	152936355	rs867198128	C	T	2	2	0.0539216	0.0019591	TOPMed	0.0019591	TOPMed	TOPMed=0.001959098;
7	153669357	rs534675706	C	T	2	2	0.0545455	0.00581395	1000GENOMES:phase_3:BEB	0.00581395	1000GENOMES:phase_3:BEB	gnomADg:nfe=0.000583506;gnomADg:oth=0.00184162;gnomADg:amr=0.00236407;gnomADg:afr=0.000114784;gnomADg:ALL=0.000446002;TOPMed=0.000868056;1000GENOMES:phase_3:ALL=0.000998402555910543;1000GENOMES:phase_3:AFR=0.00075642965204236;1000GENOMES:phase_3:BEB=0.00581395348837209;1000GENOMES:phase_3:GIH=0.00485436893203883;1000GENOMES:phase_3:LWK=0.00505050505050505;1000GENOMES:phase_3:PJL=0.005208333333333…
7	157400361	rs112062564	G	T	2	2	0.059633	0.00117068	TOPMed	0.5	COMPLETE_GENOMICS:YRI	TOPMed=0.00117068;COMPLETE_GENOMICS:YRI=0.5;
7	157990190	rs182994970	G	C	2	2	0.05	0.00961538	1000GENOMES:phase_3:PUR	0.00961538	1000GENOMES:phase_3:PUR	gnomADg:afr=0.0014946;gnomADg:ALL=0.00105263;gnomADg:nfe=0.000844046;gnomADg:oth=0.00277264;gnomADg:asj=0.00344828;gnomADg:amr=0.0035461;TOPMed=0.001473305;1000GENOMES:phase_3:ALL=0.000998402555910543;1000GENOMES:phase_3:ACB=0.00520833333333333;1000GENOMES:phase_3:AFR=0.00151285930408472;1000GENOMES:phase_3:AMR=0.00432276657060519;1000GENOMES:phase_3:LWK=0.00505050505050505;1000GENOMES:phase_3:MX…
7	158759196	rs557254598	T	G	2	2	0.059633	0.00934579	1000GENOMES:phase_3:TSI	0.00934579	1000GENOMES:phase_3:TSI	gnomADg:amr=0.00235849;gnomADg:asj=0.00344828;gnomADg:oth=0.00275735;gnomADg:fin=0.000575374;gnomADg:ALL=0.00181482;gnomADg:nfe=0.0029164;gnomADg:afr=0.000458926;TOPMed=0.003304982;1000GENOMES:phase_3:ALL=0.00119808306709265;1000GENOMES:phase_3:AMR=0.00144092219020173;1000GENOMES:phase_3:BEB=0.00581395348837209;1000GENOMES:phase_3:EUR=0.00298210735586481;1000GENOMES:phase_3:IBS=0.0046728971962616…
7	158787593	rs577843625	T	C	2	2	0.0504587	0.00934579	1000GENOMES:phase_3:TSI	0.00934579	1000GENOMES:phase_3:TSI	gnomADg:asj=0.00344828;gnomADg:ALL=0.00152818;gnomADg:afr=0.000459137;gnomADg:fin=0.000575374;gnomADg:oth=0.00183824;gnomADg:nfe=0.00252656;TOPMed=0.002795298;1000GENOMES:phase_3:ALL=0.000599041533546326;1000GENOMES:phase_3:EUR=0.00298210735586481;1000GENOMES:phase_3:IBS=0.00467289719626168;1000GENOMES:phase_3:TSI=0.00934579439252336;
7	159041712	rs1398740388	T	C	2	2	0.0727273	0.00934579	gnomADg:asj	0.00934579	gnomADg:asj	gnomADg:eas=0.0014245;gnomADg:nfe=0.00277099;gnomADg:ALL=0.0020191;gnomADg:afr=0.00066313;gnomADg:amr=0.00140845;gnomADg:asj=0.00934579;gnomADg:oth=0.00823529;gnomADg:fin=0.000361533;TOPMed=0.000127421;
7	159041713	rs1392470098	G	T	2	2	0.0727273	0.00961538	gnomADg:asj	0.00961538	gnomADg:asj	gnomADg:nfe=0.00260036;gnomADg:ALL=0.00198089;gnomADg:asj=0.00961538;gnomADg:eas=0.00143062;gnomADg:fin=0.000365764;gnomADg:oth=0.00815851;gnomADg:afr=0.000928628;TOPMed=0.000159276;
7	159041716	rs947546153	G	A	2	2	0.0590909	0.00854701	gnomADg:asj	0.00854701	gnomADg:asj	gnomADg:afr=0.000386997;gnomADg:eas=0.00143062;gnomADg:ALL=0.00120764;gnomADg:nfe=0.00142158;gnomADg:fin=0.000350877;gnomADg:oth=0.00683371;gnomADg:asj=0.00854701;TOPMed=4.7783e-05;
8	3164022	rs185751161	T	C	2	2	0.0545455	0.00980392	1000GENOMES:phase_3:ITU	0.00980392	1000GENOMES:phase_3:ITU	gnomADg:nfe=0.00187897;gnomADg:fin=0.000863061;gnomADg:oth=0.00459559;gnomADg:amr=0.00353774;gnomADg:afr=0.000114784;gnomADg:ALL=0.00130548;TOPMed=0.001385703;1000GENOMES:phase_3:ALL=0.00199680511182109;1000GENOMES:phase_3:AFR=0.00151285930408472;1000GENOMES:phase_3:AMR=0.00432276657060519;1000GENOMES:phase_3:CLM=0.00531914893617021;1000GENOMES:phase_3:EUR=0.00298210735586481;1000GENOMES:phase_3:…
8	4761906	rs5016404	T	C	2	2	0.173267	0		1	HUMANGENOME_JCVI:J.CraigVenter	HUMANGENOME_JCVI:J.CraigVenter=1;ENSEMBL:ENSEMBL_Venter=0.5;
8	5009465	rs867410201	A	C	2	2	0.0873786	7.1674e-05	TOPMed	7.1674e-05	TOPMed	TOPMed=7.1674e-05;
8	10542421	rs146281448	A	G	2	2	0.0747664	0.00200688	TOPMed	0.00200688	TOPMed	TOPMed=0.002006881;
8	10542424	rs141156061	A	G	3	2	0.0509259	0.00433705	gnomADg:fin	0.00433705	gnomADg:fin	gnomADg:ALL=0.000688637;gnomADg:afr=0.00030525;gnomADg:amr=0.0018797;gnomADg:oth=0.0014245;gnomADg:fin=0.00433705;gnomADg:nfe=0.000309661;
8	13887628	rs181129169	A	G	3	2	0.0550459	0.00344828	gnomADg:asj	0.00344828	gnomADg:asj	gnomADg:nfe=0.000648088;gnomADg:afr=0.000229568;gnomADg:oth=0.00183824;gnomADg:amr=0.00118203;gnomADg:asj=0.00344828;gnomADg:ALL=0.000509554;TOPMed=0.000891947;
8	13922660	rs183483197	T	C	2	2	0.0504587	0.0078125	1000GENOMES:phase_3:MXL	0.0078125	1000GENOMES:phase_3:MXL	gnomADg:nfe=0.000648508;gnomADg:asj=0.00344828;gnomADg:ALL=0.000479019;gnomADg:afr=0.000114863;gnomADg:amr=0.00118483;gnomADg:oth=0.00184502;TOPMed=0.000891947;1000GENOMES:phase_3:ALL=0.000199680511182109;1000GENOMES:phase_3:AMR=0.00144092219020173;1000GENOMES:phase_3:MXL=0.0078125;
8	16460765	rs371204153	A	T	2	2	0.065	0.00518444	TOPMed	0.00518444	TOPMed	TOPMed=0.005184442;
8	17742275	rs111952464	T	G	2	2	0.126214	0		0.5	BUSHMAN:BUSHMAN_POP2	BUSHMAN:BUSHMAN_POP2=0.5;
8	19408983	rs1311482874	A	C	3	2	0.059633	0.00729927	gnomADg:oth	0.00729927	gnomADg:oth	gnomADg:nfe=0.00521628;gnomADg:afr=0.00236686;gnomADg:fin=0.0034965;gnomADg:amr=0.00204918;gnomADg:oth=0.00729927;gnomADg:ALL=0.00379584;
8	19408985	rs1346423133	A	C	2	2	0.0590909	0.00533808	gnomADg:oth	0.00533808	gnomADg:oth	gnomADg:amr=0.0019685;gnomADg:oth=0.00533808;gnomADg:fin=0.00290135;gnomADg:ALL=0.00321163;gnomADg:nfe=0.00448542;gnomADg:afr=0.00207312;
8	24938192	rs377305	G	T	2	2	0.514423	0		1	ILLUMINA-UK:YRI	HUMANGENOME_JCVI:J.CraigVenter=1;ILLUMINA-UK:YRI=1;1000GENOMES:pilot_1_YRI_low_coverage_panel=0.838983;1000GENOMES:pilot_1_CEU_low_coverage_panel=0.816667;1000GENOMES:pilot_1_CHB+JPT_low_coverage_panel=0.941667;
8	26245867	rs866876573	A	C	2	2	0.0504587	0.00364964	gnomADg:asj	0.00364964	gnomADg:asj	gnomADg:ALL=0.000183797;gnomADg:asj=0.00364964;gnomADg:afr=0.000264901;gnomADg:oth=0.0010917;gnomADg:nfe=7.32172e-05;TOPMed=0.00060525;
8	26447722	rs762157593	T	A	2	2	0.0590909	0.00689655	gnomADg:asj	0.00689655	gnomADg:asj	gnomADg:amr=0.00353774;gnomADg:asj=0.00689655;gnomADg:oth=0.000922509;gnomADg:nfe=0.000713082;gnomADg:ALL=0.000605096;gnomADg:afr=0.00022941;TOPMed=0.000692852;
8	30033350	rs1185555202	G	A	2	2	0.05	0.00393701	gnomADg:asj	0.00393701	gnomADg:asj	gnomADg:afr=0.000258732;gnomADg:ALL=0.00179721;gnomADg:nfe=0.00262723;gnomADg:fin=0.00202922;gnomADg:oth=0.00331126;gnomADg:asj=0.00393701;gnomADg:amr=0.00337838;
8	30033352	rs1365990396	G	A	2	2	0.0545455	0.00775194	gnomADg:asj	0.00775194	gnomADg:asj	gnomADg:nfe=0.00374175;gnomADg:ALL=0.00233576;gnomADg:afr=0.000256082;gnomADg:asj=0.00775194;gnomADg:amr=0.00342466;gnomADg:fin=0.00167504;gnomADg:oth=0.00220751;
8	32812127	rs539711162	A	G	3	2	0.0545455	0.00934579	1000GENOMES:phase_3:IBS	0.00934579	1000GENOMES:phase_3:IBS	gnomADg:amr=0.00235849;gnomADg:asj=0.00689655;gnomADg:oth=0.00459559;gnomADg:nfe=0.00181418;gnomADg:ALL=0.00152798;gnomADg:afr=0.00126176;TOPMed=0.002158193;1000GENOMES:phase_3:ALL=0.00139776357827476;1000GENOMES:phase_3:AFR=0.00075642965204236;1000GENOMES:phase_3:AMR=0.00288184438040346;1000GENOMES:phase_3:CLM=0.00531914893617021;1000GENOMES:phase_3:EUR=0.00298210735586481;1000GENOMES:phase_3:IB…
8	35043585	rs200313818	T	G	2	2	0.0588235	0.00534759	gnomADg:fin	0.00534759	gnomADg:fin	gnomADg:nfe=0.000620788;gnomADg:ALL=0.000553199;gnomADg:eas=0.000736377;gnomADg:fin=0.00534759;TOPMed=0.000820273;
8	35043588	rs200989917	T	G	2	2	0.0594059	0.000434707	gnomADg:nfe	0.000434707	gnomADg:nfe	gnomADg:ALL=0.000228938;gnomADg:nfe=0.000434707;TOPMed=7.9638e-05;
8	36132877	rs78933545	C	T	3	2	0.0643564	0.000143349	TOPMed	0.5	ENSEMBL:ENSEMBL_Watson	TOPMed=0.000143349;ENSEMBL:ENSEMBL_Watson=0.5;
8	51855205	rs1014409321	C	T	3	2	0.0654206	0.00992291	TOPMed	0.00992291	TOPMed	TOPMed=0.00992291;
8	51950944	rs192685852	G	A	2	2	0.05	0.00581395	1000GENOMES:phase_3:BEB	0.00581395	1000GENOMES:phase_3:BEB	gnomADg:nfe=0.00110161;gnomADg:amr=0.00117925;gnomADg:oth=0.000919118;gnomADg:asj=0.00344828;gnomADg:ALL=0.00063678;TOPMed=0.001099006;1000GENOMES:phase_3:ALL=0.000599041533546326;1000GENOMES:phase_3:AFR=0.00075642965204236;1000GENOMES:phase_3:BEB=0.00581395348837209;1000GENOMES:phase_3:EUR=0.00099403578528827;1000GENOMES:phase_3:LWK=0.00505050505050505;1000GENOMES:phase_3:SAS=0.00102249488752556…
8	51989491	rs192154951	C	G	2	2	0.0545455	0.00689655	gnomADg:asj	0.00689655	gnomADg:asj	gnomADg:ALL=0.000732764;gnomADg:nfe=0.00116701;gnomADg:oth=0.00092081;gnomADg:asj=0.00689655;gnomADg:amr=0.00235849;TOPMed=0.001130861;1000GENOMES:phase_3:ALL=0.000798722044728434;1000GENOMES:phase_3:AFR=0.00075642965204236;1000GENOMES:phase_3:AMR=0.00144092219020173;1000GENOMES:phase_3:BEB=0.00581395348837209;1000GENOMES:phase_3:EUR=0.00099403578528827;1000GENOMES:phase_3:LWK=0.00505050505050505…
8	53594021	rs369827502	A	C	2	2	0.0772727	0.00534188	gnomADg:oth	0.00534188	gnomADg:oth	gnomADg:afr=0.000123153;gnomADg:nfe=0.00183932;gnomADg:ALL=0.0011939;gnomADg:oth=0.00534188;gnomADg:amr=0.0025641;gnomADg:asj=0.00485437;
8	66532212	rs199529694	C	T	2	2	0.0613208	0.00236525	TOPMed	0.00236525	TOPMed	TOPMed=0.002365252;
8	69640184	rs5023537	A	G	2	2	0.601852	2.3891e-05	TOPMed	0.5	BUSHMAN:BANTU	TOPMed=2.3891e-05;BUSHMAN:BANTU=0.5;
8	70147127	rs12547855	C	T	2	3	0.46729	0		1	ENSEMBL:ENSEMBL_Watson	HUMANGENOME_JCVI:J.CraigVenter=1;ILLUMINA-UK:YRI=1;ENSEMBL:ENSEMBL_Venter=1;ENSEMBL:ENSEMBL_celera=0.5;ENSEMBL:ENSEMBL_Watson=1;COMPLETE_GENOMICS:CEU=0.5;1000GENOMES:pilot_1_CEU_low_coverage_panel=0.558333;1000GENOMES:pilot_1_CHB+JPT_low_coverage_panel=0.841667;
8	72524674	rs374612485	C	T	2	2	0.05	0.00934579	1000GENOMES:phase_3:TSI	0.00934579	1000GENOMES:phase_3:TSI	gnomADg:fin=0.000575374;gnomADg:oth=0.000919118;gnomADg:asj=0.00689655;gnomADg:amr=0.00472813;gnomADg:afr=0.000919329;gnomADg:nfe=0.00330739;gnomADg:ALL=0.00216699;TOPMed=0.003376656;1000GENOMES:phase_3:ALL=0.00119808306709265;1000GENOMES:phase_3:AMR=0.00288184438040346;1000GENOMES:phase_3:EUR=0.00298210735586481;1000GENOMES:phase_3:IBS=0.00467289719626168;1000GENOMES:phase_3:PEL=0.00588235294117…
8	75480723	rs35352071	T	C	2	2	0.214286	0		0.5	ENSEMBL:ENSEMBL_Venter	HUMANGENOME_JCVI:J.CraigVenter=0.5;ENSEMBL:ENSEMBL_Venter=0.5;
8	77708242	rs1431983123	T	G	2	2	0.0544554	0.00852273	gnomADg:amr	0.00852273	gnomADg:amr	gnomADg:afr=0.00184843;gnomADg:ALL=0.00206897;gnomADg:nfe=0.00239733;gnomADg:oth=0.0019685;gnomADg:amr=0.00852273;
8	78556456	rs546992464	A	C	3	2	0.05	0.00490196	1000GENOMES:phase_3:ITU	0.00490196	1000GENOMES:phase_3:STU	gnomADg:oth=0.000927644;gnomADg:amr=0.00118203;gnomADg:afr=0.000230309;gnomADg:nfe=0.000587161;gnomADg:ALL=0.000416293;TOPMed=0.000366335;1000GENOMES:phase_3:ALL=0.000399361022364217;1000GENOMES:phase_3:ITU=0.00490196078431373;1000GENOMES:phase_3:SAS=0.00204498977505112;1000GENOMES:phase_3:STU=0.00490196078431373;
8	78592876	rs550713398	G	A	2	2	0.05	0.00490196	1000GENOMES:phase_3:ITU	0.00490196	1000GENOMES:phase_3:STU	gnomADg:nfe=0.000584264;gnomADg:ALL=0.000414435;gnomADg:afr=0.000229674;gnomADg:oth=0.000919118;gnomADg:amr=0.00118203;TOPMed=0.000358372;1000GENOMES:phase_3:ALL=0.000399361022364217;1000GENOMES:phase_3:ITU=0.00490196078431373;1000GENOMES:phase_3:SAS=0.00204498977505112;1000GENOMES:phase_3:STU=0.00490196078431373;
8	80295303	rs796328908	C	T	2	2	0.0686275	0.0046429	TOPMed	0.0046429	TOPMed	TOPMed=0.004642903;
8	86364833	rs2953529	A	G	2	4	0.2	0		1	COMPLETE_GENOMICS:YRI	COMPLETE_GENOMICS:YRI=1;
8	89716287	rs866778660	C	A	4	2	0.0582524	0.00503843	gnomADg:nfe	0.00503843	gnomADg:nfe	gnomADg:amr=0.0028169;gnomADg:oth=0.0036855;gnomADg:ALL=0.00261926;gnomADg:nfe=0.00503843;gnomADg:afr=0.000271297;TOPMed=0.004236748;
8	91234827	rs56164946	A	C	2	3	0.126214	0		0.5	BUSHMAN:BUSHMAN_POP2	BUSHMAN:BUSHMAN_POP2=0.5;
8	92639236	rs150998262	T	C	2	2	0.05	0.00884956	1000GENOMES:phase_3:GWD	0.00884956	1000GENOMES:phase_3:GWD	gnomADg:nfe=0.000842515;gnomADg:oth=0.00183824;gnomADg:afr=0.000231696;gnomADg:ALL=0.000542784;TOPMed=0.000700815;1000GENOMES:phase_3:ALL=0.00139776357827476;1000GENOMES:phase_3:AFR=0.00302571860816944;1000GENOMES:phase_3:AMR=0.00288184438040346;1000GENOMES:phase_3:ASW=0.00819672131147541;1000GENOMES:phase_3:CLM=0.00531914893617021;1000GENOMES:phase_3:EUR=0.00099403578528827;1000GENOMES:phase_3:L…
8	105393330	rs2880620	C	G	3	3	0.0571429	0.00942915	TOPMed	0.00942915	TOPMed	TOPMed=0.009429154;
8	107150365	rs183915300	A	G	2	2	0.0550459	0.00934579	1000GENOMES:phase_3:IBS	0.00934579	1000GENOMES:phase_3:IBS	gnomADg:ALL=0.00127592;gnomADg:amr=0.00472813;gnomADg:afr=0.000804783;gnomADg:nfe=0.00188238;TOPMed=0.002540456;1000GENOMES:phase_3:ALL=0.000798722044728434;1000GENOMES:phase_3:AMR=0.00144092219020173;1000GENOMES:phase_3:CEU=0.00505050505050505;1000GENOMES:phase_3:EUR=0.00298210735586481;1000GENOMES:phase_3:IBS=0.00934579439252336;1000GENOMES:phase_3:PUR=0.00480769230769231;
8	107194653	rs573443924	G	A	2	2	0.05	0.00520833	1000GENOMES:phase_3:PJL	0.00520833	1000GENOMES:phase_3:PJL	gnomADg:nfe=0.000907441;gnomADg:amr=0.00235849;gnomADg:asj=0.00344828;gnomADg:ALL=0.000541781;TOPMed=0.000708779;1000GENOMES:phase_3:ALL=0.000199680511182109;1000GENOMES:phase_3:PJL=0.00520833333333333;1000GENOMES:phase_3:SAS=0.00102249488752556;
8	107315818	rs191173849	C	T	2	2	0.05	0.00961538	1000GENOMES:phase_3:PUR	0.00961538	1000GENOMES:phase_3:PUR	gnomADg:nfe=0.00103748;gnomADg:ALL=0.000669216;gnomADg:afr=0.000344669;gnomADg:amr=0.00236407;TOPMed=0.001242355;1000GENOMES:phase_3:ALL=0.000798722044728434;1000GENOMES:phase_3:AMR=0.00432276657060519;1000GENOMES:phase_3:EUR=0.00099403578528827;1000GENOMES:phase_3:IBS=0.00467289719626168;1000GENOMES:phase_3:MXL=0.0078125;1000GENOMES:phase_3:PUR=0.00961538461538462;
8	107446997	rs76073185	T	C	2	2	0.0590909	0.00934579	1000GENOMES:phase_3:IBS	0.00934579	1000GENOMES:phase_3:IBS	gnomADg:ALL=0.00156061;gnomADg:asj=0.00689655;gnomADg:fin=0.00259067;gnomADg:amr=0.00353774;gnomADg:oth=0.000919118;gnomADg:afr=0.000344274;gnomADg:nfe=0.00200959;TOPMed=0.001760003;1000GENOMES:phase_3:ALL=0.00139776357827476;1000GENOMES:phase_3:AMR=0.00288184438040346;1000GENOMES:phase_3:CEU=0.00505050505050505;1000GENOMES:phase_3:EUR=0.00397614314115308;1000GENOMES:phase_3:IBS=0.009345794392523…
8	107696332	rs192497934	C	G	2	2	0.0545455	0.00934579	1000GENOMES:phase_3:IBS	0.00934579	1000GENOMES:phase_3:TSI	gnomADg:nfe=0.00200985;gnomADg:afr=0.000689497;gnomADg:amr=0.00353774;gnomADg:oth=0.00183824;gnomADg:fin=0.000576037;gnomADg:ALL=0.00140217;TOPMed=0.001887424;1000GENOMES:phase_3:ALL=0.000998402555910543;1000GENOMES:phase_3:AMR=0.00144092219020173;1000GENOMES:phase_3:CLM=0.00531914893617021;1000GENOMES:phase_3:EUR=0.00397614314115308;1000GENOMES:phase_3:IBS=0.00934579439252336;1000GENOMES:phase_3…
8	110617407	rs71526769	C	T	2	2	0.0619048	0		0.5	HUMANGENOME_JCVI:J.CraigVenter	HUMANGENOME_JCVI:J.CraigVenter=0.5;
8	115457722	rs188447163	G	A	2	2	0.0504587	0.0078125	1000GENOMES:phase_3:MXL	0.0078125	1000GENOMES:phase_3:MXL	gnomADg:asj=0.00344828;gnomADg:oth=0.000919118;gnomADg:fin=0.000575374;gnomADg:nfe=0.000388702;gnomADg:ALL=0.000382044;gnomADg:afr=0.000229516;TOPMed=0.000692852;1000GENOMES:phase_3:ALL=0.00119808306709265;1000GENOMES:phase_3:AFR=0.00075642965204236;1000GENOMES:phase_3:AMR=0.00144092219020173;1000GENOMES:phase_3:EUR=0.00198807157057654;1000GENOMES:phase_3:FIN=0.00505050505050505;1000GENOMES:phase…
8	118085479	rs983898714	G	T	2	3	0.0533981	0.00240507	TOPMed	0.00240507	TOPMed	TOPMed=0.002405071;
8	119988019	rs544125790	G	C	2	2	0.05	0.00520833	1000GENOMES:phase_3:PJL	0.00520833	1000GENOMES:phase_3:PJL	gnomADg:afr=0.000344511;gnomADg:ALL=0.00108335;gnomADg:nfe=0.00162085;gnomADg:fin=0.000576037;gnomADg:oth=0.00276243;gnomADg:asj=0.00344828;TOPMed=0.001951134;1000GENOMES:phase_3:ALL=0.000599041533546326;1000GENOMES:phase_3:CEU=0.00505050505050505;1000GENOMES:phase_3:EUR=0.00198807157057654;1000GENOMES:phase_3:PJL=0.00520833333333333;1000GENOMES:phase_3:SAS=0.00102249488752556;1000GENOMES:phase_3…
8	120598018	rs145579195	T	A	2	2	0.0550459	0.00689655	gnomADg:asj	0.00689655	gnomADg:asj	gnomADg:nfe=0.00110175;gnomADg:amr=0.00589623;gnomADg:oth=0.00368324;gnomADg:afr=0.000459348;gnomADg:ALL=0.0010193;gnomADg:asj=0.00689655;TOPMed=0.001935206;1000GENOMES:phase_3:ALL=0.000998402555910543;1000GENOMES:phase_3:AFR=0.00075642965204236;1000GENOMES:phase_3:AMR=0.00144092219020173;1000GENOMES:phase_3:CLM=0.00531914893617021;1000GENOMES:phase_3:GIH=0.00485436893203883;1000GENOMES:phase_3:I…
8	125299804	rs907507535	C	T	2	2	0.085	0.0031696	TOPMed	0.0031696	TOPMed	TOPMed=0.003169597;
8	129638768	rs191711982	A	G	2	2	0.0550459	0.00961538	1000GENOMES:phase_3:PUR	0.00961538	1000GENOMES:phase_3:PUR	gnomADg:nfe=0.00155501;gnomADg:ALL=0.00165595;gnomADg:afr=0.00195133;gnomADg:asj=0.00689655;gnomADg:amr=0.00825472;gnomADg:oth=0.00183824;TOPMed=0.002397108;1000GENOMES:phase_3:ALL=0.00159744408945687;1000GENOMES:phase_3:AFR=0.00151285930408472;1000GENOMES:phase_3:AMR=0.00576368876080692;1000GENOMES:phase_3:CLM=0.00531914893617021;1000GENOMES:phase_3:ESN=0.00505050505050505;1000GENOMES:phase_3:EU…
8	137297181	rs200167209	C	A	3	2	0.0533981	0.00189539	TOPMed	0.00189539	TOPMed	TOPMed=0.001895387;
8	139430119	rs151006389	A	C	2	2	0.05	0.0078125	1000GENOMES:phase_3:MXL	0.0078125	1000GENOMES:phase_3:MXL	gnomADg:afr=0.000114732;gnomADg:ALL=0.000796026;gnomADg:nfe=0.00123137;gnomADg:oth=0.00367647;gnomADg:asj=0.00344828;TOPMed=0.001043259;1000GENOMES:phase_3:ALL=0.00119808306709265;1000GENOMES:phase_3:AFR=0.00151285930408472;1000GENOMES:phase_3:AMR=0.00432276657060519;1000GENOMES:phase_3:LWK=0.00505050505050505;1000GENOMES:phase_3:MXL=0.0078125;1000GENOMES:phase_3:PEL=0.00588235294117647;1000GENOM…
8	141038633	rs528066058	G	C	3	2	0.0509259	0.00819672	1000GENOMES:phase_3:ASW	0.00819672	1000GENOMES:phase_3:ASW	gnomADg:afr=0.000344353;gnomADg:nfe=0.00142653;gnomADg:ALL=0.00111522;gnomADg:fin=0.000864553;gnomADg:oth=0.00368324;gnomADg:asj=0.00689655;gnomADg:amr=0.00118203;TOPMed=0.002086519;1000GENOMES:phase_3:ALL=0.00119808306709265;1000GENOMES:phase_3:AFR=0.00151285930408472;1000GENOMES:phase_3:AMR=0.00144092219020173;1000GENOMES:phase_3:ASW=0.00819672131147541;1000GENOMES:phase_3:EUR=0.002982107355864…
8	141317085	rs146414196	G	T	2	2	0.0636364	0.00505051	1000GENOMES:phase_3:CEU	0.00505051	1000GENOMES:phase_3:CEU	gnomADg:nfe=0.00103788;gnomADg:ALL=0.000732811;gnomADg:afr=0.000229568;gnomADg:asj=0.00344828;gnomADg:amr=0.00353774;gnomADg:oth=0.000922509;TOPMed=0.001481269;1000GENOMES:phase_3:ALL=0.000399361022364217;1000GENOMES:phase_3:CEU=0.00505050505050505;1000GENOMES:phase_3:EUR=0.00198807157057654;1000GENOMES:phase_3:TSI=0.00467289719626168;
8	142747831	rs146521795	G	C	2	2	0.0590909	0.00934579	1000GENOMES:phase_3:IBS	0.00934579	1000GENOMES:phase_3:IBS	gnomADg:oth=0.00276753;gnomADg:amr=0.00117925;gnomADg:afr=0.000230044;gnomADg:ALL=0.000988331;gnomADg:nfe=0.00162169;TOPMed=0.001648509;1000GENOMES:phase_3:ALL=0.000798722044728434;1000GENOMES:phase_3:AFR=0.00075642965204236;1000GENOMES:phase_3:CHB=0.00485436893203883;1000GENOMES:phase_3:EAS=0.000992063492063492;1000GENOMES:phase_3:EUR=0.00198807157057654;1000GENOMES:phase_3:IBS=0.009345794392523…
8	143182172	rs11992427	G	C	3	2	0.0654206	0.00862069	gnomADg:asj	0.00862069	gnomADg:asj	gnomADg:asj=0.00862069;gnomADg:amr=0.00246914;gnomADg:fin=0.000291206;gnomADg:oth=0.002079;gnomADg:eas=0.000660502;gnomADg:nfe=0.000976018;gnomADg:ALL=0.000963126;gnomADg:afr=0.000771605;
8	143440052	rs112624965	G	C	3	2	0.05	0.00393701	gnomADg:asj	0.5	COMPLETE_GENOMICS:PGP	gnomADg:afr=0.00107424;gnomADg:nfe=0.00102501;gnomADg:ALL=0.00086373;gnomADg:amr=0.0012285;gnomADg:asj=0.00393701;gnomADe:oth=0.000236518;gnomADe:ALL=0.000120866;gnomADe:sas=4.34103e-05;gnomADe:nfe=0.000200384;gnomADe:amr=8.96941e-05;gnomADe:afr=0.00021245;TOPMed=0.002436927;COMPLETE_GENOMICS:PGP=0.5;EVA_EXAC:ExAc_Aggregated_Populations=0.0001013;
9	2369560	rs7865439	A	G	2	4	0.0514019	0		0.5	ENSEMBL:ENSEMBL_Venter	ENSEMBL:ENSEMBL_Venter=0.5;
9	3908712	rs200451061	T	G	2	2	0.052381	0.00954198	gnomADg:oth	0.00954198	gnomADg:oth	gnomADg:ALL=0.00291168;gnomADg:afr=0.000154131;gnomADg:oth=0.00954198;gnomADg:amr=0.00271739;gnomADg:fin=0.00621118;gnomADg:eas=0.00277778;gnomADg:nfe=0.00423068;
9	4583890	rs1320821547	A	T	2	2	0.0619048	0.00132275	gnomADg:nfe	0.00132275	gnomADg:nfe	gnomADg:eas=0.000714286;gnomADg:ALL=0.000832639;gnomADg:nfe=0.00132275;gnomADg:afr=0.000577868;TOPMed=0.00027077;
9	7798307	rs192193052	G	A	3	2	0.0518868	0.00934579	1000GENOMES:phase_3:IBS	0.00934579	1000GENOMES:phase_3:IBS	gnomADg:ALL=0.00143559;gnomADg:nfe=0.00240073;gnomADg:afr=0.000229832;gnomADg:asj=0.00689655;gnomADg:amr=0.00357143;gnomADg:oth=0.00092081;TOPMed=0.00238118;1000GENOMES:phase_3:ALL=0.00159744408945687;1000GENOMES:phase_3:AFR=0.00075642965204236;1000GENOMES:phase_3:AMR=0.00144092219020173;1000GENOMES:phase_3:CEU=0.00505050505050505;1000GENOMES:phase_3:EUR=0.00397614314115308;1000GENOMES:phase_3:IB…
9	7801407	rs145429120	T	C	2	2	0.0681818	0.00934579	1000GENOMES:phase_3:IBS	0.00934579	1000GENOMES:phase_3:IBS	gnomADg:afr=0.000229463;gnomADg:amr=0.00353774;gnomADg:oth=0.00183824;gnomADg:ALL=0.00159226;gnomADg:asj=0.00689655;gnomADg:nfe=0.00265785;TOPMed=0.00254842;1000GENOMES:phase_3:ALL=0.00159744408945687;1000GENOMES:phase_3:AFR=0.00075642965204236;1000GENOMES:phase_3:AMR=0.00144092219020173;1000GENOMES:phase_3:CEU=0.00505050505050505;1000GENOMES:phase_3:EUR=0.00397614314115308;1000GENOMES:phase_3:IB…
9	7802026	rs147583362	A	C	2	2	0.0636364	0.00934579	1000GENOMES:phase_3:IBS	0.00934579	1000GENOMES:phase_3:IBS	gnomADg:asj=0.00689655;gnomADg:ALL=0.00162431;gnomADg:afr=0.000344274;gnomADg:amr=0.00353774;gnomADg:oth=0.00183824;gnomADg:nfe=0.00265854;TOPMed=0.002620094;1000GENOMES:phase_3:ALL=0.00159744408945687;1000GENOMES:phase_3:AFR=0.00075642965204236;1000GENOMES:phase_3:AMR=0.00144092219020173;1000GENOMES:phase_3:CEU=0.00505050505050505;1000GENOMES:phase_3:EUR=0.00397614314115308;1000GENOMES:phase_3:I…
9	7802751	rs145001989	C	A	2	2	0.0642202	0.00934579	1000GENOMES:phase_3:IBS	0.00934579	1000GENOMES:phase_3:IBS	gnomADg:ALL=0.00159226;gnomADg:nfe=0.00265716;gnomADg:afr=0.000229463;gnomADg:amr=0.0035461;gnomADg:asj=0.00689655;gnomADg:oth=0.00184162;TOPMed=0.002532492;1000GENOMES:phase_3:ALL=0.00159744408945687;1000GENOMES:phase_3:AFR=0.00075642965204236;1000GENOMES:phase_3:AMR=0.00144092219020173;1000GENOMES:phase_3:CEU=0.00505050505050505;1000GENOMES:phase_3:EUR=0.00397614314115308;1000GENOMES:phase_3:IB…
9	7804448	rs188885687	A	G	2	2	0.0555556	0.00934579	1000GENOMES:phase_3:IBS	0.00934579	1000GENOMES:phase_3:IBS	gnomADg:oth=0.00183824;gnomADg:amr=0.00353774;gnomADg:asj=0.00689655;gnomADg:afr=0.000229568;gnomADg:ALL=0.00156091;gnomADg:nfe=0.00259403;TOPMed=0.002580275;1000GENOMES:phase_3:ALL=0.00159744408945687;1000GENOMES:phase_3:AFR=0.00075642965204236;1000GENOMES:phase_3:AMR=0.00144092219020173;1000GENOMES:phase_3:CEU=0.00505050505050505;1000GENOMES:phase_3:EUR=0.00397614314115308;1000GENOMES:phase_3:I…
9	7913306	rs187987304	C	T	2	2	0.0545455	0.0078125	1000GENOMES:phase_3:MXL	0.0078125	1000GENOMES:phase_3:MXL	gnomADg:ALL=0.000764623;gnomADg:afr=0.000574185;gnomADg:amr=0.00353774;gnomADg:nfe=0.00103748;TOPMed=0.001258282;1000GENOMES:phase_3:ALL=0.000599041533546326;1000GENOMES:phase_3:AMR=0.00144092219020173;1000GENOMES:phase_3:EUR=0.00099403578528827;1000GENOMES:phase_3:IBS=0.00467289719626168;1000GENOMES:phase_3:MXL=0.0078125;1000GENOMES:phase_3:PJL=0.00520833333333333;1000GENOMES:phase_3:SAS=0.00102…
9	7939405	rs186898066	G	A	2	2	0.05	0.0078125	1000GENOMES:phase_3:MXL	0.0078125	1000GENOMES:phase_3:MXL	gnomADg:afr=0.000689022;gnomADg:amr=0.00235849;gnomADg:ALL=0.000764331;gnomADg:nfe=0.00103694;TOPMed=0.001266246;1000GENOMES:phase_3:ALL=0.000599041533546326;1000GENOMES:phase_3:AMR=0.00144092219020173;1000GENOMES:phase_3:EUR=0.00198807157057654;1000GENOMES:phase_3:IBS=0.00467289719626168;1000GENOMES:phase_3:MXL=0.0078125;1000GENOMES:phase_3:TSI=0.00467289719626168;
9	7951664	rs10815724	C	A	3	3	0.0648148	0.00236407	gnomADg:amr	0.00236407	gnomADg:amr	gnomADg:amr=0.00236407;gnomADg:afr=0.000575374;gnomADg:ALL=0.000701844;gnomADg:nfe=0.000973268;TOPMed=0.00127421;
9	8251223	rs1768581	C	G	2	3	0.446078	0		1	ENSEMBL:ENSEMBL_celera	ILLUMINA-UK:YRI=0.5;ENSEMBL:ENSEMBL_celera=1;
9	8287355	rs76926157	A	C	3	2	0.0545455	0.00485437	1000GENOMES:phase_3:GIH	0.00485437	1000GENOMES:phase_3:GIH	gnomADg:nfe=0.000712897;gnomADg:ALL=0.000541401;gnomADg:oth=0.00183824;gnomADg:amr=0.00235849;gnomADg:afr=0.000229568;TOPMed=0.001178644;1000GENOMES:phase_3:ALL=0.000399361022364217;1000GENOMES:phase_3:EUR=0.00099403578528827;1000GENOMES:phase_3:GIH=0.00485436893203883;1000GENOMES:phase_3:SAS=0.00102249488752556;1000GENOMES:phase_3:TSI=0.00467289719626168;
9	9352327	rs11791987	A	G	2	3	0.095	0		1	ENSEMBL:ENSEMBL_celera	ENSEMBL:ENSEMBL_Venter=0.5;ENSEMBL:ENSEMBL_celera=1;
9	11765871	rs532368806	G	T	2	2	0.0545455	0.00480769	1000GENOMES:phase_3:PUR	0.00480769	1000GENOMES:phase_3:PUR	gnomADg:nfe=0.000713174;gnomADg:afr=0.000574053;gnomADg:amr=0.00118203;gnomADg:oth=0.00183824;gnomADg:ALL=0.000605288;TOPMed=0.000907875;1000GENOMES:phase_3:ALL=0.000599041533546326;1000GENOMES:phase_3:AMR=0.00144092219020173;1000GENOMES:phase_3:EUR=0.00198807157057654;1000GENOMES:phase_3:IBS=0.00467289719626168;1000GENOMES:phase_3:PUR=0.00480769230769231;1000GENOMES:phase_3:TSI=0.004672897196261…
9	11771561	rs188719190	C	G	2	2	0.05	0.00505051	1000GENOMES:phase_3:LWK	0.00505051	1000GENOMES:phase_3:LWK	gnomADg:nfe=0.0007141;gnomADg:ALL=0.000606215;gnomADg:afr=0.000574977;gnomADg:oth=0.00184843;gnomADg:amr=0.00117925;TOPMed=0.000923802;1000GENOMES:phase_3:ALL=0.000599041533546326;1000GENOMES:phase_3:AFR=0.00075642965204236;1000GENOMES:phase_3:EUR=0.00198807157057654;1000GENOMES:phase_3:IBS=0.00467289719626168;1000GENOMES:phase_3:LWK=0.00505050505050505;1000GENOMES:phase_3:TSI=0.00467289719626168;
9	11779949	rs149531390	C	G	2	2	0.0545455	0.00505051	1000GENOMES:phase_3:LWK	0.00505051	1000GENOMES:phase_3:LWK	gnomADg:amr=0.00117925;gnomADg:oth=0.00184162;gnomADg:ALL=0.000605018;gnomADg:nfe=0.000712897;gnomADg:afr=0.000573789;TOPMed=0.000923802;1000GENOMES:phase_3:ALL=0.000798722044728434;1000GENOMES:phase_3:AFR=0.00075642965204236;1000GENOMES:phase_3:AMR=0.00144092219020173;1000GENOMES:phase_3:EUR=0.00198807157057654;1000GENOMES:phase_3:IBS=0.00467289719626168;1000GENOMES:phase_3:LWK=0.005050505050505…
9	11780902	rs181659998	C	G	2	2	0.0550459	0.00505051	1000GENOMES:phase_3:LWK	0.00505051	1000GENOMES:phase_3:LWK	gnomADg:nfe=0.000713082;gnomADg:ALL=0.000605365;gnomADg:oth=0.00184162;gnomADg:amr=0.00117925;gnomADg:afr=0.000574185;TOPMed=0.000923802;1000GENOMES:phase_3:ALL=0.000798722044728434;1000GENOMES:phase_3:AFR=0.00075642965204236;1000GENOMES:phase_3:AMR=0.00144092219020173;1000GENOMES:phase_3:EUR=0.00198807157057654;1000GENOMES:phase_3:IBS=0.00467289719626168;1000GENOMES:phase_3:LWK=0.005050505050505…
9	11781183	rs183844973	C	G	3	2	0.0504587	0.00505051	1000GENOMES:phase_3:LWK	0.00505051	1000GENOMES:phase_3:LWK	gnomADg:oth=0.00184502;gnomADg:amr=0.00117925;gnomADg:afr=0.000573789;gnomADg:ALL=0.000605404;gnomADg:nfe=0.000713637;TOPMed=0.000923802;1000GENOMES:phase_3:ALL=0.000798722044728434;1000GENOMES:phase_3:AFR=0.00075642965204236;1000GENOMES:phase_3:AMR=0.00144092219020173;1000GENOMES:phase_3:EUR=0.00198807157057654;1000GENOMES:phase_3:IBS=0.00467289719626168;1000GENOMES:phase_3:LWK=0.005050505050505…
9	11782718	rs147925014	T	A	2	2	0.0545455	0.00505051	1000GENOMES:phase_3:LWK	0.00505051	1000GENOMES:phase_3:LWK	gnomADg:ALL=0.000605751;gnomADg:afr=0.000574449;gnomADg:amr=0.00118203;gnomADg:oth=0.00184843;gnomADg:nfe=0.000713452;TOPMed=0.000923802;1000GENOMES:phase_3:ALL=0.000798722044728434;1000GENOMES:phase_3:AFR=0.00075642965204236;1000GENOMES:phase_3:AMR=0.00144092219020173;1000GENOMES:phase_3:EUR=0.00198807157057654;1000GENOMES:phase_3:IBS=0.00467289719626168;1000GENOMES:phase_3:LWK=0.005050505050505…
9	11816161	rs143608363	G	A	2	2	0.0545455	0.0046729	1000GENOMES:phase_3:IBS	0.0046729	1000GENOMES:phase_3:IBS	gnomADg:amr=0.00117925;gnomADg:oth=0.00185185;gnomADg:nfe=0.000714008;gnomADg:ALL=0.000638937;gnomADg:afr=0.000689338;TOPMed=0.000931766;1000GENOMES:phase_3:ALL=0.000199680511182109;1000GENOMES:phase_3:EUR=0.00099403578528827;1000GENOMES:phase_3:IBS=0.00467289719626168;
9	11848737	rs142913093	T	A	3	2	0.05	0.00505051	1000GENOMES:phase_3:LWK	0.00505051	1000GENOMES:phase_3:LWK	gnomADg:ALL=0.00063804;gnomADg:oth=0.00184843;gnomADg:amr=0.00118483;gnomADg:afr=0.000688863;gnomADg:nfe=0.00071373;TOPMed=0.00093973;1000GENOMES:phase_3:ALL=0.000798722044728434;1000GENOMES:phase_3:AFR=0.00075642965204236;1000GENOMES:phase_3:AMR=0.00144092219020173;1000GENOMES:phase_3:EUR=0.00198807157057654;1000GENOMES:phase_3:IBS=0.00467289719626168;1000GENOMES:phase_3:LWK=0.00505050505050505;…
9	11971239	rs564729522	C	T	2	2	0.0545455	0.00505051	1000GENOMES:phase_3:LWK	0.00505051	1000GENOMES:phase_3:LWK	gnomADg:nfe=0.000715866;gnomADg:ALL=0.000607184;gnomADg:oth=0.00092081;gnomADg:amr=0.00117925;gnomADg:afr=0.000691563;TOPMed=0.000955657;1000GENOMES:phase_3:ALL=0.000599041533546326;1000GENOMES:phase_3:AFR=0.00075642965204236;1000GENOMES:phase_3:EUR=0.00198807157057654;1000GENOMES:phase_3:IBS=0.00467289719626168;1000GENOMES:phase_3:LWK=0.00505050505050505;1000GENOMES:phase_3:TSI=0.004672897196261…
9	12013406	rs190865157	C	T	3	2	0.0590909	0.00934579	1000GENOMES:phase_3:TSI	0.00934579	1000GENOMES:phase_3:TSI	gnomADg:nfe=0.00071708;gnomADg:afr=0.000697999;gnomADg:amr=0.00118483;gnomADg:oth=0.000929368;gnomADg:ALL=0.000612745;TOPMed=0.000883983;1000GENOMES:phase_3:ALL=0.000599041533546326;1000GENOMES:phase_3:EUR=0.00298210735586481;1000GENOMES:phase_3:IBS=0.00467289719626168;1000GENOMES:phase_3:TSI=0.00934579439252336;
9	13951441	rs573040846	C	T	2	2	0.05	0.00934579	1000GENOMES:phase_3:TSI	0.00934579	1000GENOMES:phase_3:TSI	gnomADg:ALL=0.00200599;gnomADg:fin=0.000575374;gnomADg:amr=0.00353774;gnomADg:oth=0.00276243;gnomADg:afr=0.000918063;gnomADg:nfe=0.00304522;TOPMed=0.003081995;1000GENOMES:phase_3:ALL=0.00139776357827476;1000GENOMES:phase_3:AMR=0.00144092219020173;1000GENOMES:phase_3:CEU=0.00505050505050505;1000GENOMES:phase_3:EUR=0.00397614314115308;1000GENOMES:phase_3:GIH=0.00485436893203883;1000GENOMES:phase_3:…
9	18216605	rs149352759	A	G	2	2	0.0555556	0.0046729	1000GENOMES:phase_3:TSI	0.0046729	1000GENOMES:phase_3:TSI	gnomADg:nfe=0.000523081;gnomADg:oth=0.000929368;gnomADg:ALL=0.000289389;TOPMed=0.000653033;1000GENOMES:phase_3:ALL=0.000199680511182109;1000GENOMES:phase_3:EUR=0.00099403578528827;1000GENOMES:phase_3:TSI=0.00467289719626168;
9	18243404	rs745631914	C	T	2	2	0.0545455	0.00092081	gnomADg:oth	0.00092081	gnomADg:oth	gnomADg:oth=0.00092081;gnomADg:ALL=0.000286642;gnomADg:nfe=0.000518605;TOPMed=0.000573394;
9	19328657	rs2666799	G	A	2	4	0.0686275	0		1	ENSEMBL:ENSEMBL_Venter	ENSEMBL:ENSEMBL_Venter=1;BUSHMAN:BANTU=0.5;
9	19573529	rs10964220	C	G	2	2	0.117647	0		0.5	BUSHMAN:BUSHMAN_POP	BUSHMAN:BUSHMAN_POP=0.5;
9	27219732	rs112508520	A	T	2	2	0.38785	0		0.5	BUSHMAN:BANTU	BUSHMAN:BANTU=0.5;
9	29970335	rs879721668	G	T	2	2	0.107477	7.964e-06	TOPMed	7.964e-06	TOPMed	TOPMed=7.964e-06;
9	37717317	rs138929301	A	G	2	2	0.0560748	0.0079001	TOPMed	0.0079001	TOPMed	TOPMed=0.007900102;
9	69334775	rs372380924	C	T	2	2	0.07	0.00256435	TOPMed	0.00256435	TOPMed	TOPMed=0.002564348;
9	72601185	rs75514113	C	G	2	2	0.144231	0		1	ENSEMBL:ENSEMBL_Venter	ENSEMBL:ENSEMBL_Venter=1;ENSEMBL:ENSEMBL_celera=0.5;COMPLETE_GENOMICS:YRI=0.5;
9	73310110	rs138893722	T	C	3	2	0.0550459	0.00490196	1000GENOMES:phase_3:ITU	0.00490196	1000GENOMES:phase_3:ITU	gnomADg:oth=0.00183824;gnomADg:afr=0.000229991;gnomADg:ALL=0.000382702;gnomADg:nfe=0.000519346;TOPMed=0.000931766;1000GENOMES:phase_3:ALL=0.000599041533546326;1000GENOMES:phase_3:EUR=0.00198807157057654;1000GENOMES:phase_3:IBS=0.00467289719626168;1000GENOMES:phase_3:ITU=0.00490196078431373;1000GENOMES:phase_3:SAS=0.00102249488752556;1000GENOMES:phase_3:TSI=0.00467289719626168;
9	74699387	rs200062009	T	G	3	2	0.0625	0.00326797	gnomADg:nfe	0.00326797	gnomADg:nfe	gnomADg:ALL=0.00150602;gnomADg:nfe=0.00326797;
9	76175271	rs10118321	G	C	2	3	0.177885	1.5928e-05	TOPMed	1	ENSEMBL:ENSEMBL_Watson	TOPMed=1.5928e-05;ENSEMBL:ENSEMBL_Watson=1;
9	79226534	rs4877478	G	A	2	4	0.085	0		0.5	ENSEMBL:ENSEMBL_celera	ENSEMBL:ENSEMBL_celera=0.5;
9	80528593	rs56032826	C	G	3	3	0.0588235	0		1	ENSEMBL:ENSEMBL_Watson	ENSEMBL:ENSEMBL_Venter=1;ENSEMBL:ENSEMBL_celera=1;ENSEMBL:ENSEMBL_Watson=1;
9	81197437	rs77511827	C	T	2	2	0.165094	1.5928e-05	TOPMed	0.5	ENSEMBL:ENSEMBL_Watson	TOPMed=1.5928e-05;ENSEMBL:ENSEMBL_Watson=0.5;
9	83662273	rs12238850	T	C	2	5	0.09	0		0.5	BUSHMAN:BUSHMAN_POP	BUSHMAN:BUSHMAN_POP=0.5;
9	86859080	rs146381385	T	A	2	2	0.0545455	0.00581395	1000GENOMES:phase_3:BEB	0.00581395	1000GENOMES:phase_3:BEB	gnomADg:ALL=0.00162338;gnomADg:asj=0.00344828;gnomADg:oth=0.00183824;gnomADg:amr=0.00353774;gnomADg:fin=0.00115075;gnomADg:afr=0.000458821;gnomADg:nfe=0.00239699;TOPMed=0.001791858;1000GENOMES:phase_3:ALL=0.00139776357827476;1000GENOMES:phase_3:AFR=0.00075642965204236;1000GENOMES:phase_3:AMR=0.00144092219020173;1000GENOMES:phase_3:BEB=0.00581395348837209;1000GENOMES:phase_3:EUR=0.0019880715705765…
9	88762394	rs4568672	C	T	2	2	0.919811	0		1	ENSEMBL:ENSEMBL_Watson	HUMANGENOME_JCVI:J.CraigVenter=1;ILLUMINA-UK:YRI=1;ENSEMBL:ENSEMBL_Venter=1;ENSEMBL:ENSEMBL_celera=1;ENSEMBL:ENSEMBL_Watson=1;1000GENOMES:pilot_1_YRI_low_coverage_panel=0.728814;1000GENOMES:pilot_1_CEU_low_coverage_panel=0.833333;1000GENOMES:pilot_1_CHB+JPT_low_coverage_panel=0.991667;
9	89040246	rs11137489	C	T	2	2	0.211538	3.9819e-05	TOPMed	3.9819e-05	TOPMed	TOPMed=3.9819e-05;
9	91104682	rs182582562	G	A	2	2	0.0555556	0.00980392	1000GENOMES:phase_3:STU	0.00980392	1000GENOMES:phase_3:STU	gnomADg:nfe=0.00123137;gnomADg:asj=0.00344828;gnomADg:ALL=0.000891777;gnomADg:amr=0.00235849;gnomADg:oth=0.00367647;gnomADg:afr=0.000229621;TOPMed=0.000979549;1000GENOMES:phase_3:ALL=0.00159744408945687;1000GENOMES:phase_3:AFR=0.00075642965204236;1000GENOMES:phase_3:AMR=0.00144092219020173;1000GENOMES:phase_3:EUR=0.00198807157057654;1000GENOMES:phase_3:IBS=0.00467289719626168;1000GENOMES:phase_3:…
9	91767080	rs7855073	G	T	3	3	0.0619048	0.000143349	TOPMed	0.000143349	TOPMed	TOPMed=0.000143349;
9	101996652	rs3012592	G	T	2	4	0.217593	0		0.5	BUSHMAN:BUSHMAN_POP2	ENSEMBL:ENSEMBL_Watson=0.5;BUSHMAN:BUSHMAN_POP2=0.5;
9	103736042	rs370987783	A	G	2	2	0.05	0.0078125	1000GENOMES:phase_3:MXL	0.0078125	1000GENOMES:phase_3:MXL	gnomADg:nfe=0.00110204;gnomADg:afr=0.000344748;gnomADg:amr=0.00589623;gnomADg:oth=0.000919118;gnomADg:ALL=0.000860421;gnomADg:asj=0.00344828;TOPMed=0.001393667;1000GENOMES:phase_3:ALL=0.000599041533546326;1000GENOMES:phase_3:AMR=0.00144092219020173;1000GENOMES:phase_3:EUR=0.00099403578528827;1000GENOMES:phase_3:IBS=0.00467289719626168;1000GENOMES:phase_3:ITU=0.00490196078431373;1000GENOMES:phase_…
9	113104887	rs375388061	G	C	2	2	0.0509259	0.00961538	1000GENOMES:phase_3:PUR	0.00961538	1000GENOMES:phase_3:PUR	gnomADg:nfe=0.00103721;gnomADg:amr=0.00235849;gnomADg:afr=0.000230044;gnomADg:ALL=0.000637308;TOPMed=0.001250319;1000GENOMES:phase_3:ALL=0.00139776357827476;1000GENOMES:phase_3:AMR=0.00432276657060519;1000GENOMES:phase_3:EUR=0.00198807157057654;1000GENOMES:phase_3:GBR=0.00549450549450549;1000GENOMES:phase_3:GIH=0.00485436893203883;1000GENOMES:phase_3:PEL=0.00588235294117647;1000GENOMES:phase_3:PU…
9	114091590	rs541704729	T	C	2	2	0.059633	0.00689655	gnomADg:asj	0.00689655	gnomADg:asj	gnomADg:nfe=0.000843061;gnomADg:amr=0.00235849;gnomADg:oth=0.000919118;gnomADg:afr=0.00011489;gnomADg:ALL=0.000605365;gnomADg:asj=0.00689655;TOPMed=0.001449414;1000GENOMES:phase_3:ALL=0.000399361022364217;1000GENOMES:phase_3:AMR=0.00144092219020173;1000GENOMES:phase_3:CLM=0.00531914893617021;1000GENOMES:phase_3:PJL=0.00520833333333333;1000GENOMES:phase_3:SAS=0.00102249488752556;
9	117045987	rs62564935	C	T	2	2	0.0619048	0		0.5	BUSHMAN:BUSHMAN_POP2	BUSHMAN:BUSHMAN_POP2=0.5;
9	118146298	rs1207788408	C	T	2	2	0.0660377	0.00471698	gnomADg:asj	0.00471698	gnomADg:asj	gnomADg:ALL=0.00235379;gnomADg:asj=0.00471698;gnomADg:oth=0.0046729;gnomADg:fin=0.00221729;gnomADg:eas=0.000721501;gnomADg:afr=0.0012275;gnomADg:nfe=0.00319865;TOPMed=0.000286697;
9	122646304	rs572086672	A	T	2	2	0.05	0.00689655	gnomADg:asj	0.00689655	gnomADg:asj	gnomADg:fin=0.000868056;gnomADg:oth=0.00184162;gnomADg:amr=0.00235849;gnomADg:afr=0.000344353;gnomADg:ALL=0.00140288;gnomADg:asj=0.00689655;gnomADg:nfe=0.0020763;TOPMed=0.002659913;1000GENOMES:phase_3:ALL=0.000599041533546326;1000GENOMES:phase_3:EUR=0.00099403578528827;1000GENOMES:phase_3:GIH=0.00485436893203883;1000GENOMES:phase_3:IBS=0.00467289719626168;1000GENOMES:phase_3:PJL=0.005208333333333…
9	123607547	rs13291938	A	T	2	3	0.0514019	0		0.5	BUSHMAN:BUSHMAN_POP2	BUSHMAN:BUSHMAN_POP2=0.5;
9	125985185	rs148899267	A	T	3	2	0.129808	0.00150516	TOPMed	0.00150516	TOPMed	TOPMed=0.001505161;
9	128150383	rs141802032	C	T	2	2	0.0504587	0.00588235	1000GENOMES:phase_3:MSL	0.00588235	1000GENOMES:phase_3:MSL	gnomADg:ALL=0.000541712;gnomADg:afr=0.000114837;gnomADg:oth=0.000919118;gnomADg:amr=0.00118203;gnomADg:nfe=0.000908147;gnomADe:sas=0.00124118;gnomADe:afr=0.000492187;gnomADe:ALL=0.00115321;gnomADe:amr=0.000954033;gnomADe:oth=0.00521173;gnomADe:asj=0.00208333;gnomADe:nfe=0.00138901;TOPMed=0.000891947;CLINSEQ_SNP:CSAgilent=0.001;EVA_EXAC:ExAc_Aggregated_Populations=0.000988386;ESP6500:African_Ameri…
9	128220742	rs77780339	C	T	2	3	0.190476	0		0.5	ENSEMBL:ENSEMBL_Venter	ENSEMBL:ENSEMBL_Venter=0.5;ENSEMBL:ENSEMBL_celera=0.25;
9	133087115	rs2975127	T	C	2	2	0.675	0		1	1000GENOMES:pilot_1_CHB+JPT_low_coverage_panel	HUMANGENOME_JCVI:J.CraigVenter=1;ILLUMINA-UK:YRI=0.5;ENSEMBL:ENSEMBL_Watson=1;COMPLETE_GENOMICS:PGP=1;1000GENOMES:pilot_1_YRI_low_coverage_panel=0.59322;1000GENOMES:pilot_1_CHB+JPT_low_coverage_panel=1;
9	133153893	rs143563851	C	T	2	2	0.0590909	0.00588235	1000GENOMES:phase_3:PEL	0.00588235	1000GENOMES:phase_3:PEL	gnomADg:nfe=0.000648508;gnomADg:eas=0.00448718;gnomADg:oth=0.00184162;gnomADg:ALL=0.000605173;gnomADe:oth=0.000824538;gnomADe:asj=0.000204666;gnomADe:nfe=0.000953178;gnomADe:amr=0.00052353;gnomADe:ALL=0.000876164;gnomADe:afr=0.000123244;gnomADe:eas=0.00326513;gnomADe:sas=0.00079255;TOPMed=0.000931766;NHLBI-ESP:ESP_Cohort_Populations=0.0013181;EVA_EXAC:ExAc_Aggregated_Populations=0.000955472;ESP65…
9	135259648	rs55851365	C	G	4	2	0.06	0.00782046	TOPMed	0.00782046	TOPMed	TOPMed=0.007820464;
9	137268457	rs183057508	G	T	2	2	0.0545455	0.00689655	gnomADg:asj	0.00689655	gnomADg:asj	gnomADg:nfe=0.00123169;gnomADg:amr=0.00353774;gnomADg:oth=0.00644567;gnomADg:afr=0.000229568;gnomADg:asj=0.00689655;gnomADg:ALL=0.00105102;TOPMed=0.001290138;1000GENOMES:phase_3:ALL=0.000599041533546326;1000GENOMES:phase_3:AFR=0.00075642965204236;1000GENOMES:phase_3:AMR=0.00144092219020173;1000GENOMES:phase_3:EUR=0.00099403578528827;1000GENOMES:phase_3:IBS=0.00467289719626168;1000GENOMES:phase_3:…
10	5854422	rs183526786	A	C	3	2	0.0504587	0.00819672	1000GENOMES:phase_3:ASW	0.00819672	1000GENOMES:phase_3:ASW	gnomADg:ALL=0.000796229;gnomADg:asj=0.00689655;gnomADg:amr=0.00353774;gnomADg:oth=0.00275735;gnomADg:nfe=0.00110175;TOPMed=0.001345884;1000GENOMES:phase_3:ALL=0.000599041533546326;1000GENOMES:phase_3:AFR=0.00075642965204236;1000GENOMES:phase_3:AMR=0.00288184438040346;1000GENOMES:phase_3:ASW=0.00819672131147541;1000GENOMES:phase_3:CLM=0.00531914893617021;1000GENOMES:phase_3:PUR=0.00480769230769231;
10	8681450	rs4749810	T	C	2	2	0.0891089	0		0.5	HUMANGENOME_JCVI:J.CraigVenter	HUMANGENOME_JCVI:J.CraigVenter=0.5;
10	9270200	rs373204147	T	C	2	2	0.0545455	0.00934579	1000GENOMES:phase_3:IBS	0.00934579	1000GENOMES:phase_3:IBS	gnomADg:afr=0.000918485;gnomADg:nfe=0.0025974;gnomADg:ALL=0.00191363;gnomADg:oth=0.00275735;gnomADg:fin=0.000866051;gnomADg:amr=0.00593824;gnomADg:asj=0.00344828;TOPMed=0.002468782;1000GENOMES:phase_3:ALL=0.000798722044728434;1000GENOMES:phase_3:EUR=0.00298210735586481;1000GENOMES:phase_3:IBS=0.00934579439252336;1000GENOMES:phase_3:SAS=0.00102249488752556;1000GENOMES:phase_3:STU=0.004901960784313…
10	9445178	rs375978673	A	G	2	2	0.0590909	0.00505051	1000GENOMES:phase_3:CEU	0.00505051	1000GENOMES:phase_3:CEU	gnomADg:asj=0.00344828;gnomADg:amr=0.00472813;gnomADg:fin=0.000575374;gnomADg:oth=0.00275735;gnomADg:nfe=0.00317934;gnomADg:ALL=0.00219815;gnomADg:afr=0.00114705;TOPMed=0.002779371;1000GENOMES:phase_3:ALL=0.000798722044728434;1000GENOMES:phase_3:AFR=0.00075642965204236;1000GENOMES:phase_3:CEU=0.00505050505050505;1000GENOMES:phase_3:EUR=0.00198807157057654;1000GENOMES:phase_3:IBS=0.004672897196261…
10	9574024	rs370409168	C	T	2	2	0.0545455	0.00581395	1000GENOMES:phase_3:BEB	0.00581395	1000GENOMES:phase_3:BEB	gnomADg:nfe=0.00298275;gnomADg:asj=0.00344828;gnomADg:ALL=0.00197553;gnomADg:afr=0.000803859;gnomADg:fin=0.000575374;gnomADg:amr=0.00472813;gnomADg:oth=0.00184162;TOPMed=0.002771407;1000GENOMES:phase_3:ALL=0.000798722044728434;1000GENOMES:phase_3:BEB=0.00581395348837209;1000GENOMES:phase_3:CEU=0.00505050505050505;1000GENOMES:phase_3:EUR=0.00198807157057654;1000GENOMES:phase_3:IBS=0.00467289719626…
10	12588889	rs4747993	C	T	2	2	0.70297	0		1	BUSHMAN:BUSHMAN_POP	HUMANGENOME_JCVI:J.CraigVenter=1;BUSHMAN:BUSHMAN_POP=1;BUSHMAN:BUSHMAN_POP2=0.5;
10	12881974	rs570266153	G	A	2	2	0.0601852	0.00471698	gnomADg:amr	0.00471698	gnomADg:amr	gnomADg:ALL=0.00191095;gnomADg:asj=0.00344828;gnomADg:afr=0.00114837;gnomADg:amr=0.00471698;gnomADg:oth=0.00459559;gnomADg:nfe=0.00259235;TOPMed=0.002596203;1000GENOMES:phase_3:ALL=0.000199680511182109;1000GENOMES:phase_3:AFR=0.00075642965204236;1000GENOMES:phase_3:GWD=0.00442477876106195;
10	14816980	rs371248662	C	T	2	2	0.0728155	0.00348815	TOPMed	0.00348815	TOPMed	TOPMed=0.00348815;
10	16324192	rs1289239505	A	G	2	2	0.0681818	0.00729927	gnomADg:asj	0.00729927	gnomADg:asj	gnomADg:oth=0.00290698;gnomADg:fin=0.000587199;gnomADg:amr=0.00123153;gnomADg:asj=0.00729927;gnomADg:afr=0.000702083;gnomADg:nfe=0.00206007;gnomADg:ALL=0.00146838;
10	16324198	rs1255265541	A	G	2	2	0.05	0.00714286	gnomADg:asj	0.00714286	gnomADg:asj	gnomADg:asj=0.00714286;gnomADg:ALL=0.00110764;gnomADg:fin=0.00029274;gnomADg:oth=0.0019084;gnomADg:afr=0.000468274;gnomADg:nfe=0.00165893;
10	17841456	rs479638	A	G	2	2	0.913636	0		0.5	HUMANGENOME_JCVI:J.CraigVenter	HUMANGENOME_JCVI:J.CraigVenter=0.5;
10	17917174	rs528305	A	G	2	2	0.816038	0.000139159	gnomADg:afr	1	COMPLETE_GENOMICS:CEU	gnomADg:ALL=7.27484e-05;gnomADg:nfe=7.2015e-05;gnomADg:afr=0.000139159;ENSEMBL:ENSEMBL_Venter=1;COMPLETE_GENOMICS:CEU=1;
10	17917178	rs528300	T	A	3	2	0.816038	0.00549451	gnomADg:amr	1	COMPLETE_GENOMICS:CEU	gnomADg:ALL=0.000185653;gnomADg:amr=0.00549451;gnomADg:afr=0.000141443;ENSEMBL:ENSEMBL_Watson=1;ENSEMBL:ENSEMBL_Venter=1;ENSEMBL:ENSEMBL_Venter=1;COMPLETE_GENOMICS:CEU=1;
10	21959818	rs1316474959	G	A	2	2	0.0607477	0.000379363	gnomADg:fin	0.000379363	gnomADg:fin	gnomADg:ALL=0.00014666;gnomADg:fin=0.000379363;gnomADg:nfe=0.000216076;
10	26505871	rs191133805	C	T	2	2	0.0509259	0.0078125	1000GENOMES:phase_3:MXL	0.0078125	1000GENOMES:phase_3:MXL	gnomADg:asj=0.00344828;gnomADg:amr=0.00589623;gnomADg:fin=0.000287687;gnomADg:oth=0.00275735;gnomADg:ALL=0.000987764;gnomADg:nfe=0.00110218;gnomADg:afr=0.000459876;TOPMed=0.001505161;1000GENOMES:phase_3:ALL=0.000599041533546326;1000GENOMES:phase_3:AMR=0.00144092219020173;1000GENOMES:phase_3:EUR=0.00198807157057654;1000GENOMES:phase_3:IBS=0.00467289719626168;1000GENOMES:phase_3:MXL=0.0078125;1000G…
10	29789444	rs201484016	T	C	3	2	0.0625	0.00367647	gnomADg:oth	0.00367647	gnomADg:oth	gnomADg:nfe=0.00277264;gnomADg:afr=0.00289436;gnomADg:oth=0.00367647;gnomADg:eas=0.00363636;gnomADg:fin=0.00325733;gnomADg:ALL=0.0028616;TOPMed=0.000262806;
10	31076906	rs192153649	A	G	2	2	0.05	0.00961538	1000GENOMES:phase_3:PUR	0.00961538	1000GENOMES:phase_3:PUR	gnomADg:asj=0.00689655;gnomADg:ALL=0.000637105;gnomADg:amr=0.00235849;gnomADg:oth=0.00275735;gnomADg:nfe=0.000842515;TOPMed=0.001250319;1000GENOMES:phase_3:ALL=0.000399361022364217;1000GENOMES:phase_3:AMR=0.00288184438040346;1000GENOMES:phase_3:PUR=0.00961538461538462;
10	33002708	rs2488332	A	T	2	4	0.647619	0		1	1000GENOMES:pilot_1_CHB+JPT_low_coverage_panel	ILLUMINA-UK:YRI=1;BUSHMAN:BUSHMAN_POP2=0.5;1000GENOMES:pilot_1_YRI_low_coverage_panel=0.932203;1000GENOMES:pilot_1_CEU_low_coverage_panel=0.833333;1000GENOMES:pilot_1_CHB+JPT_low_coverage_panel=1;
10	38526275	rs61839094	A	G	3	2	0.0779817	0.00300236	TOPMed	0.00300236	TOPMed	TOPMed=0.003002357;
10	38526281	rs372342423	G	A	2	2	0.0648148	0.00027077	TOPMed	0.00027077	TOPMed	TOPMed=0.00027077;
10	38832507	rs71500495	G	T	3	2	0.059633	0.000422082	TOPMed	0.5	HUMANGENOME_JCVI:J.CraigVenter	TOPMed=0.000422082;HUMANGENOME_JCVI:J.CraigVenter=0.5;
10	39349658	rs1306447719	A	G	2	2	0.0504587	0.000876019	TOPMed	0.000876019	TOPMed	TOPMed=0.000876019;
10	39351364	rs1236717104	G	A	2	2	0.0566038	0.00517648	TOPMed	0.00517648	TOPMed	TOPMed=0.005176478;
10	39358394	rs1406935804	G	A	2	2	0.0514019	0.000876019	TOPMed	0.000876019	TOPMed	TOPMed=0.000876019;
10	39382717	rs71183110	C	T	2	2	0.949541	0		0.5	HUMANGENOME_JCVI:J.CraigVenter	HUMANGENOME_JCVI:J.CraigVenter=0.5;
10	39387884	rs1198896641	A	C	2	2	0.05	0.00414118	TOPMed	0.00414118	TOPMed	TOPMed=0.004141182;
10	39411169	rs1258641369	G	A	2	2	0.0545455	0.00418897	TOPMed	0.00418897	TOPMed	TOPMed=0.004188965;
10	39411463	rs1686850	C	T	2	2	0.926606	0		0.5	HUMANGENOME_JCVI:J.CraigVenter	HUMANGENOME_JCVI:J.CraigVenter=0.5;
10	39411499	rs1617577	A	C	2	2	0.949541	0		0.5	HUMANGENOME_JCVI:J.CraigVenter	HUMANGENOME_JCVI:J.CraigVenter=0.5;
10	39417710	rs1191054257	G	C	3	2	0.05	0.000963621	TOPMed	0.000963621	TOPMed	TOPMed=0.000963621;
10	39418452	rs71197557	A	T	2	2	0.884259	0		0.5	HUMANGENOME_JCVI:J.CraigVenter	HUMANGENOME_JCVI:J.CraigVenter=0.5;
10	39420936	rs1662410	A	T	2	2	0.889908	0		0.5	HUMANGENOME_JCVI:J.CraigVenter	HUMANGENOME_JCVI:J.CraigVenter=0.5;
10	39421369	rs71197554	T	C	2	2	0.93578	0		0.5	HUMANGENOME_JCVI:J.CraigVenter	HUMANGENOME_JCVI:J.CraigVenter=0.5;
10	39440168	rs71197513	A	C	2	2	0.880734	0		0.5	HUMANGENOME_JCVI:J.CraigVenter	HUMANGENOME_JCVI:J.CraigVenter=0.5;
10	39477676	rs74186547	T	C	2	2	0.93578	0		0.5	HUMANGENOME_JCVI:J.CraigVenter	HUMANGENOME_JCVI:J.CraigVenter=0.5;
10	39481241	rs1480088405	G	T	2	2	0.0545455	0.00496146	TOPMed	0.00496146	TOPMed	TOPMed=0.004961455;
10	39484393	rs879052424	G	C	2	2	0.885321	0		0.5	HUMANGENOME_JCVI:J.CraigVenter	HUMANGENOME_JCVI:J.CraigVenter=0.5;
10	39498893	rs71191846	T	C	2	2	0.925234	0		0.5	HUMANGENOME_JCVI:J.CraigVenter	HUMANGENOME_JCVI:J.CraigVenter=0.5;
10	39508120	rs1373984962	C	A	2	2	0.0545455	0.00524019	TOPMed	0.00524019	TOPMed	TOPMed=0.005240189;
10	39526031	rs1662483	A	G	2	2	0.881818	0		0.5	HUMANGENOME_JCVI:J.CraigVenter	HUMANGENOME_JCVI:J.CraigVenter=0.5;
10	39538407	rs1686915	T	G	2	2	0.939815	0		0.5	HUMANGENOME_JCVI:J.CraigVenter	HUMANGENOME_JCVI:J.CraigVenter=0.5;
10	39542883	rs1662454	C	T	2	2	0.940367	0		0.5	HUMANGENOME_JCVI:J.CraigVenter	HUMANGENOME_JCVI:J.CraigVenter=0.5;
10	39542896	rs71182380	G	A	2	2	0.940367	0		0.5	HUMANGENOME_JCVI:J.CraigVenter	HUMANGENOME_JCVI:J.CraigVenter=0.5;
10	39546922	rs71182364	C	G	2	2	0.87963	0		0.5	HUMANGENOME_JCVI:J.CraigVenter	HUMANGENOME_JCVI:J.CraigVenter=0.5;
10	39557201	rs879149952	A	G	2	2	0.944954	0		0.5	HUMANGENOME_JCVI:J.CraigVenter	HUMANGENOME_JCVI:J.CraigVenter=0.5;
10	41708608	rs568529763	A	T	2	2	0.0545455	0.00212634	TOPMed	0.00212634	TOPMed	TOPMed=0.002126338;
10	41860550	rs61724540	G	A	2	2	0.100917	0.00821865	TOPMed	0.5	BUSHMAN:BANTU	TOPMed=0.008218654;BUSHMAN:BANTU=0.5;
10	41861390	rs3965465	G	A	3	2	0.0863636	0.00776472	TOPMed	0.00776472	TOPMed	TOPMed=0.007764717;
10	41871047	rs12773571	T	A	2	2	0.412844	9.5566e-05	TOPMed	9.5566e-05	TOPMed	TOPMed=9.5566e-05;
10	41877461	rs11517393	T	A	2	2	0.28	0.000860092	TOPMed	0.000860092	TOPMed	TOPMed=0.000860092;
10	42088345	rs1476655415	A	C	2	2	0.052381	0.00665775	TOPMed	0.00665775	TOPMed	TOPMed=0.006657747;
10	42088684	rs1335829358	C	G	4	2	0.0528846	0.0044677	TOPMed	0.0044677	TOPMed	TOPMed=0.004467699;
10	46557013	rs58039304	A	G	2	2	0.757143	0		1	COMPLETE_GENOMICS:CEU	HUMANGENOME_JCVI:J.CraigVenter=1;ILLUMINA-UK:YRI=1;ENSEMBL:ENSEMBL_Watson=1;ENSEMBL:ENSEMBL_Venter=1;COMPLETE_GENOMICS:CEU=1;1000GENOMES:pilot_1_YRI_low_coverage_panel=0.720339;1000GENOMES:pilot_1_CEU_low_coverage_panel=0.883333;1000GENOMES:pilot_1_CHB+JPT_low_coverage_panel=0.958333;
10	51650434	rs190208837	T	A	3	2	0.0504587	0.00961538	1000GENOMES:phase_3:PUR	0.00961538	1000GENOMES:phase_3:PUR	gnomADg:oth=0.00092081;gnomADg:amr=0.00235849;gnomADg:asj=0.00689655;gnomADg:afr=0.000344669;gnomADg:ALL=0.000669216;gnomADg:nfe=0.000843061;TOPMed=0.00154498;1000GENOMES:phase_3:ALL=0.00119808306709265;1000GENOMES:phase_3:AMR=0.00576368876080692;1000GENOMES:phase_3:CLM=0.00531914893617021;1000GENOMES:phase_3:EUR=0.00198807157057654;1000GENOMES:phase_3:IBS=0.00467289719626168;1000GENOMES:phase_3:…
10	54570828	rs200839438	T	C	2	2	0.0576923	0.00934579	gnomADg:asj	0.00934579	gnomADg:asj	gnomADg:nfe=0.000672545;gnomADg:asj=0.00934579;gnomADg:ALL=0.000664697;gnomADg:fin=0.000833333;gnomADg:oth=0.00235849;gnomADg:afr=0.000373042;
10	55142610	rs12360322	A	T	2	2	0.0970874	0.00105919	TOPMed	0.00105919	TOPMed	TOPMed=0.001059187;
10	55142614	rs111735396	A	T	2	2	0.0931373	2.3891e-05	TOPMed	1	BUSHMAN:BANTU	TOPMed=2.3891e-05;BUSHMAN:BANTU=1;
10	62895823	rs372511923	C	T	2	2	0.059633	0.00505051	1000GENOMES:phase_3:LWK	0.00505051	1000GENOMES:phase_3:LWK	gnomADg:oth=0.00183824;gnomADg:amr=0.00353774;gnomADg:afr=0.00114837;gnomADg:ALL=0.00133869;gnomADg:nfe=0.00175143;TOPMed=0.001250319;1000GENOMES:phase_3:ALL=0.000399361022364217;1000GENOMES:phase_3:AFR=0.00075642965204236;1000GENOMES:phase_3:EUR=0.00099403578528827;1000GENOMES:phase_3:IBS=0.00467289719626168;1000GENOMES:phase_3:LWK=0.00505050505050505;
10	62898924	rs368313297	C	T	3	2	0.05	0.00505051	1000GENOMES:phase_3:LWK	0.00505051	1000GENOMES:phase_3:LWK	gnomADg:afr=0.00114916;gnomADg:ALL=0.00133809;gnomADg:nfe=0.00174961;gnomADg:oth=0.00183824;gnomADg:amr=0.00353774;TOPMed=0.001210499;1000GENOMES:phase_3:ALL=0.000399361022364217;1000GENOMES:phase_3:AFR=0.00075642965204236;1000GENOMES:phase_3:EUR=0.00099403578528827;1000GENOMES:phase_3:IBS=0.00467289719626168;1000GENOMES:phase_3:LWK=0.00505050505050505;
10	63026513	rs370182379	A	G	2	2	0.0545455	0.0046729	1000GENOMES:phase_3:IBS	0.0046729	1000GENOMES:phase_3:IBS	gnomADg:oth=0.000919118;gnomADg:amr=0.0035461;gnomADg:afr=0.00103377;gnomADg:nfe=0.00162169;gnomADg:ALL=0.00121104;TOPMed=0.001226427;1000GENOMES:phase_3:ALL=0.000199680511182109;1000GENOMES:phase_3:EUR=0.00099403578528827;1000GENOMES:phase_3:IBS=0.00467289719626168;
10	63119678	rs188541318	A	C	2	2	0.0772727	0.00531915	1000GENOMES:phase_3:CLM	0.00531915	1000GENOMES:phase_3:CLM	gnomADg:ALL=0.00124259;gnomADg:nfe=0.00175052;gnomADg:afr=0.00103401;gnomADg:oth=0.00275735;TOPMed=0.001138825;1000GENOMES:phase_3:ALL=0.000998402555910543;1000GENOMES:phase_3:AFR=0.00075642965204236;1000GENOMES:phase_3:AMR=0.00288184438040346;1000GENOMES:phase_3:CLM=0.00531914893617021;1000GENOMES:phase_3:EUR=0.00198807157057654;1000GENOMES:phase_3:IBS=0.00467289719626168;1000GENOMES:phase_3:LWK…
10	63358364	rs371944099	A	G	2	2	0.0688073	0.00531915	1000GENOMES:phase_3:CLM	0.00531915	1000GENOMES:phase_3:CLM	gnomADg:ALL=0.00105418;gnomADg:afr=0.00091954;gnomADg:oth=0.00184843;gnomADg:nfe=0.00149525;TOPMed=0.000907875;1000GENOMES:phase_3:ALL=0.000798722044728434;1000GENOMES:phase_3:AFR=0.00075642965204236;1000GENOMES:phase_3:AMR=0.00288184438040346;1000GENOMES:phase_3:CLM=0.00531914893617021;1000GENOMES:phase_3:EUR=0.00099403578528827;1000GENOMES:phase_3:IBS=0.00467289719626168;1000GENOMES:phase_3:LWK…
10	63376018	rs180958322	C	T	2	2	0.0818182	0.00531915	1000GENOMES:phase_3:CLM	0.00531915	1000GENOMES:phase_3:CLM	gnomADg:nfe=0.00149176;gnomADg:afr=0.000918485;gnomADg:oth=0.00184162;gnomADg:ALL=0.00105169;TOPMed=0.000907875;1000GENOMES:phase_3:ALL=0.000798722044728434;1000GENOMES:phase_3:AFR=0.00075642965204236;1000GENOMES:phase_3:AMR=0.00288184438040346;1000GENOMES:phase_3:CLM=0.00531914893617021;1000GENOMES:phase_3:EUR=0.00099403578528827;1000GENOMES:phase_3:IBS=0.00467289719626168;1000GENOMES:phase_3:LW…
10	63535924	rs368874970	G	A	2	2	0.0545455	0.00531915	1000GENOMES:phase_3:CLM	0.00531915	1000GENOMES:phase_3:CLM	gnomADg:afr=0.000918063;gnomADg:oth=0.00184162;gnomADg:ALL=0.00105075;gnomADg:nfe=0.00149041;TOPMed=0.000868056;1000GENOMES:phase_3:ALL=0.000798722044728434;1000GENOMES:phase_3:AFR=0.00075642965204236;1000GENOMES:phase_3:AMR=0.00288184438040346;1000GENOMES:phase_3:CLM=0.00531914893617021;1000GENOMES:phase_3:EUR=0.00099403578528827;1000GENOMES:phase_3:IBS=0.00467289719626168;1000GENOMES:phase_3:LW…
10	65767661	rs76083498	G	T	3	2	0.110092	0.00123439	TOPMed	0.00123439	TOPMed	TOPMed=0.001234391;
10	70939303	rs147296336	C	T	2	2	0.0681818	0.00934579	1000GENOMES:phase_3:TSI	0.00934579	1000GENOMES:phase_3:TSI	gnomADg:nfe=0.00285159;gnomADg:oth=0.00184502;gnomADg:amr=0.00235849;gnomADg:fin=0.000863061;gnomADg:afr=0.000573789;gnomADg:ALL=0.00178333;TOPMed=0.002755479;1000GENOMES:phase_3:ALL=0.000798722044728434;1000GENOMES:phase_3:EUR=0.00397614314115308;1000GENOMES:phase_3:GBR=0.00549450549450549;1000GENOMES:phase_3:IBS=0.00467289719626168;1000GENOMES:phase_3:TSI=0.00934579439252336;
10	73709127	rs11816171	T	G	3	2	0.0509259	0.0027248	gnomADg:amr	1	ENSEMBL:ENSEMBL_Venter	gnomADg:nfe=0.000703977;gnomADg:ALL=0.000527298;gnomADg:amr=0.0027248;gnomADg:oth=0.00125313;gnomADg:afr=0.000267738;TOPMed=0.000477829;ENSEMBL:ENSEMBL_Venter=1;
10	75129138	rs201484885	A	T	3	3	0.22	0.00373503	TOPMed	0.00373503	TOPMed	TOPMed=0.003735028;
10	75219312	rs144704103	A	G	3	2	0.05	0.0046729	1000GENOMES:phase_3:TSI	0.0046729	1000GENOMES:phase_3:TSI	gnomADg:oth=0.000919118;gnomADg:amr=0.00353774;gnomADg:afr=0.000229463;gnomADg:ALL=0.000477616;gnomADg:nfe=0.000583279;gnomADe:nfe=0.00120979;gnomADe:amr=0.00124748;gnomADe:afr=0.000124735;gnomADe:asj=0.00292988;gnomADe:oth=0.0023225;gnomADe:ALL=0.000947108;gnomADe:sas=0.000372806;TOPMed=0.000883983;NHLBI-ESP:ESP_Cohort_Populations=0.000940292;CLINSEQ_SNP:CSAgilent=0.0015;EVA_EXAC:ExAc_Aggregated…
10	75379852	rs372829834	T	C	2	2	0.0545455	0.00934579	1000GENOMES:phase_3:TSI	0.00934579	1000GENOMES:phase_3:TSI	gnomADg:nfe=0.000777706;gnomADg:afr=0.000344195;gnomADg:oth=0.000919118;gnomADg:amr=0.00471698;gnomADg:ALL=0.00063678;TOPMed=0.001258282;1000GENOMES:phase_3:ALL=0.000399361022364217;1000GENOMES:phase_3:EUR=0.00198807157057654;1000GENOMES:phase_3:TSI=0.00934579439252336;
10	85776675	rs186506790	C	G	3	2	0.05	0.00934579	1000GENOMES:phase_3:IBS	0.00934579	1000GENOMES:phase_3:IBS	gnomADg:fin=0.000863061;gnomADg:oth=0.00275735;gnomADg:asj=0.00689655;gnomADg:amr=0.00353774;gnomADg:afr=0.000344432;gnomADg:nfe=0.00291753;gnomADg:ALL=0.00187922;TOPMed=0.002691769;1000GENOMES:phase_3:ALL=0.00159744408945687;1000GENOMES:phase_3:AFR=0.00075642965204236;1000GENOMES:phase_3:AMR=0.00144092219020173;1000GENOMES:phase_3:BEB=0.00581395348837209;1000GENOMES:phase_3:EUR=0.003976143141153…
10	105129341	rs1394976688	T	C	2	2	0.0619048	0.00912409	gnomADg:fin	0.00912409	gnomADg:fin	gnomADg:ALL=0.00246957;gnomADg:nfe=0.00285418;gnomADg:afr=0.000841515;gnomADg:amr=0.00632911;gnomADg:asj=0.00877193;gnomADg:oth=0.00297619;gnomADg:fin=0.00912409;TOPMed=0.000254842;
10	106375037	rs992754	G	A	2	3	0.271429	0		1	ENSEMBL:ENSEMBL_Venter	HUMANGENOME_JCVI:J.CraigVenter=1;ENSEMBL:ENSEMBL_Venter=1;BUSHMAN:BANTU=0.5;
10	111520244	rs566158414	C	T	2	2	0.0545455	0.00689655	gnomADg:asj	0.00689655	gnomADg:asj	gnomADg:afr=0.000573789;gnomADg:amr=0.00235849;gnomADg:oth=0.00275735;gnomADg:fin=0.000287687;gnomADg:asj=0.00689655;gnomADg:ALL=0.00187886;gnomADg:nfe=0.00298121;TOPMed=0.002468782;1000GENOMES:phase_3:ALL=0.000199680511182109;1000GENOMES:phase_3:EUR=0.00099403578528827;1000GENOMES:phase_3:IBS=0.00467289719626168;
10	121706994	rs191699252	A	G	2	2	0.059633	0.00934579	1000GENOMES:phase_3:TSI	0.00934579	1000GENOMES:phase_3:TSI	gnomADg:nfe=0.000842296;gnomADg:amr=0.00471698;gnomADg:ALL=0.000541229;TOPMed=0.001218463;1000GENOMES:phase_3:ALL=0.00139776357827476;1000GENOMES:phase_3:AFR=0.00075642965204236;1000GENOMES:phase_3:AMR=0.00432276657060519;1000GENOMES:phase_3:CLM=0.00531914893617021;1000GENOMES:phase_3:EUR=0.00198807157057654;1000GENOMES:phase_3:LWK=0.00505050505050505;1000GENOMES:phase_3:MXL=0.0078125;1000GENOMES…
10	122653302	rs113655812	C	G	2	2	0.08	0		0.5	COMPLETE_GENOMICS:PGP	COMPLETE_GENOMICS:PGP=0.5;
10	124135823	rs892610872	T	A	3	2	0.05	0.00959639	TOPMed	0.00959639	TOPMed	TOPMed=0.009596394;
10	130300906	rs1378767159	C	G	2	2	0.0721154	0.00515464	gnomADg:oth	0.00515464	gnomADg:oth	gnomADg:oth=0.00515464;gnomADg:fin=0.00192308;gnomADg:amr=0.00228311;gnomADg:afr=0.00393701;gnomADg:ALL=0.00206982;gnomADg:nfe=0.00142079;TOPMed=2.3891e-05;
10	130300912	rs1402737077	C	T	2	2	0.05	0.00119119	gnomADg:fin	0.00119119	gnomADg:fin	gnomADg:afr=0.000255037;gnomADg:oth=0.0010142;gnomADg:fin=0.00119119;gnomADg:ALL=0.000311764;gnomADg:nfe=0.000139782;TOPMed=2.3891e-05;
10	131932673	rs12768265	C	A	2	2	0.12	0		0.5	HUMANGENOME_JCVI:J.CraigVenter	HUMANGENOME_JCVI:J.CraigVenter=0.5;
10	132997686	rs866828965	G	C	2	2	0.0642202	0.000398191	TOPMed	0.000398191	TOPMed	TOPMed=0.000398191;
10	133011337	rs149249729	T	C	2	2	0.0601852	0.0020467	TOPMed	0.0020467	TOPMed	TOPMed=0.0020467;
11	2293165	rs571013860	C	T	2	2	0.0550459	0.00505051	1000GENOMES:phase_3:CEU	0.00505051	1000GENOMES:phase_3:CEU	gnomADg:amr=0.00353774;gnomADg:afr=0.000115554;gnomADg:asj=0.00344828;gnomADg:ALL=0.000642426;gnomADg:nfe=0.000981675;TOPMed=0.000979549;1000GENOMES:phase_3:ALL=0.000599041533546326;1000GENOMES:phase_3:AMR=0.00144092219020173;1000GENOMES:phase_3:CEU=0.00505050505050505;1000GENOMES:phase_3:EUR=0.00198807157057654;1000GENOMES:phase_3:PUR=0.00480769230769231;1000GENOMES:phase_3:TSI=0.004672897196261…
11	5184336	rs61880422	A	T	2	4	0.533981	0		1	ENSEMBL:ENSEMBL_celera	HUMANGENOME_JCVI:J.CraigVenter=1;ENSEMBL:ENSEMBL_Venter=1;ENSEMBL:ENSEMBL_celera=1;ENSEMBL:ENSEMBL_Watson=0.5;
11	24527569	rs11027977	A	T	2	2	0.055	0		0.5	BUSHMAN:BANTU	BUSHMAN:BANTU=0.5;
11	27906510	rs12794972	A	C	2	2	0.10396	0		1	HUMANGENOME_JCVI:J.CraigVenter	HUMANGENOME_JCVI:J.CraigVenter=1;HUMANGENOME_JCVI:J.CraigVenter=1;
11	38416435	rs1423019731	C	T	2	2	0.0528846	5.5747e-05	TOPMed	5.5747e-05	TOPMed	TOPMed=5.5747e-05;
11	40073598	rs192024101	T	C	2	2	0.05	0.0078125	1000GENOMES:phase_3:MXL	0.0078125	1000GENOMES:phase_3:MXL	gnomADg:afr=0.000574053;gnomADg:nfe=0.00064792;gnomADg:ALL=0.000668918;gnomADg:oth=0.00459559;gnomADg:amr=0.00117925;TOPMed=0.000987513;1000GENOMES:phase_3:ALL=0.000798722044728434;1000GENOMES:phase_3:AFR=0.00075642965204236;1000GENOMES:phase_3:AMR=0.00288184438040346;1000GENOMES:phase_3:CLM=0.00531914893617021;1000GENOMES:phase_3:LWK=0.00505050505050505;1000GENOMES:phase_3:MXL=0.0078125;1000GENO…
11	44074780	rs61491891	C	T	3	2	0.0825688	0.00132996	TOPMed	0.00132996	TOPMed	TOPMed=0.001329957;
11	44074784	rs746077458	C	T	2	2	0.0917431	0.000342444	TOPMed	0.000342444	TOPMed	TOPMed=0.000342444;
11	48577632	rs186282701	G	C	3	2	0.0590909	0.00980392	1000GENOMES:phase_3:ITU	0.00980392	1000GENOMES:phase_3:ITU	gnomADg:nfe=0.00550946;gnomADg:afr=0.000918063;gnomADg:oth=0.00460405;gnomADg:amr=0.00471698;gnomADg:fin=0.000288184;gnomADg:ALL=0.00331379;gnomADg:asj=0.00344828;TOPMed=0.003862449;1000GENOMES:phase_3:ALL=0.00119808306709265;1000GENOMES:phase_3:AMR=0.00144092219020173;1000GENOMES:phase_3:CEU=0.00505050505050505;1000GENOMES:phase_3:EUR=0.00198807157057654;1000GENOMES:phase_3:ITU=0.009803921568627…
11	49861852	rs61904496	G	A	2	5	0.225962	0		0.5	COMPLETE_GENOMICS:CEU	COMPLETE_GENOMICS:CEU=0.5;
11	50042449	rs1247349515	C	T	2	2	0.0636364	0.00954861	TOPMed	0.00954861	TOPMed	TOPMed=0.009548611;
11	50078026	rs1401466470	G	A	2	2	0.0636364	0.00946101	TOPMed	0.00946101	TOPMed	TOPMed=0.009461009;
11	60341203	rs531410408	G	A	2	2	0.05	0.00505051	1000GENOMES:phase_3:ESN	0.00505051	1000GENOMES:phase_3:ESN	gnomADg:nfe=0.00032417;gnomADg:ALL=0.00156091;gnomADg:asj=0.00344828;gnomADg:afr=0.00459453;gnomADg:amr=0.00117925;gnomADg:oth=0.00183824;TOPMed=0.001847604;1000GENOMES:phase_3:ALL=0.000399361022364217;1000GENOMES:phase_3:AFR=0.00151285930408472;1000GENOMES:phase_3:ESN=0.00505050505050505;1000GENOMES:phase_3:YRI=0.00462962962962963;
11	60346304	rs543431075	G	A	2	2	0.05	0.00588235	1000GENOMES:phase_3:PEL	0.00588235	1000GENOMES:phase_3:PEL	gnomADg:afr=0.000229832;gnomADg:amr=0.00117925;gnomADg:oth=0.00183824;gnomADg:asj=0.00344828;gnomADg:ALL=0.00035043;gnomADg:nfe=0.000324128;TOPMed=0.000589322;1000GENOMES:phase_3:ALL=0.000199680511182109;1000GENOMES:phase_3:AMR=0.00144092219020173;1000GENOMES:phase_3:PEL=0.00588235294117647;
11	60564455	rs369258078	T	G	2	2	0.05	0.00588235	1000GENOMES:phase_3:PEL	0.00588235	1000GENOMES:phase_3:PEL	gnomADg:ALL=0.000254956;gnomADg:asj=0.00344828;gnomADg:afr=0.000344748;gnomADg:oth=0.00184162;gnomADg:nfe=0.000129702;TOPMed=0.000445973;1000GENOMES:phase_3:ALL=0.000199680511182109;1000GENOMES:phase_3:AMR=0.00144092219020173;1000GENOMES:phase_3:PEL=0.00588235294117647;
11	65700902	rs11227266	G	T	2	2	0.0566038	0		0.0357143	CSHL-HAPMAP:HapMap-CEU	CSHL-HAPMAP:HapMap-CEU=0.0357143;CSHL-HAPMAP:HapMap-HCB=0.0232558;CSHL-HAPMAP:HapMap-JPT=0.00581395;CSHL-HAPMAP:HAPMAP-CHB=0.0243902;CSHL-HAPMAP:HAPMAP-CHD=0.0120482;CSHL-HAPMAP:HAPMAP-GIH=0.0227273;CSHL-HAPMAP:HAPMAP-MKK=0.0034965;CSHL-HAPMAP:HAPMAP-TSI=0.00568182;
11	69904208	rs28709898	G	A	2	2	0.747664	0		0.5	BUSHMAN:BANTU	COMPLETE_GENOMICS:CEU=0.5;BUSHMAN:BUSHMAN_POP2=0.5;BUSHMAN:BANTU=0.5;
11	73999184	rs1434546876	T	C	2	2	0.0504587	0.00551471	gnomADg:amr	0.00551471	gnomADg:amr	gnomADg:asj=0.00515464;gnomADg:amr=0.00551471;gnomADg:fin=0.0017762;gnomADg:oth=0.00278552;gnomADg:nfe=0.00266377;gnomADg:ALL=0.00177587;gnomADg:eas=0.00114416;TOPMed=7.964e-06;
11	73999186	rs1274556740	T	C	2	2	0.0504587	0.00458716	gnomADg:asj	0.00458716	gnomADg:asj	gnomADg:fin=0.00193949;gnomADg:eas=0.00094162;gnomADg:oth=0.002457;gnomADg:amr=0.00315457;gnomADg:asj=0.00458716;gnomADg:ALL=0.00132177;gnomADg:nfe=0.00181629;TOPMed=1.5928e-05;
11	77516754	rs188452319	A	T	2	2	0.0590909	0.00970874	1000GENOMES:phase_3:GIH	0.00970874	1000GENOMES:phase_3:GIH	gnomADg:afr=0.000461148;gnomADg:oth=0.00184843;gnomADg:amr=0.00473934;gnomADg:fin=0.000581058;gnomADg:ALL=0.0020804;gnomADg:asj=0.00347222;gnomADg:nfe=0.00338409;TOPMed=0.00365539;1000GENOMES:phase_3:ALL=0.00199680511182109;1000GENOMES:phase_3:AFR=0.00075642965204236;1000GENOMES:phase_3:AMR=0.00288184438040346;1000GENOMES:phase_3:CEU=0.00505050505050505;1000GENOMES:phase_3:CLM=0.00531914893617021…
11	77840280	rs148187871	G	C	3	2	0.0545455	0.00531915	1000GENOMES:phase_3:CLM	0.00531915	1000GENOMES:phase_3:CLM	gnomADg:ALL=0.000795925;gnomADg:oth=0.000919118;gnomADg:amr=0.00117925;gnomADg:afr=0.000114732;gnomADg:nfe=0.00142561;TOPMed=0.001306065;1000GENOMES:phase_3:ALL=0.000599041533546326;1000GENOMES:phase_3:AFR=0.00075642965204236;1000GENOMES:phase_3:AMR=0.00144092219020173;1000GENOMES:phase_3:CLM=0.00531914893617021;1000GENOMES:phase_3:GIH=0.00485436893203883;1000GENOMES:phase_3:LWK=0.005050505050505…
11	85249137	rs368831151	G	A	2	2	0.0550459	0.00505051	1000GENOMES:phase_3:CEU	0.00505051	1000GENOMES:phase_3:CEU	gnomADg:ALL=0.000191644;gnomADg:nfe=0.000260281;gnomADg:amr=0.00238663;TOPMed=0.000525612;1000GENOMES:phase_3:ALL=0.000199680511182109;1000GENOMES:phase_3:CEU=0.00505050505050505;1000GENOMES:phase_3:EUR=0.00099403578528827;
11	87684581	rs1329658029	A	T	3	2	0.0528846	7.964e-06	TOPMed	7.964e-06	TOPMed	TOPMed=7.964e-06;
11	94960958	rs74944678	A	T	2	2	0.0648148	0.000382263	TOPMed	0.5	ENSEMBL:ENSEMBL_Watson	TOPMed=0.000382263;ENSEMBL:ENSEMBL_Watson=0.5;
11	99215415	rs143802176	C	A	3	2	0.059633	0.00505051	1000GENOMES:phase_3:LWK	0.00505051	1000GENOMES:phase_3:LWK	gnomADg:oth=0.000922509;gnomADg:fin=0.000288184;gnomADg:ALL=0.000542092;gnomADg:nfe=0.000973773;TOPMed=0.000955657;1000GENOMES:phase_3:ALL=0.00119808306709265;1000GENOMES:phase_3:AFR=0.00075642965204236;1000GENOMES:phase_3:AMR=0.00144092219020173;1000GENOMES:phase_3:CHS=0.00476190476190476;1000GENOMES:phase_3:EAS=0.00198412698412698;1000GENOMES:phase_3:EUR=0.00198807157057654;1000GENOMES:phase_3:…
11	99339941	rs773103274	T	C	2	2	0.05	0.000324886	gnomADg:nfe	0.000324886	gnomADg:nfe	gnomADg:nfe=0.000324886;gnomADg:ALL=0.000159561;TOPMed=0.000262806;
11	99738616	rs6144474	C	T	3	4	0.115385	0.0011229	TOPMed	0.0011229	TOPMed	TOPMed=0.001122898;
11	100357872	rs188087753	G	C	4	2	0.0681818	0.00592417	gnomADg:amr	0.00592417	gnomADg:amr	gnomADg:afr=0.000114811;gnomADg:amr=0.00592417;gnomADg:oth=0.00276753;gnomADg:fin=0.000287687;gnomADg:asj=0.00344828;gnomADg:ALL=0.00102093;gnomADg:nfe=0.00136452;TOPMed=0.001258282;1000GENOMES:phase_3:ALL=0.000599041533546326;1000GENOMES:phase_3:EUR=0.00198807157057654;1000GENOMES:phase_3:IBS=0.00467289719626168;1000GENOMES:phase_3:PJL=0.00520833333333333;1000GENOMES:phase_3:SAS=0.00102249488752…
11	103105510	rs111755824	A	T	2	2	0.0590909	0.00694444	gnomADg:asj	0.5	BUSHMAN:BANTU	gnomADg:amr=0.00235849;gnomADg:asj=0.00694444;gnomADg:oth=0.00275735;gnomADg:nfe=0.00149234;gnomADg:ALL=0.000956206;TOPMed=0.001640545;BUSHMAN:BANTU=0.5;1000GENOMES:phase_3:ALL=0.000399361022364217;1000GENOMES:phase_3:AFR=0.00075642965204236;1000GENOMES:phase_3:EUR=0.00099403578528827;1000GENOMES:phase_3:IBS=0.00467289719626168;1000GENOMES:phase_3:LWK=0.00505050505050505;
11	103119417	rs561807533	G	A	2	2	0.05	0.00934579	1000GENOMES:phase_3:IBS	0.00934579	1000GENOMES:phase_3:IBS	gnomADg:nfe=0.000844046;gnomADg:asj=0.00689655;gnomADg:ALL=0.000605945;gnomADg:oth=0.00277264;gnomADg:amr=0.00118203;TOPMed=0.001154753;1000GENOMES:phase_3:ALL=0.000599041533546326;1000GENOMES:phase_3:ACB=0.00520833333333333;1000GENOMES:phase_3:AFR=0.00075642965204236;1000GENOMES:phase_3:EUR=0.00198807157057654;1000GENOMES:phase_3:IBS=0.00934579439252336;
11	105373068	rs192299973	T	G	3	2	0.0590909	0.00689655	gnomADg:asj	0.00689655	gnomADg:asj	gnomADg:afr=0.000803859;gnomADg:nfe=0.00187946;gnomADg:ALL=0.00137012;gnomADg:oth=0.00276243;gnomADg:amr=0.00235849;gnomADg:asj=0.00689655;TOPMed=0.001226427;1000GENOMES:phase_3:ALL=0.000199680511182109;1000GENOMES:phase_3:EUR=0.00099403578528827;1000GENOMES:phase_3:GBR=0.00549450549450549;
11	105496113	rs188412845	C	A	2	2	0.05	0.00689655	gnomADg:asj	0.00689655	gnomADg:asj	gnomADg:asj=0.00689655;gnomADg:ALL=0.00137126;gnomADg:afr=0.000803305;gnomADg:amr=0.00236407;gnomADg:oth=0.00276753;gnomADg:nfe=0.00188263;TOPMed=0.001194572;1000GENOMES:phase_3:ALL=0.000599041533546326;1000GENOMES:phase_3:AMR=0.00144092219020173;1000GENOMES:phase_3:CLM=0.00531914893617021;1000GENOMES:phase_3:EUR=0.00099403578528827;1000GENOMES:phase_3:GBR=0.00549450549450549;1000GENOMES:phase_3:…
11	110558453	rs151265742	G	A	2	2	0.0504587	0.00934579	1000GENOMES:phase_3:TSI	0.00934579	1000GENOMES:phase_3:TSI	gnomADg:afr=0.00137678;gnomADg:ALL=0.00111451;gnomADg:nfe=0.00103694;gnomADg:oth=0.00276243;gnomADg:amr=0.00236407;gnomADg:asj=0.00689655;TOPMed=0.001927243;1000GENOMES:phase_3:ALL=0.000998402555910543;1000GENOMES:phase_3:AMR=0.00144092219020173;1000GENOMES:phase_3:EUR=0.00298210735586481;1000GENOMES:phase_3:FIN=0.00505050505050505;1000GENOMES:phase_3:MXL=0.0078125;1000GENOMES:phase_3:PJL=0.00520…
11	110684386	rs184377937	A	C	2	2	0.0504587	0.00689655	gnomADg:asj	0.00689655	gnomADg:asj	gnomADg:nfe=0.000972636;gnomADg:ALL=0.00105116;gnomADg:asj=0.00689655;gnomADg:afr=0.00126205;gnomADg:amr=0.00236407;gnomADg:oth=0.00276243;TOPMed=0.001744075;1000GENOMES:phase_3:ALL=0.000199680511182109;1000GENOMES:phase_3:PJL=0.00520833333333333;1000GENOMES:phase_3:SAS=0.00102249488752556;
11	115420238	rs551530027	T	C	3	2	0.0509259	0.00490196	1000GENOMES:phase_3:STU	0.00490196	1000GENOMES:phase_3:STU	gnomADg:nfe=0.000778109;gnomADg:ALL=0.000509879;gnomADg:oth=0.00275735;gnomADg:asj=0.00344828;TOPMed=0.000883983;1000GENOMES:phase_3:ALL=0.000599041533546326;1000GENOMES:phase_3:EUR=0.00198807157057654;1000GENOMES:phase_3:IBS=0.00467289719626168;1000GENOMES:phase_3:SAS=0.00102249488752556;1000GENOMES:phase_3:STU=0.00490196078431373;1000GENOMES:phase_3:TSI=0.00467289719626168;
11	121116710	rs140036311	T	G	2	2	0.0504587	0.00980392	1000GENOMES:phase_3:ITU	0.00980392	1000GENOMES:phase_3:ITU	gnomADg:asj=0.00344828;gnomADg:amr=0.0035461;gnomADg:fin=0.000575374;gnomADg:oth=0.00367647;gnomADg:ALL=0.00267499;gnomADg:nfe=0.00427794;gnomADg:afr=0.000918063;TOPMed=0.003145706;1000GENOMES:phase_3:ALL=0.00139776357827476;1000GENOMES:phase_3:ACB=0.00520833333333333;1000GENOMES:phase_3:AFR=0.00075642965204236;1000GENOMES:phase_3:AMR=0.00144092219020173;1000GENOMES:phase_3:CEU=0.0050505050505050…
11	122070161	rs149704618	T	C	2	2	0.0504587	0.0078125	1000GENOMES:phase_3:MXL	0.0078125	1000GENOMES:phase_3:MXL	gnomADg:nfe=0.00110146;gnomADg:asj=0.00689655;gnomADg:ALL=0.000764137;gnomADg:amr=0.00235849;gnomADg:oth=0.00184162;gnomADg:afr=0.000114758;TOPMed=0.001138825;1000GENOMES:phase_3:ALL=0.000798722044728434;1000GENOMES:phase_3:AFR=0.00075642965204236;1000GENOMES:phase_3:AMR=0.00288184438040346;1000GENOMES:phase_3:CLM=0.00531914893617021;1000GENOMES:phase_3:EUR=0.00099403578528827;1000GENOMES:phase_3…
11	127491184	rs12365456	C	T	2	2	0.0681818	0.0078125	1000GENOMES:phase_3:MXL	0.0078125	1000GENOMES:phase_3:MXL	gnomADg:fin=0.000576037;gnomADg:amr=0.00235849;gnomADg:oth=0.00183824;gnomADg:afr=0.00103353;gnomADg:asj=0.00689655;gnomADg:ALL=0.00216643;gnomADg:nfe=0.00330696;TOPMed=0.002580275;1000GENOMES:phase_3:ALL=0.00119808306709265;1000GENOMES:phase_3:AMR=0.00432276657060519;1000GENOMES:phase_3:CLM=0.00531914893617021;1000GENOMES:phase_3:EUR=0.00198807157057654;1000GENOMES:phase_3:IBS=0.0046728971962616…
12	4575299	rs35931316	C	G	3	3	0.328431	0.0085611	TOPMed	0.0085611	TOPMed	TOPMed=0.008561098;
12	5984017	rs112652289	T	C	2	3	0.0613208	0		0.5	BUSHMAN:BANTU	BUSHMAN:BANTU=0.5;
12	7670065	rs573718029	C	G	3	2	0.0801887	0.00670553	TOPMed	0.00670553	TOPMed	TOPMed=0.00670553;
12	12900901	rs549972810	A	C	2	2	0.0544554	0.00546317	TOPMed	0.00546317	TOPMed	TOPMed=0.005463175;
12	13121237	rs147839979	T	C	2	2	0.0809524	0.0046875	gnomADg:oth	0.0046875	gnomADg:oth	gnomADg:nfe=0.00042526;gnomADg:ALL=0.00083612;gnomADg:eas=0.000907441;gnomADg:oth=0.0046875;gnomADg:afr=0.0013741;TOPMed=0.001823713;
12	16278949	rs2260937	C	T	3	4	0.192308	0		0.00833333	1000GENOMES:pilot_1_CHB+JPT_low_coverage_panel	1000GENOMES:pilot_1_CHB+JPT_low_coverage_panel=0.00833333;
12	19624161	rs764610456	G	A	2	2	0.05	0.00353774	gnomADg:amr	0.00353774	gnomADg:amr	gnomADg:nfe=0.000388853;gnomADg:oth=0.000919118;gnomADg:amr=0.00353774;gnomADg:ALL=0.00031841;TOPMed=0.00066896;
12	21302682	rs193019471	G	A	2	2	0.0779817	0.00945626	gnomADg:amr	0.00945626	gnomADg:amr	gnomADg:ALL=0.00143715;gnomADg:nfe=0.00195059;gnomADg:afr=0.000229885;gnomADg:amr=0.00945626;gnomADg:asj=0.00344828;gnomADg:oth=0.00369686;TOPMed=0.001720183;1000GENOMES:phase_3:ALL=0.00139776357827476;1000GENOMES:phase_3:ACB=0.00520833333333333;1000GENOMES:phase_3:AFR=0.00075642965204236;1000GENOMES:phase_3:AMR=0.00288184438040346;1000GENOMES:phase_3:CEU=0.00505050505050505;1000GENOMES:phase_3:E…
12	21723623	rs796700914	C	T	2	2	0.065	0.00762933	TOPMed	0.00762933	TOPMed	TOPMed=0.007629332;
12	26649822	rs1466511	T	C	2	2	0.0576923	0		1	ENSEMBL:ENSEMBL_celera	ENSEMBL:ENSEMBL_celera=1;COMPLETE_GENOMICS:YRI=0.5;
12	33114105	rs141692855	G	A	2	2	0.05	0.00934579	1000GENOMES:phase_3:TSI	0.00934579	1000GENOMES:phase_3:TSI	gnomADg:nfe=0.00142598;gnomADg:afr=0.00103235;gnomADg:amr=0.00591017;gnomADg:oth=0.00275735;gnomADg:ALL=0.0012422;TOPMed=0.002158193;1000GENOMES:phase_3:ALL=0.000599041533546326;1000GENOMES:phase_3:AFR=0.00075642965204236;1000GENOMES:phase_3:EUR=0.00198807157057654;1000GENOMES:phase_3:LWK=0.00505050505050505;1000GENOMES:phase_3:TSI=0.00934579439252336;
12	33951292	rs187220921	C	T	2	2	0.05	0.00505051	1000GENOMES:phase_3:LWK	0.00505051	1000GENOMES:phase_3:LWK	gnomADg:ALL=0.00083344;gnomADg:nfe=0.000973268;gnomADg:afr=0.000469043;gnomADg:asj=0.00344828;gnomADg:amr=0.00471698;gnomADg:oth=0.00184162;TOPMed=0.000971585;1000GENOMES:phase_3:ALL=0.000399361022364217;1000GENOMES:phase_3:AFR=0.00075642965204236;1000GENOMES:phase_3:EUR=0.00099403578528827;1000GENOMES:phase_3:IBS=0.00467289719626168;1000GENOMES:phase_3:LWK=0.00505050505050505;
12	34714828	rs1408324771	T	C	2	2	0.05	0.00747802	TOPMed	0.00747802	TOPMed	TOPMed=0.00747802;
12	37290415	rs1337968248	G	A	2	2	0.0636364	0.00907875	TOPMed	0.00907875	TOPMed	TOPMed=0.009078746;
12	37324037	rs36143450	A	G	2	2	0.627273	0		0.5	HUMANGENOME_JCVI:J.CraigVenter	HUMANGENOME_JCVI:J.CraigVenter=0.5;
12	41347473	rs147661187	C	A	2	2	0.0681818	0.00934579	1000GENOMES:phase_3:IBS	0.00934579	1000GENOMES:phase_3:IBS	gnomADg:amr=0.00236967;gnomADg:fin=0.000288184;gnomADg:nfe=0.000778008;gnomADg:ALL=0.000573541;gnomADg:afr=0.000344432;TOPMed=0.001027332;1000GENOMES:phase_3:ALL=0.000998402555910543;1000GENOMES:phase_3:EUR=0.00298210735586481;1000GENOMES:phase_3:IBS=0.00934579439252336;1000GENOMES:phase_3:ITU=0.00490196078431373;1000GENOMES:phase_3:PJL=0.00520833333333333;1000GENOMES:phase_3:SAS=0.00204498977505…
12	41378815	rs60271257	G	T	4	2	0.0681818	0.00236407	gnomADg:amr	0.00236407	gnomADg:amr	gnomADg:nfe=0.000779018;gnomADg:afr=0.000344669;gnomADg:fin=0.000289519;gnomADg:amr=0.00236407;gnomADg:ALL=0.000574273;TOPMed=0.001011404;
12	41543999	rs573985018	A	T	2	2	0.05	0.0046729	1000GENOMES:phase_3:IBS	0.0046729	1000GENOMES:phase_3:IBS	gnomADg:afr=0.000114732;gnomADg:fin=0.000287687;gnomADg:amr=0.00235849;gnomADg:ALL=0.000413907;gnomADg:nfe=0.000583204;TOPMed=0.000573394;1000GENOMES:phase_3:ALL=0.000199680511182109;1000GENOMES:phase_3:EUR=0.00099403578528827;1000GENOMES:phase_3:IBS=0.00467289719626168;
12	44235880	rs186298263	C	T	2	2	0.0545455	0.0078125	1000GENOMES:phase_3:MXL	0.0078125	1000GENOMES:phase_3:MXL	gnomADg:asj=0.00344828;gnomADg:ALL=0.000351483;gnomADg:amr=0.00118203;gnomADg:nfe=0.00058548;TOPMed=0.000947694;1000GENOMES:phase_3:ALL=0.000798722044728434;1000GENOMES:phase_3:AMR=0.00144092219020173;1000GENOMES:phase_3:EUR=0.00099403578528827;1000GENOMES:phase_3:GIH=0.00485436893203883;1000GENOMES:phase_3:IBS=0.00467289719626168;1000GENOMES:phase_3:MXL=0.0078125;1000GENOMES:phase_3:SAS=0.002044…
12	47257499	rs190201520	C	A	2	2	0.05	0.00961538	1000GENOMES:phase_3:PUR	0.00961538	1000GENOMES:phase_3:PUR	gnomADg:oth=0.000919118;gnomADg:fin=0.000287853;gnomADg:amr=0.00471698;gnomADg:afr=0.00137836;gnomADg:nfe=0.00453897;gnomADg:ALL=0.00280362;TOPMed=0.004117291;1000GENOMES:phase_3:ALL=0.00159744408945687;1000GENOMES:phase_3:AMR=0.00288184438040346;1000GENOMES:phase_3:EUR=0.00397614314115308;1000GENOMES:phase_3:GBR=0.00549450549450549;1000GENOMES:phase_3:GIH=0.00485436893203883;1000GENOMES:phase_3:…
12	47536873	rs879893743	A	G	2	2	0.146789	0.00016724	TOPMed	0.00016724	TOPMed	TOPMed=0.00016724;
12	48864418	rs10875881	C	T	2	2	0.237624	0		1	ENSEMBL:ENSEMBL_celera	ENSEMBL:ENSEMBL_Venter=1;ENSEMBL:ENSEMBL_celera=1;BUSHMAN:BUSHMAN_POP=0.5;
12	51279638	rs78697926	C	T	3	2	0.127273	0.00547114	TOPMed	0.00547114	TOPMed	TOPMed=0.005471139;
12	59269485	rs146810653	T	A	2	2	0.05	0.00549451	1000GENOMES:phase_3:GBR	0.00549451	1000GENOMES:phase_3:GBR	gnomADg:nfe=0.00149022;gnomADg:ALL=0.00101917;gnomADg:oth=0.00275735;gnomADg:amr=0.00353774;gnomADg:afr=0.00034459;TOPMed=0.001799822;1000GENOMES:phase_3:ALL=0.000199680511182109;1000GENOMES:phase_3:EUR=0.00099403578528827;1000GENOMES:phase_3:GBR=0.00549450549450549;
12	59438802	rs113906813	T	G	2	2	0.0590909	0.00549451	1000GENOMES:phase_3:GBR	0.5	BUSHMAN:BUSHMAN_POP2	gnomADg:nfe=0.00142616;gnomADg:ALL=0.000891833;gnomADg:amr=0.00235849;gnomADg:oth=0.00275735;gnomADg:afr=0.000114758;TOPMed=0.002006881;BUSHMAN:BUSHMAN_POP2=0.5;1000GENOMES:phase_3:ALL=0.000599041533546326;1000GENOMES:phase_3:AFR=0.00075642965204236;1000GENOMES:phase_3:EUR=0.00198807157057654;1000GENOMES:phase_3:GBR=0.00549450549450549;1000GENOMES:phase_3:IBS=0.00467289719626168;1000GENOMES:phase…
12	65824733	rs112210993	C	G	2	2	0.06	0		1	BUSHMAN:BUSHMAN_POP	COMPLETE_GENOMICS:CEU=1;BUSHMAN:BUSHMAN_POP=1;BUSHMAN:BUSHMAN_POP2=0.5;
12	68632140	rs71452394	T	G	2	2	0.0787037	0		0.5	ENSEMBL:ENSEMBL_Venter	HUMANGENOME_JCVI:J.CraigVenter=0.5;ENSEMBL:ENSEMBL_Venter=0.5;
12	69545772	rs111408926	A	C	2	2	0.166667	0		0.5	COMPLETE_GENOMICS:PGP	COMPLETE_GENOMICS:PGP=0.5;
12	70522863	rs59924800	C	T	3	3	0.0582524	0.00894336	TOPMed	0.00894336	TOPMed	TOPMed=0.008943361;
12	72689814	rs899445827	C	T	2	2	0.052381	0.000461901	TOPMed	0.000461901	TOPMed	TOPMed=0.000461901;
12	79957984	rs1196713270	T	C	2	2	0.114286	0.00172652	gnomADg:fin	0.00172652	gnomADg:fin	gnomADg:ALL=0.000407609;gnomADg:afr=0.000475511;gnomADg:fin=0.00172652;gnomADg:nfe=0.000207068;
12	81744420	rs962380061	C	T	2	2	0.113861	0.0038943	TOPMed	0.0038943	TOPMed	TOPMed=0.003894304;
12	82446611	rs867219921	C	T	2	2	0.0990099	0.00444381	TOPMed	0.00444381	TOPMed	TOPMed=0.004443807;
12	84461585	rs1052934211	T	C	2	2	0.0550459	0.0039267	gnomADg:amr	0.0039267	gnomADg:amr	gnomADg:nfe=0.00145695;gnomADg:ALL=0.00130582;gnomADg:amr=0.0039267;gnomADg:fin=0.00213936;gnomADg:afr=0.000927214;TOPMed=0.000963621;
12	85463419	rs374864276	T	A	2	2	0.05	0.00961538	1000GENOMES:phase_3:PUR	0.00961538	1000GENOMES:phase_3:PUR	gnomADg:amr=0.00353774;gnomADg:afr=0.000344195;gnomADg:ALL=0.00127372;gnomADg:nfe=0.00220321;TOPMed=0.002221904;1000GENOMES:phase_3:ALL=0.00119808306709265;1000GENOMES:phase_3:AFR=0.00075642965204236;1000GENOMES:phase_3:AMR=0.00432276657060519;1000GENOMES:phase_3:EUR=0.00198807157057654;1000GENOMES:phase_3:LWK=0.00505050505050505;1000GENOMES:phase_3:PEL=0.00588235294117647;1000GENOMES:phase_3:PUR…
12	85505283	rs79288515	G	A	3	2	0.0504587	0.00934579	1000GENOMES:phase_3:TSI	0.5	ENSEMBL:ENSEMBL_celera	gnomADg:afr=0.000349732;gnomADg:ALL=0.00126034;gnomADg:nfe=0.00216393;gnomADg:amr=0.00359712;TOPMed=0.00221394;ENSEMBL:ENSEMBL_celera=0.5;1000GENOMES:phase_3:ALL=0.00119808306709265;1000GENOMES:phase_3:AFR=0.00075642965204236;1000GENOMES:phase_3:AMR=0.00288184438040346;1000GENOMES:phase_3:EUR=0.00198807157057654;1000GENOMES:phase_3:GIH=0.00485436893203883;1000GENOMES:phase_3:LWK=0.005050505050505…
12	88386062	rs1020927036	C	T	2	2	0.0735294	0.00578969	TOPMed	0.00578969	TOPMed	TOPMed=0.005789692;
12	91621977	rs3075398	C	G	3	2	0.153465	0		1	COMPLETE_GENOMICS:YRI	ILLUMINA-UK:YRI=1;COMPLETE_GENOMICS:CEU=1;COMPLETE_GENOMICS:YRI=1;COMPLETE_GENOMICS:PGP=0.5;
12	91733937	rs143651765	C	T	2	2	0.05	0.00934579	1000GENOMES:phase_3:TSI	0.00934579	1000GENOMES:phase_3:TSI	gnomADg:amr=0.0035461;gnomADg:oth=0.00183824;gnomADg:afr=0.000804413;gnomADg:ALL=0.00124331;gnomADg:nfe=0.00175143;TOPMed=0.001425522;1000GENOMES:phase_3:ALL=0.00119808306709265;1000GENOMES:phase_3:AFR=0.00075642965204236;1000GENOMES:phase_3:AMR=0.00144092219020173;1000GENOMES:phase_3:CEU=0.00505050505050505;1000GENOMES:phase_3:CLM=0.00531914893617021;1000GENOMES:phase_3:EUR=0.00397614314115308;1…
12	109250794	rs571972807	G	A	2	2	0.0504587	0.0046729	1000GENOMES:phase_3:IBS	0.0046729	1000GENOMES:phase_3:IBS	gnomADg:amr=0.00235849;gnomADg:oth=0.00183824;gnomADg:nfe=0.000259269;gnomADg:ALL=0.000350318;gnomADg:afr=0.000344353;TOPMed=0.000414118;1000GENOMES:phase_3:ALL=0.000199680511182109;1000GENOMES:phase_3:EUR=0.00099403578528827;1000GENOMES:phase_3:IBS=0.00467289719626168;
12	109780581	rs1228149413	C	T	3	2	0.0555556	7.964e-06	TOPMed	7.964e-06	TOPMed	TOPMed=7.964e-06;
12	116367627	rs200505122	T	C	2	2	0.0784314	0.00606796	gnomADg:oth	0.00606796	gnomADg:oth	gnomADg:ALL=0.00204516;gnomADg:nfe=0.00144532;gnomADg:eas=0.00243112;gnomADg:afr=0.00140944;gnomADg:amr=0.00144928;gnomADg:asj=0.00393701;gnomADg:oth=0.00606796;gnomADg:fin=0.00513259;TOPMed=0.003806702;
12	130728807	rs577738823	A	T	2	2	0.105505	0.00505051	1000GENOMES:phase_3:KHV	0.00505051	1000GENOMES:phase_3:KHV	TOPMed=0.000453937;1000GENOMES:phase_3:ALL=0.000599041533546326;1000GENOMES:phase_3:EAS=0.00198412698412698;1000GENOMES:phase_3:EUR=0.00099403578528827;1000GENOMES:phase_3:IBS=0.00467289719626168;1000GENOMES:phase_3:JPT=0.00480769230769231;1000GENOMES:phase_3:KHV=0.00505050505050505;
12	132062548	rs10902490	A	G	2	4	0.0761905	0		0.5	BUSHMAN:BUSHMAN_POP2	BUSHMAN:BUSHMAN_POP2=0.5;
12	132964781	rs370395963	G	A	2	2	0.05	0.00528001	TOPMed	0.00528001	TOPMed	TOPMed=0.005280008;
12	133067712	rs372407969	G	A	2	2	0.05	0.00583747	TOPMed	0.00583747	TOPMed	TOPMed=0.005837475;
12	133067998	rs551575457	A	G	2	2	0.05	0.00458716	TOPMed	0.00458716	TOPMed	TOPMed=0.004587156;
13	21103853	rs192133416	G	A	3	2	0.0504587	0.00934579	1000GENOMES:phase_3:TSI	0.00934579	1000GENOMES:phase_3:TSI	gnomADg:afr=0.00138217;gnomADg:ALL=0.000830724;gnomADg:nfe=0.000780742;gnomADg:asj=0.00344828;gnomADg:amr=0.00117925;TOPMed=0.001497197;1000GENOMES:phase_3:ALL=0.00179712460063898;1000GENOMES:phase_3:AFR=0.00226928895612708;1000GENOMES:phase_3:AMR=0.00432276657060519;1000GENOMES:phase_3:BEB=0.00581395348837209;1000GENOMES:phase_3:CLM=0.00531914893617021;1000GENOMES:phase_3:EUR=0.00198807157057654…
13	25878481	rs751648689	A	T	2	2	0.0576923	0		0.00148368	EVA_EXAC:ExAc_Aggregated_Populations	EVA_EXAC:ExAc_Aggregated_Populations=0.00148368;
13	29232314	rs61251140	A	G	2	3	0.300926	0.00127421	TOPMed	0.5	ENSEMBL:ENSEMBL_Venter	TOPMed=0.00127421;ENSEMBL:ENSEMBL_Venter=0.5;ENSEMBL:ENSEMBL_celera=0.333333;
13	33060009	rs148487140	G	A	2	2	0.0590909	0.00505051	1000GENOMES:phase_3:LWK	0.00505051	1000GENOMES:phase_3:LWK	gnomADg:amr=0.00471698;gnomADg:oth=0.00275735;gnomADg:ALL=0.00114767;gnomADg:nfe=0.00188189;TOPMed=0.00171222;1000GENOMES:phase_3:ALL=0.000399361022364217;1000GENOMES:phase_3:AFR=0.00075642965204236;1000GENOMES:phase_3:AMR=0.00144092219020173;1000GENOMES:phase_3:LWK=0.00505050505050505;1000GENOMES:phase_3:PUR=0.00480769230769231;
13	35044831	rs7994430	G	T	2	2	0.2	0		1	ENSEMBL:ENSEMBL_celera	ENSEMBL:ENSEMBL_Watson=1;ENSEMBL:ENSEMBL_celera=1;
13	37440869	rs543148378	C	T	3	2	0.05	0.00442478	1000GENOMES:phase_3:GWD	0.00442478	1000GENOMES:phase_3:GWD	gnomADg:nfe=0.0013679;gnomADg:ALL=0.000926991;gnomADg:asj=0.00344828;gnomADg:afr=0.000574581;gnomADg:amr=0.00118203;gnomADg:fin=0.000289855;TOPMed=0.001935206;1000GENOMES:phase_3:ALL=0.000199680511182109;1000GENOMES:phase_3:AFR=0.00075642965204236;1000GENOMES:phase_3:GWD=0.00442477876106195;
13	38085147	rs796861539	A	C	2	2	0.0654206	0.000660996	TOPMed	0.000660996	TOPMed	TOPMed=0.000660996;
13	40054137	rs141133511	C	T	2	2	0.0545455	0.00934579	1000GENOMES:phase_3:TSI	0.00934579	1000GENOMES:phase_3:TSI	gnomADg:afr=0.000573789;gnomADg:ALL=0.000923626;gnomADg:nfe=0.00110204;gnomADg:eas=0.000641849;gnomADg:oth=0.00183824;gnomADg:fin=0.000287853;gnomADg:amr=0.00235849;gnomADg:asj=0.00344828;TOPMed=0.001369776;1000GENOMES:phase_3:ALL=0.00139776357827476;1000GENOMES:phase_3:AFR=0.00226928895612708;1000GENOMES:phase_3:EUR=0.00198807157057654;1000GENOMES:phase_3:ITU=0.00490196078431373;1000GENOMES:phas…
13	40204490	rs560281657	C	T	2	2	0.0550459	0.000876019	TOPMed	0.000876019	TOPMed	gnomADg:ALL=0.000477616;gnomADg:nfe=0.000648004;gnomADg:afr=0.000573789;TOPMed=0.000876019;
13	41089962	rs372030873	C	T	2	2	0.0528846	0.00356779	TOPMed	0.00356779	TOPMed	TOPMed=0.003567788;
13	50352143	rs190290022	A	G	2	2	0.05	0.00934579	1000GENOMES:phase_3:IBS	0.00934579	1000GENOMES:phase_3:IBS	gnomADg:ALL=0.000477616;gnomADg:nfe=0.000972258;TOPMed=0.0008362;1000GENOMES:phase_3:ALL=0.000599041533546326;1000GENOMES:phase_3:EUR=0.00298210735586481;1000GENOMES:phase_3:IBS=0.00934579439252336;1000GENOMES:phase_3:TSI=0.00467289719626168;
13	53169510	rs74831600	A	T	2	2	0.0980392	0		0.5	ENSEMBL:ENSEMBL_Watson	ENSEMBL:ENSEMBL_Watson=0.5;
13	54462053	rs76037935	A	G	2	2	0.599057	0		0.5	ENSEMBL:ENSEMBL_Watson	ENSEMBL:ENSEMBL_Watson=0.5;1000GENOMES:pilot_1_CHB+JPT_low_coverage_panel=0.0583333;
13	60138778	rs867038516	A	G	2	3	0.25	0.00731078	TOPMed	0.00731078	TOPMed	TOPMed=0.00731078;
13	66659563	rs1014131553	T	G	2	2	0.0571429	0.00943396	gnomADg:asj	0.00943396	gnomADg:asj	gnomADg:nfe=0.00287873;gnomADg:ALL=0.0026037;gnomADg:asj=0.00943396;gnomADg:oth=0.00728155;gnomADg:eas=0.00372208;gnomADg:afr=0.0023511;
13	74172173	rs867035326	T	A	2	2	0.0588235	0.00578292	gnomADg:nfe	0.00578292	gnomADg:nfe	gnomADg:afr=0.000370645;gnomADg:ALL=0.00219092;gnomADg:nfe=0.00578292;TOPMed=7.964e-06;
13	85055131	rs180687231	G	A	2	2	0.0504587	0.00819672	1000GENOMES:phase_3:ASW	0.00819672	1000GENOMES:phase_3:ASW	gnomADg:amr=0.00589623;gnomADg:asj=0.00694444;gnomADg:oth=0.00092081;gnomADg:ALL=0.0015617;gnomADg:nfe=0.00129702;gnomADg:afr=0.00241324;TOPMed=0.002014845;1000GENOMES:phase_3:ALL=0.000998402555910543;1000GENOMES:phase_3:ACB=0.00520833333333333;1000GENOMES:phase_3:AFR=0.00226928895612708;1000GENOMES:phase_3:ASW=0.00819672131147541;1000GENOMES:phase_3:ESN=0.00505050505050505;1000GENOMES:phase_3:EU…
13	92914143	rs199639895	C	T	2	3	0.0784314	0.0034324	TOPMed	0.0034324	TOPMed	TOPMed=0.003432403;
13	94062498	rs185663798	G	A	2	2	0.05	0.00934579	1000GENOMES:phase_3:IBS	0.00934579	1000GENOMES:phase_3:TSI	gnomADg:nfe=0.00181889;gnomADg:afr=0.000115022;gnomADg:oth=0.000922509;gnomADg:amr=0.00353774;gnomADg:fin=0.000288517;gnomADg:asj=0.00689655;gnomADg:ALL=0.00114891;TOPMed=0.001369776;1000GENOMES:phase_3:ALL=0.00159744408945687;1000GENOMES:phase_3:CEU=0.00505050505050505;1000GENOMES:phase_3:EUR=0.00596421471172962;1000GENOMES:phase_3:GBR=0.00549450549450549;1000GENOMES:phase_3:GIH=0.00485436893203…
13	97110707	rs540672364	G	T	2	2	0.05	0.0046729	1000GENOMES:phase_3:TSI	0.0046729	1000GENOMES:phase_3:TSI	gnomADg:nfe=0.000713452;gnomADg:ALL=0.000637471;gnomADg:asj=0.00347222;gnomADg:oth=0.00275735;gnomADg:amr=0.00117925;gnomADg:fin=0.000863558;gnomADg:afr=0.000114969;TOPMed=0.000852128;1000GENOMES:phase_3:ALL=0.000199680511182109;1000GENOMES:phase_3:EUR=0.00099403578528827;1000GENOMES:phase_3:TSI=0.00467289719626168;
13	97839968	rs34890969	A	T	3	3	0.224771	0.00135385	TOPMed	0.00135385	TOPMed	TOPMed=0.001353848;
13	103168129	rs147559733	A	G	2	2	0.0590909	0.00689655	gnomADg:asj	0.00689655	gnomADg:asj	gnomADg:afr=0.000344432;gnomADg:amr=0.00353774;gnomADg:asj=0.00689655;gnomADg:ALL=0.000923743;gnomADg:nfe=0.00136134;TOPMed=0.001433486;1000GENOMES:phase_3:ALL=0.000199680511182109;1000GENOMES:phase_3:EUR=0.00099403578528827;1000GENOMES:phase_3:TSI=0.00467289719626168;
14	16094963	rs942540687	C	G	3	2	0.188679	0.00637901	TOPMed	0.00637901	TOPMed	TOPMed=0.006379014;
14	22160638	rs543368353	T	A	3	2	0.0619048	7.964e-06	TOPMed	7.964e-06	TOPMed	TOPMed=7.964e-06;
14	22572681	rs17119928	T	C	4	3	0.890909	0.00344828	gnomADg:asj	1	CSHL-HAPMAP:HapMap-JPT	gnomADg:nfe=0.00136116;gnomADg:ALL=0.000733044;gnomADg:asj=0.00344828;gnomADg:amr=0.00117925;PERLEGEN:AFD_EUR_PANEL=0.9375;PERLEGEN:AFD_AFR_PANEL=0.76087;PERLEGEN:AFD_CHN_PANEL=1;CSHL-HAPMAP:HapMap-CEU=0.925;CSHL-HAPMAP:HapMap-HCB=1;CSHL-HAPMAP:HapMap-JPT=1;CSHL-HAPMAP:HapMap-YRI=0.758333;ILLUMINA-UK:YRI=0.5;ENSEMBL:ENSEMBL_Venter=0.5;1000GENOMES:pilot_1_YRI_low_coverage_panel=0.762712;1000GENOME…
14	32095401	rs1018877696	G	T	2	2	0.0594059	0.0025086	TOPMed	0.0025086	TOPMed	TOPMed=0.002508601;
14	39398465	rs202105812	C	T	2	2	0.0566038	0.00461105	TOPMed	0.00461105	TOPMed	TOPMed=0.004611047;
14	39730106	rs186074811	C	G	3	2	0.05	0.00588235	1000GENOMES:phase_3:MSL	0.00588235	1000GENOMES:phase_3:MSL	gnomADg:afr=0.000114863;gnomADg:fin=0.000287687;gnomADg:oth=0.00183824;gnomADg:amr=0.00118203;gnomADg:ALL=0.000637349;gnomADg:nfe=0.000973141;TOPMed=0.000979549;1000GENOMES:phase_3:ALL=0.000998402555910543;1000GENOMES:phase_3:AFR=0.00151285930408472;1000GENOMES:phase_3:AMR=0.00144092219020173;1000GENOMES:phase_3:GIH=0.00485436893203883;1000GENOMES:phase_3:LWK=0.00505050505050505;1000GENOMES:phase…
14	39776674	rs183203304	G	A	2	2	0.05	0.00588235	1000GENOMES:phase_3:MSL	0.00588235	1000GENOMES:phase_3:MSL	gnomADg:nfe=0.000713544;gnomADg:afr=0.000114837;gnomADg:fin=0.000288184;gnomADg:oth=0.00092081;gnomADg:amr=0.00118203;gnomADg:ALL=0.000478133;TOPMed=0.000971585;1000GENOMES:phase_3:ALL=0.000399361022364217;1000GENOMES:phase_3:AFR=0.00075642965204236;1000GENOMES:phase_3:AMR=0.00144092219020173;1000GENOMES:phase_3:MSL=0.00588235294117647;1000GENOMES:phase_3:PUR=0.00480769230769231;
14	39783590	rs181137193	A	C	2	2	0.05	0.00588235	1000GENOMES:phase_3:MSL	0.00588235	1000GENOMES:phase_3:MSL	gnomADg:amr=0.00117925;gnomADg:oth=0.000919118;gnomADg:fin=0.000287687;gnomADg:ALL=0.000477494;gnomADg:nfe=0.000712712;gnomADg:afr=0.000114705;TOPMed=0.000963621;1000GENOMES:phase_3:ALL=0.000399361022364217;1000GENOMES:phase_3:AFR=0.00075642965204236;1000GENOMES:phase_3:AMR=0.00144092219020173;1000GENOMES:phase_3:MSL=0.00588235294117647;1000GENOMES:phase_3:PUR=0.00480769230769231;
14	42633542	rs867666889	C	T	3	2	0.0631068	0.00403765	TOPMed	0.00403765	TOPMed	TOPMed=0.004037653;
14	47256097	rs199824533	C	T	3	3	0.0582524	0.000684888	TOPMed	0.000684888	TOPMed	TOPMed=0.000684888;
14	52961712	rs4898773	A	G	2	3	0.05	0		0.5	BUSHMAN:BUSHMAN_POP2	BUSHMAN:BUSHMAN_POP2=0.5;
14	55468115	rs186946416	C	A	2	2	0.0642202	0.0078125	1000GENOMES:phase_3:MXL	0.0078125	1000GENOMES:phase_3:MXL	gnomADg:afr=0.000114943;gnomADg:nfe=0.00142598;gnomADg:ALL=0.000828448;gnomADg:oth=0.00276753;TOPMed=0.001178644;1000GENOMES:phase_3:ALL=0.000599041533546326;1000GENOMES:phase_3:ACB=0.00520833333333333;1000GENOMES:phase_3:AFR=0.00075642965204236;1000GENOMES:phase_3:AMR=0.00144092219020173;1000GENOMES:phase_3:EUR=0.00099403578528827;1000GENOMES:phase_3:FIN=0.00505050505050505;1000GENOMES:phase_3:M…
14	55583777	rs140150148	C	T	2	2	0.0590909	0.00520833	1000GENOMES:phase_3:ACB	0.00520833	1000GENOMES:phase_3:PJL	gnomADg:nfe=0.00168525;gnomADg:asj=0.00344828;gnomADg:ALL=0.00117849;gnomADg:afr=0.000344432;gnomADg:oth=0.000919118;gnomADg:amr=0.00353774;gnomADg:fin=0.000864055;TOPMed=0.001481269;1000GENOMES:phase_3:ALL=0.000798722044728434;1000GENOMES:phase_3:ACB=0.00520833333333333;1000GENOMES:phase_3:AFR=0.00151285930408472;1000GENOMES:phase_3:AMR=0.00144092219020173;1000GENOMES:phase_3:LWK=0.0050505050505…
14	62441258	rs144068077	C	T	2	2	0.05	0.00689655	gnomADg:asj	0.00689655	gnomADg:asj	gnomADg:asj=0.00689655;gnomADg:ALL=0.000924745;gnomADg:amr=0.00118203;gnomADg:oth=0.00092081;gnomADg:afr=0.000230097;gnomADg:nfe=0.00149196;TOPMed=0.001345884;1000GENOMES:phase_3:ALL=0.000199680511182109;1000GENOMES:phase_3:EUR=0.00099403578528827;1000GENOMES:phase_3:TSI=0.00467289719626168;
14	62998723	rs144396351	C	T	2	2	0.0642202	0.00490196	1000GENOMES:phase_3:STU	0.00490196	1000GENOMES:phase_3:STU	gnomADg:ALL=0.00108432;gnomADg:oth=0.00275735;gnomADg:amr=0.00353774;gnomADg:afr=0.000459348;gnomADg:nfe=0.00155743;TOPMed=0.001560907;1000GENOMES:phase_3:ALL=0.000399361022364217;1000GENOMES:phase_3:AMR=0.00144092219020173;1000GENOMES:phase_3:PUR=0.00480769230769231;1000GENOMES:phase_3:SAS=0.00102249488752556;1000GENOMES:phase_3:STU=0.00490196078431373;
14	69313767	rs116912883	C	G	2	2	0.05	0.00170068	gnomADg:amr	0.00170068	gnomADg:amr	gnomADg:nfe=0.000498902;gnomADg:ALL=0.000300584;gnomADg:amr=0.00170068;gnomADg:oth=0.0013624;
14	70659130	rs12886736	A	G	2	2	0.11165	0		1	ENSEMBL:ENSEMBL_Venter	ILLUMINA-UK:YRI=1;ENSEMBL:ENSEMBL_Venter=1;
14	72152245	rs435467	A	T	2	5	0.052381	0		0.5	BUSHMAN:BANTU	BUSHMAN:BUSHMAN_POP2=0.5;BUSHMAN:BANTU=0.5;
14	74175752	rs28813420	C	A	2	2	0.075	0		1	COMPLETE_GENOMICS:CEU	ENSEMBL:ENSEMBL_Venter=1;COMPLETE_GENOMICS:CEU=1;COMPLETE_GENOMICS:PGP=0.5;
14	84741598	rs61979710	C	G	2	2	0.115	0		1	ENSEMBL:ENSEMBL_Watson	HUMANGENOME_JCVI:J.CraigVenter=1;ENSEMBL:ENSEMBL_Watson=1;BUSHMAN:BUSHMAN_POP2=0.5;
14	85761711	rs1288454737	A	T	2	2	0.0882353	0.00566893	gnomADg:afr	0.00566893	gnomADg:afr	gnomADg:nfe=0.00215983;gnomADg:ALL=0.00321396;gnomADg:afr=0.00566893;TOPMed=0.00016724;
14	86913696	rs373711756	C	T	2	2	0.0693069	0.00978753	TOPMed	0.00978753	TOPMed	TOPMed=0.009787525;
14	87330728	rs182444556	G	T	2	2	0.05	0.00505051	1000GENOMES:phase_3:LWK	0.00505051	1000GENOMES:phase_3:LWK	gnomADg:ALL=0.000796737;gnomADg:amr=0.00236407;gnomADg:afr=0.000229568;gnomADg:nfe=0.0013624;TOPMed=0.000796381;1000GENOMES:phase_3:ALL=0.000199680511182109;1000GENOMES:phase_3:AFR=0.00075642965204236;1000GENOMES:phase_3:LWK=0.00505050505050505;
14	87375776	rs185292232	G	C	2	2	0.05	0.00505051	1000GENOMES:phase_3:LWK	0.00505051	1000GENOMES:phase_3:LWK	gnomADg:amr=0.00235849;gnomADg:afr=0.00022941;gnomADg:ALL=0.000859544;gnomADg:nfe=0.00149041;TOPMed=0.000788417;1000GENOMES:phase_3:ALL=0.000399361022364217;1000GENOMES:phase_3:AFR=0.00075642965204236;1000GENOMES:phase_3:EUR=0.00099403578528827;1000GENOMES:phase_3:LWK=0.00505050505050505;1000GENOMES:phase_3:TSI=0.00467289719626168;
14	88328891	rs539484554	G	A	2	2	0.05	0.00689655	gnomADg:asj	0.00689655	gnomADg:asj	gnomADg:amr=0.00235849;gnomADg:oth=0.000919118;gnomADg:afr=0.000114732;gnomADg:ALL=0.000859654;gnomADg:asj=0.00689655;gnomADg:nfe=0.00136099;TOPMed=0.001122898;1000GENOMES:phase_3:ALL=0.000199680511182109;1000GENOMES:phase_3:AMR=0.00144092219020173;1000GENOMES:phase_3:PEL=0.00588235294117647;
14	88546694	rs533638883	T	A	2	2	0.05	0.00689655	gnomADg:asj	0.00689655	gnomADg:asj	gnomADg:amr=0.00235849;gnomADg:ALL=0.000477677;gnomADg:asj=0.00689655;gnomADg:nfe=0.000712805;TOPMed=0.000740635;
14	91932265	rs574780411	C	G	2	2	0.0636364	0.00980392	1000GENOMES:phase_3:STU	0.00980392	1000GENOMES:phase_3:STU	gnomADg:ALL=0.00095511;gnomADg:asj=0.00344828;gnomADg:oth=0.000919118;gnomADg:amr=0.00117925;gnomADg:fin=0.000575374;gnomADg:afr=0.000344274;gnomADg:nfe=0.00142542;TOPMed=0.001481269;1000GENOMES:phase_3:ALL=0.00119808306709265;1000GENOMES:phase_3:AFR=0.00075642965204236;1000GENOMES:phase_3:CHB=0.00485436893203883;1000GENOMES:phase_3:EAS=0.000992063492063492;1000GENOMES:phase_3:EUR=0.0009940357852…
14	94688621	rs190508301	G	C	2	2	0.059633	0.00934579	1000GENOMES:phase_3:IBS	0.00934579	1000GENOMES:phase_3:TSI	gnomADg:afr=0.000461148;gnomADg:fin=0.000294291;gnomADg:oth=0.00187617;gnomADg:amr=0.00479616;gnomADg:ALL=0.00141026;gnomADg:nfe=0.00214536;TOPMed=0.002253759;1000GENOMES:phase_3:ALL=0.00159744408945687;1000GENOMES:phase_3:AMR=0.00432276657060519;1000GENOMES:phase_3:CLM=0.00531914893617021;1000GENOMES:phase_3:EUR=0.00497017892644135;1000GENOMES:phase_3:GBR=0.00549450549450549;1000GENOMES:phase_3:…
14	95845503	rs61983836	A	T	2	2	0.10396	0		0.5	COMPLETE_GENOMICS:PGP	COMPLETE_GENOMICS:PGP=0.5;
14	98963375	rs368760059	G	A	2	2	0.0660377	0.00942119	TOPMed	0.00942119	TOPMed	TOPMed=0.00942119;
15	17010912	rs71191673	T	A	2	2	0.518182	0		0.5	HUMANGENOME_JCVI:J.CraigVenter	HUMANGENOME_JCVI:J.CraigVenter=0.5;
15	17081869	rs1465811963	T	C	2	2	0.172727	0.00753377	TOPMed	0.00753377	TOPMed	TOPMed=0.007533767;
15	25290448	rs1035963630	A	C	2	2	0.0607477	0.000637105	TOPMed	0.000637105	TOPMed	TOPMed=0.000637105;
15	36132595	rs1366492683	A	T	2	2	0.0631068	0.00746269	gnomADg:oth	0.00746269	gnomADg:oth	gnomADg:oth=0.00746269;gnomADg:nfe=0.00144823;gnomADg:ALL=0.00133404;
15	37111309	rs4429244	C	A	2	2	0.0714286	0.00950119	gnomADg:oth	0.00950119	gnomADg:oth	gnomADg:asj=0.00526316;gnomADg:ALL=0.00573712;gnomADg:afr=0.00479819;gnomADg:oth=0.00950119;gnomADg:amr=0.0058651;gnomADg:fin=0.00168011;gnomADg:eas=0.00318471;gnomADg:nfe=0.00727005;
15	37299721	rs192064795	A	G	2	2	0.05	0.00934579	1000GENOMES:phase_3:IBS	0.00934579	1000GENOMES:phase_3:IBS	gnomADg:nfe=0.00136151;gnomADg:afr=0.000114732;gnomADg:amr=0.00353774;gnomADg:asj=0.00689655;gnomADg:ALL=0.000859982;TOPMed=0.001975025;1000GENOMES:phase_3:ALL=0.00119808306709265;1000GENOMES:phase_3:AFR=0.00075642965204236;1000GENOMES:phase_3:AMR=0.00288184438040346;1000GENOMES:phase_3:CLM=0.00531914893617021;1000GENOMES:phase_3:EUR=0.00198807157057654;1000GENOMES:phase_3:GIH=0.00485436893203883…
15	37323404	rs374212938	T	G	2	2	0.05	0.00934579	1000GENOMES:phase_3:IBS	0.00934579	1000GENOMES:phase_3:IBS	gnomADg:nfe=0.00136151;gnomADg:ALL=0.000859873;gnomADg:afr=0.000114732;gnomADg:asj=0.00689655;gnomADg:amr=0.00353774;TOPMed=0.001959098;1000GENOMES:phase_3:ALL=0.00159744408945687;1000GENOMES:phase_3:AFR=0.00151285930408472;1000GENOMES:phase_3:AMR=0.00288184438040346;1000GENOMES:phase_3:CLM=0.00531914893617021;1000GENOMES:phase_3:EUR=0.00298210735586481;1000GENOMES:phase_3:GIH=0.00485436893203883…
15	37355619	rs143211672	G	T	2	2	0.05	0.00934579	1000GENOMES:phase_3:IBS	0.00934579	1000GENOMES:phase_3:IBS	gnomADg:ALL=0.000860366;gnomADg:nfe=0.00136204;gnomADg:asj=0.00689655;gnomADg:amr=0.00471698;TOPMed=0.002006881;1000GENOMES:phase_3:ALL=0.00159744408945687;1000GENOMES:phase_3:ACB=0.00520833333333333;1000GENOMES:phase_3:AFR=0.00226928895612708;1000GENOMES:phase_3:AMR=0.00288184438040346;1000GENOMES:phase_3:CLM=0.00531914893617021;1000GENOMES:phase_3:EUR=0.00198807157057654;1000GENOMES:phase_3:GIH…
15	41614969	rs185814999	C	G	2	2	0.0545455	0.00934579	1000GENOMES:phase_3:IBS	0.00934579	1000GENOMES:phase_3:IBS	gnomADg:fin=0.000291886;gnomADg:amr=0.00471698;gnomADg:oth=0.00464684;gnomADg:afr=0.000345941;gnomADg:ALL=0.00144388;gnomADg:asj=0.00344828;gnomADg:nfe=0.00202641;TOPMed=0.002086519;1000GENOMES:phase_3:ALL=0.00139776357827476;1000GENOMES:phase_3:AFR=0.00151285930408472;1000GENOMES:phase_3:AMR=0.00288184438040346;1000GENOMES:phase_3:CLM=0.00531914893617021;1000GENOMES:phase_3:EUR=0.002982107355864…
15	41810451	rs192377216	T	G	2	2	0.0590909	0.00934579	1000GENOMES:phase_3:IBS	0.00934579	1000GENOMES:phase_3:IBS	gnomADg:nfe=0.00197941;gnomADg:asj=0.00344828;gnomADg:ALL=0.00142202;gnomADg:afr=0.000347705;gnomADg:fin=0.000294811;gnomADg:oth=0.00463822;gnomADg:amr=0.00475059;TOPMed=0.001903351;1000GENOMES:phase_3:ALL=0.00159744408945687;1000GENOMES:phase_3:AFR=0.00151285930408472;1000GENOMES:phase_3:AMR=0.00432276657060519;1000GENOMES:phase_3:CLM=0.00531914893617021;1000GENOMES:phase_3:EUR=0.002982107355864…
15	41818585	rs150920206	G	A	2	2	0.0504587	0.00934579	1000GENOMES:phase_3:IBS	0.00934579	1000GENOMES:phase_3:IBS	gnomADg:nfe=0.00226919;gnomADg:asj=0.00344828;gnomADg:ALL=0.00159246;gnomADg:fin=0.000287853;gnomADg:amr=0.00589623;gnomADg:oth=0.00459559;gnomADg:afr=0.000344274;gnomADe:afr=0.000185048;gnomADe:ALL=0.0023365;gnomADe:nfe=0.00269901;gnomADe:oth=0.00776603;gnomADe:asj=0.00456019;gnomADe:amr=0.00409715;gnomADe:sas=0.00135627;gnomADe:fin=9.32749e-05;TOPMed=0.002086519;CLINSEQ_SNP:CSAgilent=0.004;EVA_…
15	51194257	rs62020076	C	T	2	2	0.157143	0		1	ENSEMBL:ENSEMBL_Watson	ENSEMBL:ENSEMBL_Watson=1;BUSHMAN:BUSHMAN_POP2=0.5;
15	53118786	rs565269236	C	A	2	2	0.05	0.00235849	gnomADg:amr	0.00235849	gnomADg:amr	gnomADg:ALL=0.000573394;gnomADg:nfe=0.00077821;gnomADg:afr=0.000458926;gnomADg:amr=0.00235849;TOPMed=0.001146789;
15	53283781	rs539033043	G	C	3	2	0.0636364	0.0035461	gnomADg:amr	0.0035461	gnomADg:amr	gnomADg:ALL=0.000701083;gnomADg:nfe=0.00110246;gnomADg:afr=0.000114837;gnomADg:amr=0.0035461;gnomADg:oth=0.00092081;TOPMed=0.001409595;
15	53916194	rs545432032	C	T	3	2	0.0509259	0.00480769	1000GENOMES:phase_3:PUR	0.00480769	1000GENOMES:phase_3:PUR	gnomADg:afr=0.000114837;gnomADg:ALL=9.55657e-05;gnomADg:nfe=0.000129634;TOPMed=0.000278733;1000GENOMES:phase_3:ALL=0.000399361022364217;1000GENOMES:phase_3:AMR=0.00144092219020173;1000GENOMES:phase_3:EUR=0.00099403578528827;1000GENOMES:phase_3:PUR=0.00480769230769231;1000GENOMES:phase_3:TSI=0.00467289719626168;
15	55027021	rs1031736711	A	G	2	2	0.0643564	0.000199095	TOPMed	0.000199095	TOPMed	TOPMed=0.000199095;
15	61008209	rs375873985	G	C	2	2	0.0693069	0		0.5	HUMANGENOME_JCVI:J.CraigVenter	HUMANGENOME_JCVI:J.CraigVenter=0.5;
15	64951351	rs1411796024	T	C	2	2	0.407407	0.00113379	gnomADg:oth	0.00113379	gnomADg:oth	gnomADg:nfe=0.000434342;gnomADg:ALL=0.000257391;gnomADg:oth=0.00113379;
15	64952978	rs1362796731	G	T	3	3	0.456311	0.000796381	TOPMed	0.000796381	TOPMed	TOPMed=0.000796381;
15	70536336	rs567966242	T	C	2	2	0.0636364	0.00934579	1000GENOMES:phase_3:IBS	0.00934579	1000GENOMES:phase_3:IBS	gnomADg:nfe=0.00427849;gnomADg:ALL=0.00315287;gnomADg:afr=0.00149185;gnomADg:amr=0.00589623;gnomADg:asj=0.00689655;gnomADg:oth=0.00551471;gnomADg:fin=0.00201497;TOPMed=0.00388634;1000GENOMES:phase_3:ALL=0.000998402555910543;1000GENOMES:phase_3:AMR=0.00144092219020173;1000GENOMES:phase_3:BEB=0.00581395348837209;1000GENOMES:phase_3:EUR=0.00298210735586481;1000GENOMES:phase_3:IBS=0.00934579439252336…
15	81840396	rs28660575	A	T	2	2	0.54	0		1	ENSEMBL:ENSEMBL_celera	HUMANGENOME_JCVI:J.CraigVenter=1;ILLUMINA-UK:YRI=0.5;ENSEMBL:ENSEMBL_Watson=1;ENSEMBL:ENSEMBL_celera=1;BUSHMAN:BUSHMAN_POP2=0.5;BUSHMAN:BANTU=0.5;
15	82860989	rs12906108	A	G	2	2	0.0504587	0.00170426	TOPMed	0.00170426	TOPMed	TOPMed=0.001704256;
15	85362563	rs370590450	A	G	2	2	0.065	4.7783e-05	TOPMed	4.7783e-05	TOPMed	TOPMed=4.7783e-05;
15	89232984	rs188652318	C	T	2	2	0.0504587	0.00694444	gnomADg:asj	0.00694444	gnomADg:asj	gnomADg:nfe=0.00252853;gnomADg:afr=0.00114784;gnomADg:amr=0.00235849;gnomADg:oth=0.00092081;gnomADg:fin=0.000863558;gnomADg:asj=0.00694444;gnomADg:ALL=0.00181586;TOPMed=0.002158193;1000GENOMES:phase_3:ALL=0.000199680511182109;1000GENOMES:phase_3:EUR=0.00099403578528827;1000GENOMES:phase_3:TSI=0.00467289719626168;
15	90977141	rs1252212006	G	A	2	2	0.0582524	0.00776398	gnomADg:oth	0.00776398	gnomADg:oth	gnomADg:amr=0.00245098;gnomADg:fin=0.00234009;gnomADg:oth=0.00776398;gnomADg:ALL=0.00302203;gnomADg:nfe=0.00415656;gnomADg:afr=0.000900576;
15	91880131	rs12909487	G	A	2	3	0.0865385	0		0.5	ENSEMBL:ENSEMBL_Venter	HUMANGENOME_JCVI:J.CraigVenter=0.5;ENSEMBL:ENSEMBL_Venter=0.5;
15	95569386	rs138926387	T	C	2	2	0.05	0.00980392	1000GENOMES:phase_3:STU	0.00980392	1000GENOMES:phase_3:STU	gnomADg:nfe=0.00220407;gnomADg:ALL=0.00152886;gnomADg:oth=0.000919118;gnomADg:amr=0.00707547;gnomADg:afr=0.000803859;TOPMed=0.00211041;1000GENOMES:phase_3:ALL=0.000798722044728434;1000GENOMES:phase_3:EUR=0.00198807157057654;1000GENOMES:phase_3:GBR=0.00549450549450549;1000GENOMES:phase_3:SAS=0.00204498977505112;1000GENOMES:phase_3:STU=0.00980392156862745;1000GENOMES:phase_3:TSI=0.00467289719626168;
15	99471849	rs11856502	A	G	2	2	0.0747664	0		1	ENSEMBL:ENSEMBL_celera	ILLUMINA-UK:YRI=0.5;ENSEMBL:ENSEMBL_celera=1;
15	100941294	rs879352456	G	C	2	2	0.0818182	7.9638e-05	TOPMed	7.9638e-05	TOPMed	TOPMed=7.9638e-05;
16	106037	rs551864820	G	A	2	2	0.0509259	0.00505051	1000GENOMES:phase_3:ESN	0.00505051	1000GENOMES:phase_3:ESN	gnomADg:nfe=6.48256e-05;gnomADg:ALL=9.55718e-05;gnomADg:amr=0.00235849;TOPMed=7.9638e-05;1000GENOMES:phase_3:ALL=0.000199680511182109;1000GENOMES:phase_3:AFR=0.00075642965204236;1000GENOMES:phase_3:ESN=0.00505050505050505;
16	2986663	rs181009805	G	A	2	2	0.0550459	0.00934579	1000GENOMES:phase_3:IBS	0.00934579	1000GENOMES:phase_3:IBS	gnomADg:nfe=0.00142727;gnomADg:afr=0.000114863;gnomADg:fin=0.00863558;gnomADg:amr=0.00117925;gnomADg:oth=0.00736648;gnomADg:asj=0.00344828;gnomADg:ALL=0.0020079;TOPMed=0.000995477;1000GENOMES:phase_3:ALL=0.00139776357827476;1000GENOMES:phase_3:AFR=0.00075642965204236;1000GENOMES:phase_3:AMR=0.00288184438040346;1000GENOMES:phase_3:CLM=0.00531914893617021;1000GENOMES:phase_3:EUR=0.00198807157057654…
16	7958544	rs62017237	C	G	4	3	0.059633	0.000222987	TOPMed	1	ENSEMBL:ENSEMBL_Watson	TOPMed=0.000222987;ENSEMBL:ENSEMBL_Watson=1;
16	8562558	rs62645658	C	G	2	2	0.173267	0		0.5	BUSHMAN:BUSHMAN_POP2	BUSHMAN:BUSHMAN_POP2=0.5;
16	8563391	rs541400496	G	A	3	2	0.059633	6.60939e-05	gnomADg:nfe	6.60939e-05	gnomADg:nfe	gnomADg:nfe=6.60939e-05;gnomADg:ALL=3.26477e-05;
16	9990561	rs36054992	G	A	2	4	0.108911	0		1	ENSEMBL:ENSEMBL_Watson	ENSEMBL:ENSEMBL_Watson=1;ENSEMBL:ENSEMBL_celera=0.5;
16	12629639	rs147095044	G	A	3	2	0.0642202	0.00505051	1000GENOMES:phase_3:LWK	0.00505051	1000GENOMES:phase_3:LWK	gnomADg:nfe=0.00110375;gnomADg:fin=0.000287687;gnomADg:oth=0.000919118;gnomADg:amr=0.00117925;gnomADg:afr=0.000573658;gnomADg:ALL=0.000828606;gnomADg:asj=0.00344828;TOPMed=0.001704256;1000GENOMES:phase_3:ALL=0.000599041533546326;1000GENOMES:phase_3:AFR=0.00075642965204236;1000GENOMES:phase_3:AMR=0.00144092219020173;1000GENOMES:phase_3:EUR=0.00099403578528827;1000GENOMES:phase_3:LWK=0.005050505050…
16	20511022	rs9924351	A	T	2	2	0.0761905	0.00546875	gnomADg:fin	0.00546875	gnomADg:fin	gnomADg:nfe=0.000849698;gnomADg:ALL=0.00103002;gnomADg:oth=0.00144509;gnomADg:fin=0.00546875;gnomADg:eas=0.00166945;gnomADg:afr=0.00033389;
16	21574319	rs201891240	C	T	2	3	0.0504587	0.00155294	TOPMed	0.00155294	TOPMed	TOPMed=0.001552943;
16	23343675	rs898642541	A	G	2	2	0.0504587	0.0035461	gnomADg:asj	0.0035461	gnomADg:asj	gnomADg:ALL=0.000476709;gnomADg:asj=0.0035461;gnomADg:eas=0.00134048;gnomADg:fin=0.000319081;gnomADg:oth=0.000980392;gnomADg:afr=0.000244858;gnomADg:nfe=0.000483559;
16	25287599	rs543056153	G	T	2	2	0.720183	0.00925926	1000GENOMES:phase_3:YRI	0.00925926	1000GENOMES:phase_3:YRI	1000GENOMES:phase_3:ALL=0.000399361022364217;1000GENOMES:phase_3:AFR=0.00151285930408472;1000GENOMES:phase_3:YRI=0.00925925925925926;
16	29822087	rs77789265	G	T	2	3	0.0533981	0.000533575	TOPMed	0.000533575	TOPMed	TOPMed=0.000533575;
16	29934690	rs925325261	C	T	2	2	0.0533981	0.00658607	TOPMed	0.00658607	TOPMed	TOPMed=0.006586073;
16	34224317	rs904417003	A	T	2	2	0.0590909	0.00317756	TOPMed	0.00317756	TOPMed	TOPMed=0.003177561;
16	34240038	rs930516798	C	T	2	2	0.05	0.0032572	TOPMed	0.0032572	TOPMed	TOPMed=0.003257199;
16	34272386	rs983945634	C	T	4	2	0.0550459	0.00318552	TOPMed	0.00318552	TOPMed	TOPMed=0.003185525;
16	34598824	rs1186005254	C	T	3	2	0.100917	0.00737449	TOPMed	0.00737449	TOPMed	TOPMed=0.00737449;
16	34608263	rs1202743123	G	T	2	2	0.05	0.00411729	TOPMed	0.00411729	TOPMed	TOPMed=0.004117291;
16	34665780	rs905557394	A	C	2	2	0.0590909	0.00328905	TOPMed	0.00328905	TOPMed	TOPMed=0.003289055;
16	34725679	rs897154875	C	T	3	2	0.05	0.00308996	TOPMed	0.00308996	TOPMed	TOPMed=0.003089959;
16	34747780	rs1024217550	C	T	2	2	0.0545455	0.00382263	TOPMed	0.00382263	TOPMed	TOPMed=0.00382263;
16	36062157	rs1234057481	A	G	2	2	0.0590909	0.00316163	TOPMed	0.00316163	TOPMed	TOPMed=0.003161634;
16	36066747	rs1208323520	C	T	2	2	0.0545455	0.00317756	TOPMed	0.00317756	TOPMed	TOPMed=0.003177561;
16	36116877	rs1189885950	T	C	2	2	0.059633	0.00317756	TOPMed	0.00317756	TOPMed	TOPMed=0.003177561;
16	36140241	rs1398115746	C	T	2	2	0.0681818	0.00449955	TOPMed	0.00449955	TOPMed	TOPMed=0.004499554;
16	36141509	rs1266811312	G	A	3	2	0.0681818	0.00318552	TOPMed	0.00318552	TOPMed	TOPMed=0.003185525;
16	36167278	rs1355717025	T	C	2	2	0.0642202	0.00319349	TOPMed	0.00319349	TOPMed	TOPMed=0.003193489;
16	36178094	rs1158870415	G	A	3	2	0.05	0.00333684	TOPMed	0.00333684	TOPMed	TOPMed=0.003336837;
16	36186086	rs1258616778	C	T	3	2	0.0545455	0.00312978	TOPMed	0.00312978	TOPMed	TOPMed=0.003129778;
16	36198806	rs1370522911	C	A	3	2	0.0590909	0.00317756	TOPMed	0.00317756	TOPMed	TOPMed=0.003177561;
16	36199822	rs1221692709	G	A	2	2	0.0550459	0.00322534	TOPMed	0.00322534	TOPMed	TOPMed=0.003225344;
16	36200315	rs1339003873	A	T	3	2	0.05	0.00315367	TOPMed	0.00315367	TOPMed	TOPMed=0.00315367;
16	36233588	rs1171590532	C	T	2	2	0.0590909	0.00316163	TOPMed	0.00316163	TOPMed	TOPMed=0.003161634;
16	36234717	rs1428996992	C	A	3	2	0.0550459	0.00316163	TOPMed	0.00316163	TOPMed	TOPMed=0.003161634;
16	36254318	rs1317763331	G	A	2	2	0.0545455	0.0031696	TOPMed	0.0031696	TOPMed	TOPMed=0.003169597;
16	50155319	rs1437893507	A	T	2	2	0.0566038	0.00877193	gnomADg:asj	0.00877193	gnomADg:asj	gnomADg:ALL=0.00326968;gnomADg:eas=0.00259067;gnomADg:nfe=0.00473274;gnomADg:afr=0.00195313;gnomADg:asj=0.00877193;gnomADg:amr=0.00487805;gnomADg:fin=0.000593824;gnomADg:oth=0.00192308;
16	50198648	rs559760908	G	A	2	2	0.05	0.0046729	1000GENOMES:phase_3:TSI	0.0046729	1000GENOMES:phase_3:TSI	gnomADg:ALL=0.000487013;gnomADg:oth=0.00094697;gnomADg:amr=0.00357995;gnomADg:afr=0.000463392;gnomADg:nfe=0.000461681;TOPMed=0.000907875;1000GENOMES:phase_3:ALL=0.000199680511182109;1000GENOMES:phase_3:EUR=0.00099403578528827;1000GENOMES:phase_3:TSI=0.00467289719626168;
16	53471399	rs186107610	T	A	2	2	0.05	0.00934579	1000GENOMES:phase_3:TSI	0.00934579	1000GENOMES:phase_3:TSI	gnomADg:ALL=0.00101943;gnomADg:oth=0.000919118;gnomADg:amr=0.00471698;gnomADg:afr=0.00126321;gnomADg:nfe=0.00103721;TOPMed=0.001290138;1000GENOMES:phase_3:ALL=0.000998402555910543;1000GENOMES:phase_3:AMR=0.00288184438040346;1000GENOMES:phase_3:EUR=0.00198807157057654;1000GENOMES:phase_3:GIH=0.00485436893203883;1000GENOMES:phase_3:MXL=0.0078125;1000GENOMES:phase_3:PUR=0.00480769230769231;1000GENOM…
16	54832924	rs561303255	C	T	2	2	0.05	0.0078125	1000GENOMES:phase_3:MXL	0.0078125	1000GENOMES:phase_3:MXL	gnomADg:ALL=0.000254777;gnomADg:oth=0.00183824;gnomADg:amr=0.00353774;gnomADg:nfe=0.000194452;TOPMed=0.00066896;1000GENOMES:phase_3:ALL=0.000599041533546326;1000GENOMES:phase_3:AFR=0.00075642965204236;1000GENOMES:phase_3:AMR=0.00144092219020173;1000GENOMES:phase_3:CEU=0.00505050505050505;1000GENOMES:phase_3:EUR=0.00099403578528827;1000GENOMES:phase_3:LWK=0.00505050505050505;1000GENOMES:phase_3:MX…
16	55456539	rs28510222	C	A	2	2	0.232673	0		0.333333	ENSEMBL:ENSEMBL_celera	ENSEMBL:ENSEMBL_celera=0.333333;
16	67631167	rs75410584	T	G	2	2	0.145631	0		0.5	ENSEMBL:ENSEMBL_Watson	ENSEMBL:ENSEMBL_Watson=0.5;
16	68829960	rs2012924	T	C	2	2	0.0693069	0		1	TSC-CSHL:TSC_42_C	TSC-CSHL:TSC_42_C=1;
16	77047241	rs7500331	T	C	2	3	0.386139	0		0.5	ENSEMBL:ENSEMBL_Watson	ENSEMBL:ENSEMBL_Watson=0.5;
16	81345646	rs184178862	G	A	4	2	0.0642202	0.0078125	1000GENOMES:phase_3:MXL	0.0078125	1000GENOMES:phase_3:MXL	gnomADg:nfe=0.00194426;gnomADg:afr=0.000688863;gnomADg:oth=0.00183824;gnomADg:amr=0.00589623;gnomADg:ALL=0.00136934;TOPMed=0.001736111;1000GENOMES:phase_3:ALL=0.00119808306709265;1000GENOMES:phase_3:ACB=0.00520833333333333;1000GENOMES:phase_3:AFR=0.00075642965204236;1000GENOMES:phase_3:AMR=0.00288184438040346;1000GENOMES:phase_3:BEB=0.00581395348837209;1000GENOMES:phase_3:EUR=0.00099403578528827;…
16	82850041	rs192551329	C	T	2	2	0.05	0.00505051	1000GENOMES:phase_3:CEU	0.00505051	1000GENOMES:phase_3:CEU	gnomADg:nfe=0.000777605;gnomADg:amr=0.00117925;gnomADg:ALL=0.000413934;TOPMed=0.000883983;1000GENOMES:phase_3:ALL=0.000599041533546326;1000GENOMES:phase_3:AMR=0.00144092219020173;1000GENOMES:phase_3:CEU=0.00505050505050505;1000GENOMES:phase_3:EUR=0.00099403578528827;1000GENOMES:phase_3:ITU=0.00490196078431373;1000GENOMES:phase_3:PUR=0.00480769230769231;1000GENOMES:phase_3:SAS=0.00102249488752556;
16	82856737	rs286686	C	T	3	2	0.813725	0		1	COMPLETE_GENOMICS:PGP	HUMANGENOME_JCVI:J.CraigVenter=1;ILLUMINA-UK:YRI=0.5;ENSEMBL:ENSEMBL_Venter=1;ENSEMBL:ENSEMBL_Watson=1;COMPLETE_GENOMICS:CEU=1;COMPLETE_GENOMICS:PGP=1;1000GENOMES:pilot_1_YRI_low_coverage_panel=0.70339;1000GENOMES:pilot_1_CEU_low_coverage_panel=0.975;1000GENOMES:pilot_1_CHB+JPT_low_coverage_panel=0.966667;
16	86108705	rs1187804929	C	T	2	2	0.0545455	0.00757054	gnomADg:afr	0.00757054	gnomADg:afr	gnomADg:afr=0.00757054;gnomADg:eas=0.00462963;gnomADg:nfe=0.00144669;gnomADg:ALL=0.00299276;gnomADg:oth=0.00189394;gnomADg:fin=0.00461255;TOPMed=0.000143349;
16	87985220	rs527292533	A	G	2	2	0.05	0.00344828	gnomADg:asj	0.00344828	gnomADg:asj	gnomADg:afr=0.000114969;gnomADg:amr=0.00117925;gnomADg:asj=0.00344828;gnomADg:ALL=0.000414462;gnomADg:nfe=0.000648761;TOPMed=0.000860092;
17	3779483	rs542016258	A	G	2	2	0.0504587	0.00819672	1000GENOMES:phase_3:ASW	0.00819672	1000GENOMES:phase_3:ASW	gnomADg:nfe=0.0010391;gnomADg:ALL=0.0010208;gnomADg:asj=0.00689655;gnomADg:afr=0.000919963;gnomADg:oth=0.00276243;gnomADg:amr=0.00353774;TOPMed=0.001537016;1000GENOMES:phase_3:ALL=0.000998402555910543;1000GENOMES:phase_3:AFR=0.00151285930408472;1000GENOMES:phase_3:AMR=0.00144092219020173;1000GENOMES:phase_3:ASW=0.00819672131147541;1000GENOMES:phase_3:EUR=0.00198807157057654;1000GENOMES:phase_3:IB…
17	6865658	rs574885153	A	G	2	2	0.0590909	0.00689655	gnomADg:asj	0.00689655	gnomADg:asj	gnomADg:nfe=0.000842842;gnomADg:amr=0.00353774;gnomADg:oth=0.00183824;gnomADg:afr=0.000574185;gnomADg:asj=0.00689655;gnomADg:ALL=0.000796331;TOPMed=0.001696292;1000GENOMES:phase_3:ALL=0.000599041533546326;1000GENOMES:phase_3:AFR=0.00075642965204236;1000GENOMES:phase_3:EUR=0.00099403578528827;1000GENOMES:phase_3:GBR=0.00549450549450549;1000GENOMES:phase_3:GWD=0.00442477876106195;1000GENOMES:phase_…
17	13705270	rs141129503	A	G	2	2	0.05	0.00531915	1000GENOMES:phase_3:CLM	0.00531915	1000GENOMES:phase_3:CLM	gnomADg:amr=0.00353774;gnomADg:ALL=0.00054116;gnomADg:nfe=0.000842187;gnomADg:afr=0.000114705;TOPMed=0.001194572;1000GENOMES:phase_3:ALL=0.000399361022364217;1000GENOMES:phase_3:AMR=0.00144092219020173;1000GENOMES:phase_3:CLM=0.00531914893617021;1000GENOMES:phase_3:EUR=0.00099403578528827;1000GENOMES:phase_3:TSI=0.00467289719626168;
17	21302048	rs74998514	G	A	2	2	0.481481	0		0.5	ENSEMBL:ENSEMBL_Watson	ENSEMBL:ENSEMBL_Watson=0.5;
17	21855535	rs74210633	T	C	2	2	0.724771	0		0.5	HUMANGENOME_JCVI:J.CraigVenter	HUMANGENOME_JCVI:J.CraigVenter=0.5;
17	21864216	rs941611844	C	A	3	2	0.0545455	0.00212634	TOPMed	0.00212634	TOPMed	TOPMed=0.002126338;
17	21990857	rs963248423	G	A	3	2	0.0545455	0.000151312	TOPMed	0.000151312	TOPMed	TOPMed=0.000151312;
17	22092294	rs34508012	G	A	2	2	0.939815	0		0.5	HUMANGENOME_JCVI:J.CraigVenter	HUMANGENOME_JCVI:J.CraigVenter=0.5;
17	26643189	rs1256199310	G	A	3	2	0.0545455	0.00592508	TOPMed	0.00592508	TOPMed	TOPMed=0.005925076;
17	26681182	rs36196051	C	A	2	2	0.782407	0		0.5	HUMANGENOME_JCVI:J.CraigVenter	HUMANGENOME_JCVI:J.CraigVenter=0.5;
17	26774690	rs36196459	A	T	2	2	0.429245	0		0.5	HUMANGENOME_JCVI:J.CraigVenter	HUMANGENOME_JCVI:J.CraigVenter=0.5;
17	26799068	rs1297227238	C	T	2	2	0.05	0.000724707	TOPMed	0.000724707	TOPMed	TOPMed=0.000724707;
17	26816850	rs1476580317	A	G	3	2	0.05	0.00688073	TOPMed	0.00688073	TOPMed	TOPMed=0.006880734;
17	26823330	rs1192330942	G	A	2	2	0.0550459	0.00598879	TOPMed	0.00598879	TOPMed	TOPMed=0.005988787;
17	26840185	rs36147600	C	G	2	2	0.416667	0		0.5	HUMANGENOME_JCVI:J.CraigVenter	HUMANGENOME_JCVI:J.CraigVenter=0.5;
17	26856837	rs1372416663	G	A	2	2	0.5	0.0031696	TOPMed	0.0031696	TOPMed	TOPMed=0.003169597;
17	28903718	rs201271179	C	T	2	2	0.0754717	0.0079001	TOPMed	0.0079001	TOPMed	TOPMed=0.007900102;
17	39593092	rs79906532	A	C	2	2	0.140777	0		1	ENSEMBL:ENSEMBL_Watson	ENSEMBL:ENSEMBL_Venter=0.5;ENSEMBL:ENSEMBL_celera=0.5;ENSEMBL:ENSEMBL_Watson=1;
17	40140032	rs538353803	C	T	2	2	0.0555556	0.00934579	1000GENOMES:phase_3:IBS	0.00934579	1000GENOMES:phase_3:IBS	gnomADg:afr=0.000688863;gnomADg:fin=0.00143843;gnomADg:amr=0.00589623;gnomADg:oth=0.00551471;gnomADg:asj=0.00689655;gnomADg:ALL=0.00165647;gnomADg:nfe=0.00181535;TOPMed=0.001871496;1000GENOMES:phase_3:ALL=0.00119808306709265;1000GENOMES:phase_3:AMR=0.00144092219020173;1000GENOMES:phase_3:EUR=0.00397614314115308;1000GENOMES:phase_3:FIN=0.00505050505050505;1000GENOMES:phase_3:GIH=0.0048543689320388…
17	44419659	rs9897984	A	T	3	3	0.092233	0.00768508	TOPMed	0.00768508	TOPMed	TOPMed=0.007685079;
17	52705629	rs200771513	C	T	2	3	0.0643564	0.00196706	TOPMed	0.00196706	TOPMed	TOPMed=0.001967062;
17	52712756	rs192738998	A	C	2	2	0.059633	0.00480769	1000GENOMES:phase_3:PUR	0.00480769	1000GENOMES:phase_3:PUR	gnomADg:ALL=0.00121073;gnomADg:fin=0.000288184;gnomADg:amr=0.00236407;gnomADg:afr=0.000573789;gnomADg:nfe=0.00194553;TOPMed=0.001752039;1000GENOMES:phase_3:ALL=0.000399361022364217;1000GENOMES:phase_3:AMR=0.00144092219020173;1000GENOMES:phase_3:EUR=0.00099403578528827;1000GENOMES:phase_3:IBS=0.00467289719626168;1000GENOMES:phase_3:PUR=0.00480769230769231;
17	53890843	rs191981247	C	A	3	2	0.0504587	0.00961538	1000GENOMES:phase_3:PUR	0.00961538	1000GENOMES:phase_3:PUR	gnomADg:ALL=0.00178959;gnomADg:oth=0.00184162;gnomADg:amr=0.00598086;gnomADg:fin=0.00116347;gnomADg:afr=0.000575109;gnomADg:nfe=0.00259841;TOPMed=0.001982989;1000GENOMES:phase_3:ALL=0.00139776357827476;1000GENOMES:phase_3:AFR=0.00075642965204236;1000GENOMES:phase_3:AMR=0.00432276657060519;1000GENOMES:phase_3:CEU=0.00505050505050505;1000GENOMES:phase_3:CLM=0.00531914893617021;1000GENOMES:phase_3:E…
17	54555478	rs112944946	G	C	3	2	0.05	0.00520833	1000GENOMES:phase_3:ACB	0.00520833	1000GENOMES:phase_3:ACB	gnomADg:nfe=0.00155501;gnomADg:afr=0.000344748;gnomADg:oth=0.00184162;gnomADg:amr=0.00117925;gnomADg:fin=0.000287687;gnomADg:ALL=0.000987387;TOPMed=0.001576835;1000GENOMES:phase_3:ALL=0.000599041533546326;1000GENOMES:phase_3:ACB=0.00520833333333333;1000GENOMES:phase_3:AFR=0.00151285930408472;1000GENOMES:phase_3:ITU=0.00490196078431373;1000GENOMES:phase_3:LWK=0.00505050505050505;1000GENOMES:phase_…
17	54689427	rs565748271	C	T	3	2	0.0545455	0.00934579	1000GENOMES:phase_3:IBS	0.00934579	1000GENOMES:phase_3:TSI	gnomADg:asj=0.00344828;gnomADg:oth=0.00092081;gnomADg:ALL=0.000605751;gnomADg:nfe=0.000973647;gnomADg:afr=0.000229779;TOPMed=0.001027332;1000GENOMES:phase_3:ALL=0.00139776357827476;1000GENOMES:phase_3:AFR=0.00151285930408472;1000GENOMES:phase_3:AMR=0.00144092219020173;1000GENOMES:phase_3:CLM=0.00531914893617021;1000GENOMES:phase_3:EUR=0.00397614314115308;1000GENOMES:phase_3:IBS=0.0093457943925233…
17	55144013	rs397694186	A	G	2	2	0.0865385	0		0.5	HUMANGENOME_JCVI:J.CraigVenter	HUMANGENOME_JCVI:J.CraigVenter=0.5;
17	57224900	rs1002853585	C	T	2	2	0.0679612	0.00704001	TOPMed	0.00704001	TOPMed	TOPMed=0.00704001;
17	62538033	rs76916518	G	T	2	2	0.0539216	0.003082	TOPMed	0.003082	TOPMed	TOPMed=0.003081995;
17	64343175	rs7211356	C	T	2	2	0.895455	0		1	PERLEGEN:AFD_CHN_PANEL	PERLEGEN:AFD_EUR_PANEL=1;PERLEGEN:AFD_AFR_PANEL=0.595238;PERLEGEN:AFD_CHN_PANEL=1;ILLUMINA-UK:YRI=0.5;COMPLETE_GENOMICS:YRI=0.5;BUSHMAN:BUSHMAN_POP=0.5;
17	65132921	rs113316395	C	T	2	2	0.0601852	0.00934579	1000GENOMES:phase_3:TSI	0.00934579	1000GENOMES:phase_3:TSI	gnomADg:amr=0.00471698;gnomADg:asj=0.00344828;gnomADg:oth=0.000922509;gnomADg:ALL=0.00108446;gnomADg:nfe=0.00162359;gnomADg:afr=0.000344669;TOPMed=0.00187946;1000GENOMES:phase_3:ALL=0.000399361022364217;1000GENOMES:phase_3:EUR=0.00198807157057654;1000GENOMES:phase_3:TSI=0.00934579439252336;
17	68431789	rs1368216568	G	T	2	2	0.05	6.85213e-05	gnomADg:nfe	6.85213e-05	gnomADg:nfe	gnomADg:nfe=6.85213e-05;gnomADg:ALL=3.29402e-05;
17	72702019	rs143085105	T	C	2	2	0.0963303	0.00930626	gnomADg:nfe	0.00930626	gnomADg:nfe	gnomADg:afr=0.00351906;gnomADg:nfe=0.00930626;gnomADg:eas=0.0046875;gnomADg:ALL=0.00577029;gnomADg:oth=0.00574713;gnomADg:amr=0.00909091;
17	75241723	rs186441514	A	C	2	2	0.05	0.0093328	gnomADe:asj	0.0093328	gnomADe:asj	gnomADg:nfe=0.00168547;gnomADg:afr=0.000459031;gnomADg:oth=0.00275735;gnomADg:amr=0.0070922;gnomADg:asj=0.00344828;gnomADg:ALL=0.00127389;gnomADe:asj=0.0093328;gnomADe:nfe=0.00204997;gnomADe:oth=0.00734574;gnomADe:amr=0.00373199;gnomADe:afr=6.15536e-05;gnomADe:ALL=0.00215677;gnomADe:sas=0.00130659;TOPMed=0.001552943;EVA_EXAC:ExAc_Aggregated_Populations=0.00209205;ESP6500:European_American=0.00151…
17	75299148	rs185744296	C	T	2	2	0.0504587	0.0078125	1000GENOMES:phase_3:MXL	0.0078125	1000GENOMES:phase_3:MXL	gnomADg:ALL=0.00111735;gnomADg:asj=0.00347222;gnomADg:oth=0.00184502;gnomADg:amr=0.00471698;gnomADg:afr=0.000459982;gnomADg:nfe=0.00155925;TOPMed=0.001417559;1000GENOMES:phase_3:ALL=0.000399361022364217;1000GENOMES:phase_3:AMR=0.00288184438040346;1000GENOMES:phase_3:MXL=0.0078125;1000GENOMES:phase_3:PEL=0.00588235294117647;
18	2123303	rs66733483	G	A	2	2	0.150943	0		1	COMPLETE_GENOMICS:YRI	HUMANGENOME_JCVI:J.CraigVenter=0.5;COMPLETE_GENOMICS:YRI=1;
18	3272741	rs80293940	G	A	2	2	0.05	0.00970874	1000GENOMES:phase_3:GIH	0.00970874	1000GENOMES:phase_3:GIH	gnomADg:nfe=0.00194502;gnomADg:afr=0.000574053;gnomADg:oth=0.00183824;gnomADg:amr=0.00235849;gnomADg:ALL=0.00130615;gnomADg:asj=0.00689655;TOPMed=0.002285614;1000GENOMES:phase_3:ALL=0.00119808306709265;1000GENOMES:phase_3:AMR=0.00144092219020173;1000GENOMES:phase_3:CEU=0.00505050505050505;1000GENOMES:phase_3:EUR=0.00198807157057654;1000GENOMES:phase_3:GIH=0.00970873786407767;1000GENOMES:phase_3:P…
18	4326710	rs539268174	C	T	2	2	0.0545455	0.00235849	gnomADg:amr	0.00235849	gnomADg:amr	gnomADg:afr=0.000114916;gnomADg:amr=0.00235849;gnomADg:oth=0.00184162;gnomADg:ALL=0.000542334;gnomADg:nfe=0.000779828;TOPMed=0.000660996;
18	10392553	rs206533	G	T	2	2	0.871287	0		1	COMPLETE_GENOMICS:YRI	CSHL-HAPMAP:HapMap-CEU=1;CSHL-HAPMAP:HapMap-HCB=1;CSHL-HAPMAP:HapMap-JPT=1;CSHL-HAPMAP:HapMap-YRI=1;HUMANGENOME_JCVI:J.CraigVenter=1;ENSEMBL:ENSEMBL_Venter=1;ENSEMBL:ENSEMBL_celera=1;ENSEMBL:ENSEMBL_Watson=0.5;COMPLETE_GENOMICS:YRI=1;
18	11557129	rs585370	A	C	2	2	0.0931373	0		1	ILLUMINA-UK:YRI	ILLUMINA-UK:YRI=1;1000GENOMES:pilot_1_YRI_low_coverage_panel=0.186441;1000GENOMES:pilot_1_CEU_low_coverage_panel=0.141667;1000GENOMES:pilot_1_CHB+JPT_low_coverage_panel=0.475;
18	12658242	rs751731413	G	A	2	2	0.0545455	0.00352113	gnomADg:asj	0.00352113	gnomADg:asj	gnomADg:amr=0.00238095;gnomADg:oth=0.00184843;gnomADg:eas=0.0012837;gnomADg:asj=0.00352113;gnomADg:ALL=0.000642055;gnomADg:nfe=0.000849451;gnomADe:ALL=0.00136083;gnomADe:nfe=0.00138902;gnomADe:oth=0.00317552;gnomADe:asj=0.0021846;gnomADe:amr=0.00115432;gnomADe:sas=0.00188552;gnomADe:eas=0.00024919;TOPMed=0.000756562;EVA_EXAC:ExAc_Aggregated_Populations=0.00131312;
18	12705574	rs62096027	A	T	2	2	0.240566	0		1	ENSEMBL:ENSEMBL_Watson	ENSEMBL:ENSEMBL_Watson=1;BUSHMAN:BUSHMAN_POP2=0.5;
18	22182349	rs893772512	C	T	2	3	0.0533981	0.00181575	TOPMed	0.00181575	TOPMed	TOPMed=0.001815749;
18	22817213	rs369672561	C	T	2	2	0.05	0.00549451	1000GENOMES:phase_3:GBR	0.00549451	1000GENOMES:phase_3:GBR	gnomADg:ALL=0.000860585;gnomADg:afr=0.000114969;gnomADg:amr=0.00117925;gnomADg:oth=0.000919118;gnomADg:nfe=0.00155642;TOPMed=0.001584799;1000GENOMES:phase_3:ALL=0.000599041533546326;1000GENOMES:phase_3:EUR=0.00198807157057654;1000GENOMES:phase_3:GBR=0.00549450549450549;1000GENOMES:phase_3:PJL=0.00520833333333333;1000GENOMES:phase_3:SAS=0.00102249488752556;1000GENOMES:phase_3:TSI=0.004672897196261…
18	25690888	rs376803375	C	T	2	3	0.0594059	0.00876019	TOPMed	0.00876019	TOPMed	TOPMed=0.008760194;
18	29924898	rs77804398	A	G	2	3	0.0539216	0.000485793	TOPMed	0.5	COMPLETE_GENOMICS:YRI	TOPMed=0.000485793;COMPLETE_GENOMICS:YRI=0.5;
18	32172828	rs17662925	A	T	3	3	0.0817308	0.00142552	TOPMed	0.00142552	TOPMed	TOPMed=0.001425522;
18	32696620	rs368103291	A	C	2	2	0.05	0.00275735	gnomADg:oth	0.00275735	gnomADg:oth	gnomADg:afr=0.000229991;gnomADg:nfe=0.000972132;gnomADg:ALL=0.000700949;gnomADg:oth=0.00275735;gnomADg:amr=0.00235849;TOPMed=0.000987513;
18	47618420	rs192921164	T	C	2	2	0.0550459	0.00934579	1000GENOMES:phase_3:IBS	0.00934579	1000GENOMES:phase_3:IBS	gnomADg:amr=0.00117925;gnomADg:oth=0.000919118;gnomADg:fin=0.000575374;gnomADg:afr=0.000344116;gnomADg:ALL=0.000763991;gnomADg:nfe=0.00110146;TOPMed=0.000796381;1000GENOMES:phase_3:ALL=0.000798722044728434;1000GENOMES:phase_3:AFR=0.00075642965204236;1000GENOMES:phase_3:CHS=0.00476190476190476;1000GENOMES:phase_3:EAS=0.000992063492063492;1000GENOMES:phase_3:EUR=0.00198807157057654;1000GENOMES:phas…
18	47791193	rs12458151	C	G	2	2	0.293269	0		1	ENSEMBL:ENSEMBL_celera	HUMANGENOME_JCVI:J.CraigVenter=1;ENSEMBL:ENSEMBL_Venter=1;ENSEMBL:ENSEMBL_celera=1;COMPLETE_GENOMICS:YRI=0.5;BUSHMAN:BANTU=0.5;
18	48138507	rs143953178	G	A	2	2	0.05	0.00934579	1000GENOMES:phase_3:TSI	0.00934579	1000GENOMES:phase_3:TSI	gnomADg:nfe=0.000777807;gnomADg:asj=0.00689655;gnomADg:ALL=0.000732951;gnomADg:afr=0.000114943;gnomADg:oth=0.00276243;gnomADg:amr=0.00589623;TOPMed=0.001433486;1000GENOMES:phase_3:ALL=0.00119808306709265;1000GENOMES:phase_3:AFR=0.00075642965204236;1000GENOMES:phase_3:AMR=0.00288184438040346;1000GENOMES:phase_3:CLM=0.00531914893617021;1000GENOMES:phase_3:EUR=0.00198807157057654;1000GENOMES:phase_3…
18	51365375	rs151176389	A	C	2	2	0.05	0.00934579	1000GENOMES:phase_3:TSI	0.00934579	1000GENOMES:phase_3:TSI	gnomADg:nfe=0.00116747;gnomADg:afr=0.000573789;gnomADg:oth=0.000919118;gnomADg:amr=0.00235849;gnomADg:fin=0.000863061;gnomADg:ALL=0.000923743;TOPMed=0.0008362;1000GENOMES:phase_3:ALL=0.000998402555910543;1000GENOMES:phase_3:AMR=0.00288184438040346;1000GENOMES:phase_3:CLM=0.00531914893617021;1000GENOMES:phase_3:EUR=0.00298210735586481;1000GENOMES:phase_3:IBS=0.00467289719626168;1000GENOMES:phase_3…
18	52090273	rs146889125	T	C	2	2	0.0550459	0.00934579	1000GENOMES:phase_3:IBS	0.00934579	1000GENOMES:phase_3:TSI	gnomADg:nfe=0.00265716;gnomADg:ALL=0.00171996;gnomADg:asj=0.00344828;gnomADg:amr=0.00825472;gnomADg:afr=0.000573658;TOPMed=0.003241272;1000GENOMES:phase_3:ALL=0.00139776357827476;1000GENOMES:phase_3:AFR=0.00075642965204236;1000GENOMES:phase_3:AMR=0.00144092219020173;1000GENOMES:phase_3:EUR=0.00397614314115308;1000GENOMES:phase_3:IBS=0.00934579439252336;1000GENOMES:phase_3:LWK=0.00505050505050505;…
18	55142800	rs4999100	T	G	2	2	0.0686275	0		0.5	BUSHMAN:BUSHMAN_POP2	BUSHMAN:BUSHMAN_POP2=0.5;
18	57713781	rs77689950	C	T	2	2	0.0772727	0.000326516	TOPMed	0.5	ENSEMBL:ENSEMBL_Watson	TOPMed=0.000326516;ENSEMBL:ENSEMBL_Watson=0.5;
18	57803230	rs145345141	C	T	2	2	0.0545455	0.0046729	1000GENOMES:phase_3:TSI	0.0046729	1000GENOMES:phase_3:TSI	gnomADg:amr=0.0035545;gnomADg:oth=0.00184843;gnomADg:ALL=0.000993972;gnomADg:nfe=0.00170246;TOPMed=0.001632582;1000GENOMES:phase_3:ALL=0.000199680511182109;1000GENOMES:phase_3:EUR=0.00099403578528827;1000GENOMES:phase_3:TSI=0.00467289719626168;
18	58578752	rs960528946	A	G	2	2	0.05	0.00015758	gnomADg:afr	0.00015758	gnomADg:afr	gnomADg:ALL=8.9222e-05;gnomADg:nfe=8.96218e-05;gnomADg:afr=0.00015758;TOPMed=7.1674e-05;
18	58578754	rs1388939537	A	G	2	2	0.05	0.000148765	gnomADg:afr	0.000148765	gnomADg:afr	gnomADg:nfe=8.44024e-05;gnomADg:ALL=8.40477e-05;gnomADg:afr=0.000148765;TOPMed=4.7783e-05;
18	60217658	rs150053098	T	G	3	2	0.05	0.00934579	1000GENOMES:phase_3:TSI	0.00934579	1000GENOMES:phase_3:TSI	gnomADg:nfe=0.000714471;gnomADg:ALL=0.0006696;gnomADg:oth=0.00183824;gnomADg:amr=0.00825472;gnomADg:afr=0.000114811;TOPMed=0.001051223;1000GENOMES:phase_3:ALL=0.00119808306709265;1000GENOMES:phase_3:AMR=0.00144092219020173;1000GENOMES:phase_3:EUR=0.00298210735586481;1000GENOMES:phase_3:GIH=0.00485436893203883;1000GENOMES:phase_3:IBS=0.00467289719626168;1000GENOMES:phase_3:PJL=0.00520833333333333;…
18	60875982	rs28410027	A	C	2	2	0.10396	0		0.5	ENSEMBL:ENSEMBL_Venter	HUMANGENOME_JCVI:J.CraigVenter=0.5;ENSEMBL:ENSEMBL_Venter=0.5;
18	67682314	rs201515690	C	T	2	3	0.0582524	7.1674e-05	TOPMed	7.1674e-05	TOPMed	TOPMed=7.1674e-05;
18	71205925	rs201233173	T	A	3	2	0.0943396	0.00855313	TOPMed	0.00855313	TOPMed	TOPMed=0.008553135;
18	71551501	rs191637845	G	C	2	2	0.0545455	0.00961538	1000GENOMES:phase_3:PUR	0.00961538	1000GENOMES:phase_3:PUR	gnomADg:oth=0.00373134;gnomADg:fin=0.000593824;gnomADg:amr=0.00121655;gnomADg:asj=0.00689655;gnomADg:afr=0.00080981;gnomADg:ALL=0.00341187;gnomADg:nfe=0.00587774;TOPMed=0.003599643;1000GENOMES:phase_3:ALL=0.00119808306709265;1000GENOMES:phase_3:AFR=0.00075642965204236;1000GENOMES:phase_3:AMR=0.00432276657060519;1000GENOMES:phase_3:CLM=0.00531914893617021;1000GENOMES:phase_3:EUR=0.0009940357852882…
18	75101649	rs747303581	G	A	2	2	0.05	0.00344828	gnomADg:asj	0.00344828	gnomADg:asj	gnomADg:ALL=0.000509457;gnomADg:nfe=0.000712805;gnomADg:oth=0.00275735;gnomADg:amr=0.00117925;gnomADg:asj=0.00344828;TOPMed=0.000860092;
18	76473907	rs369751394	G	T	3	2	0.0721154	0.00657895	gnomADg:asj	0.00657895	gnomADg:asj	gnomADg:amr=0.00583658;gnomADg:asj=0.00657895;gnomADg:oth=0.00162338;gnomADg:fin=0.000472144;gnomADg:nfe=0.00262198;gnomADg:ALL=0.00182389;gnomADg:afr=0.001059;TOPMed=0.000119457;
18	78865989	rs879429200	G	C	3	2	0.0727273	0.00763359	gnomADg:asj	0.00763359	gnomADg:asj	gnomADg:fin=0.00120773;gnomADg:oth=0.00588235;gnomADg:asj=0.00763359;gnomADg:amr=0.00121359;gnomADg:afr=0.00200614;gnomADg:eas=0.000652742;gnomADg:ALL=0.00436259;gnomADg:nfe=0.00684744;
18	78865996	rs1464892296	G	A	2	2	0.0694444	0.00574713	gnomADg:asj	0.00574713	gnomADg:asj	gnomADg:ALL=0.0010755;gnomADg:nfe=0.00175703;gnomADg:afr=0.000163239;gnomADg:asj=0.00574713;gnomADg:amr=0.00341297;gnomADg:oth=0.0031348;
18	78926918	rs2959402	A	G	2	3	0.0648148	0		1	ENSEMBL:ENSEMBL_Venter	HUMANGENOME_JCVI:J.CraigVenter=1;ILLUMINA-UK:YRI=0.5;ENSEMBL:ENSEMBL_Venter=1;
18	79425277	rs1294685363	C	T	2	2	0.0787037	0.00185185	gnomADg:oth	0.00185185	gnomADg:oth	gnomADg:oth=0.00185185;gnomADg:nfe=0.00131372;gnomADg:ALL=0.00108838;gnomADg:afr=0.001386;TOPMed=7.964e-06;
19	1358219	rs188576303	T	A	2	2	0.0504587	0.00961538	1000GENOMES:phase_3:PUR	0.00961538	1000GENOMES:phase_3:PUR	gnomADg:fin=0.000306373;gnomADg:amr=0.00372208;gnomADg:oth=0.00189394;gnomADg:asj=0.00689655;gnomADg:ALL=0.00116807;gnomADg:nfe=0.00183848;TOPMed=0.001401631;1000GENOMES:phase_3:ALL=0.00179712460063898;1000GENOMES:phase_3:AMR=0.00576368876080692;1000GENOMES:phase_3:CLM=0.00531914893617021;1000GENOMES:phase_3:EUR=0.00497017892644135;1000GENOMES:phase_3:GBR=0.00549450549450549;1000GENOMES:phase_3:I…
19	8187973	rs534521010	C	A	3	2	0.0504587	0.00442478	1000GENOMES:phase_3:GWD	0.00442478	1000GENOMES:phase_3:GWD	gnomADg:nfe=0.000130107;gnomADg:oth=0.00092081;gnomADg:amr=0.00117925;gnomADg:afr=0.000576302;gnomADg:ALL=0.000287595;TOPMed=0.000342444;1000GENOMES:phase_3:ALL=0.000199680511182109;1000GENOMES:phase_3:AFR=0.00075642965204236;1000GENOMES:phase_3:GWD=0.00442477876106195;
19	8643719	rs148895813	C	T	2	2	0.0779817	0.00961538	1000GENOMES:phase_3:PUR	0.00961538	1000GENOMES:phase_3:PUR	gnomADg:nfe=0.00220379;gnomADg:afr=0.000344195;gnomADg:oth=0.00275735;gnomADg:amr=0.00943396;gnomADg:ALL=0.00159236;gnomADg:asj=0.00689655;TOPMed=0.002365252;1000GENOMES:phase_3:ALL=0.00179712460063898;1000GENOMES:phase_3:AMR=0.00432276657060519;1000GENOMES:phase_3:EUR=0.00298210735586481;1000GENOMES:phase_3:FIN=0.00505050505050505;1000GENOMES:phase_3:GIH=0.00485436893203883;1000GENOMES:phase_3:I…
19	11659284	rs7245849	A	G	3	3	0.0666667	0		1	COMPLETE_GENOMICS:YRI	ENSEMBL:ENSEMBL_Venter=1;COMPLETE_GENOMICS:CEU=0.5;COMPLETE_GENOMICS:YRI=1;BUSHMAN:BANTU=0.5;
19	13730308	rs1430326723	G	A	2	2	0.0625	0.00119048	gnomADg:oth	0.00119048	gnomADg:oth	gnomADg:nfe=0.000320102;gnomADg:ALL=0.000319719;gnomADg:eas=0.000914077;gnomADg:fin=0.000693001;gnomADg:oth=0.00119048;TOPMed=7.964e-06;
19	15674694	rs1000079460	T	C	2	2	0.0504587	0.00687277	TOPMed	0.00687277	TOPMed	gnomADg:ALL=0.00166914;gnomADg:eas=0.00359712;gnomADg:fin=0.00289017;gnomADg:afr=0.00140647;gnomADg:nfe=0.0017337;TOPMed=0.00687277;
19	18084688	rs56970232	T	G	2	3	0.12963	0.00297847	TOPMed	0.5	BUSHMAN:BUSHMAN_POP2	TOPMed=0.002978466;BUSHMAN:BUSHMAN_POP2=0.5;
19	24022070	rs111845238	A	G	2	2	0.05	0.0078125	1000GENOMES:phase_3:MXL	0.5	COMPLETE_GENOMICS:CEU	gnomADg:amr=0.00235849;gnomADg:oth=0.00183824;gnomADg:fin=0.000575374;gnomADg:afr=0.000803305;gnomADg:ALL=0.00254761;gnomADg:asj=0.00689655;gnomADg:nfe=0.00421257;TOPMed=0.004300459;COMPLETE_GENOMICS:CEU=0.5;1000GENOMES:phase_3:ALL=0.000599041533546326;1000GENOMES:phase_3:AFR=0.00075642965204236;1000GENOMES:phase_3:AMR=0.00144092219020173;1000GENOMES:phase_3:GIH=0.00485436893203883;1000GENOMES:ph…
19	32899136	rs200380912	T	C	2	2	0.0809524	0.00141756	TOPMed	0.00141756	TOPMed	gnomADg:ALL=7.30727e-05;gnomADg:fin=0.000771605;TOPMed=0.001417559;
19	35820111	rs73928315	T	C	2	2	0.0841584	0		1	ILLUMINA-UK:YRI	ILLUMINA-UK:YRI=1;BUSHMAN:BANTU=0.5;1000GENOMES:pilot_1_CHB+JPT_low_coverage_panel=0.15;
19	37500680	rs368144211	C	T	2	3	0.0742574	0.00607639	TOPMed	0.00607639	TOPMed	TOPMed=0.006076389;
19	40893300	rs12611206	T	C	2	2	0.12963	0.000430046	TOPMed	0.000430046	TOPMed	TOPMed=0.000430046;
19	43045102	rs74760174	G	A	2	2	0.0594059	0		0.5	BUSHMAN:BUSHMAN_POP2	ENSEMBL:ENSEMBL_celera=0.5;BUSHMAN:BUSHMAN_POP2=0.5;
19	44490064	rs1381315955	G	A	3	2	0.357843	1.5928e-05	TOPMed	1.5928e-05	TOPMed	TOPMed=1.5928e-05;
19	44490068	rs1297363780	G	A	2	2	0.354369	1.5928e-05	TOPMed	1.5928e-05	TOPMed	TOPMed=1.5928e-05;
19	44716515	rs1362645721	A	T	2	2	0.0801887	0.00170843	gnomADg:fin	0.00170843	gnomADg:fin	gnomADg:ALL=0.000874661;gnomADg:afr=0.000750976;gnomADg:fin=0.00170843;gnomADg:nfe=0.00103878;
19	44716516	rs1400712354	G	T	2	2	0.0787037	0.00144648	gnomADg:fin	0.00144648	gnomADg:fin	gnomADg:fin=0.00144648;gnomADg:ALL=0.000761951;gnomADg:nfe=0.000963082;gnomADg:afr=0.000553863;
19	45325159	rs369015215	A	T	2	2	0.0643564	0.00911458	gnomADg:amr	0.00911458	gnomADg:amr	gnomADg:ALL=0.00327964;gnomADg:eas=0.00277008;gnomADg:nfe=0.00312929;gnomADg:afr=0.00213461;gnomADg:asj=0.00490196;gnomADg:amr=0.00911458;gnomADg:fin=0.00520156;gnomADg:oth=0.00452489;
19	46300946	rs62135342	A	G	2	2	0.883495	0		1	COMPLETE_GENOMICS:CEU	ILLUMINA-UK:YRI=0.5;ENSEMBL:ENSEMBL_Watson=1;COMPLETE_GENOMICS:CEU=1;1000GENOMES:pilot_1_YRI_low_coverage_panel=0.822034;1000GENOMES:pilot_1_CHB+JPT_low_coverage_panel=0.733333;
19	46619573	rs1373147614	G	A	2	2	0.0607477	0.000684888	TOPMed	0.000684888	TOPMed	TOPMed=0.000684888;
19	46619577	rs747771569	G	A	2	2	0.0560748	0.000549503	TOPMed	0.000549503	TOPMed	TOPMed=0.000549503;
19	47542239	rs143443082	T	C	2	2	0.0555556	0.00934579	1000GENOMES:phase_3:TSI	0.00934579	1000GENOMES:phase_3:TSI	gnomADg:ALL=0.000638651;gnomADg:nfe=0.0009098;gnomADg:afr=0.000115154;gnomADg:amr=0.00117925;gnomADg:asj=0.00347222;gnomADg:oth=0.00276753;TOPMed=0.001178644;1000GENOMES:phase_3:ALL=0.000399361022364217;1000GENOMES:phase_3:EUR=0.00198807157057654;1000GENOMES:phase_3:TSI=0.00934579439252336;
19	52369000	rs867151014	A	T	3	2	0.0576923	0.00787402	gnomADg:asj	0.00787402	gnomADg:asj	gnomADg:afr=0.003353;gnomADg:ALL=0.00509841;gnomADg:nfe=0.00739399;gnomADg:fin=0.000668449;gnomADg:amr=0.00508475;gnomADg:asj=0.00787402;TOPMed=0.006840915;
19	55771086	rs2059149	G	T	2	4	0.095	0		0.5	ILLUMINA-UK:YRI	ILLUMINA-UK:YRI=0.5;
19	55878480	rs202232158	G	T	3	3	0.342857	7.9638e-05	TOPMed	1	HUMANGENOME_JCVI:J.CraigVenter	TOPMed=7.9638e-05;HUMANGENOME_JCVI:J.CraigVenter=1;
19	56237966	rs62122507	G	C	2	2	0.0849057	0.000350408	TOPMed	0.5	ENSEMBL:ENSEMBL_Watson	TOPMed=0.000350408;ENSEMBL:ENSEMBL_Watson=0.5;
19	57326871	rs376585016	C	T	4	2	0.377451	8.7602e-05	TOPMed	8.7602e-05	TOPMed	TOPMed=8.7602e-05;
20	3609714	rs611128	A	G	2	4	0.0931373	0		0.5	BUSHMAN:BANTU	ILLUMINA-UK:YRI=0.5;ENSEMBL:ENSEMBL_celera=0.5;BUSHMAN:BANTU=0.5;
20	8123251	rs1997922	A	T	2	3	0.15566	0		0.5	BUSHMAN:BANTU	BUSHMAN:BUSHMAN_POP2=0.5;BUSHMAN:BANTU=0.5;
20	8383243	rs147821301	G	T	2	2	0.05	0.00934579	1000GENOMES:phase_3:TSI	0.00934579	1000GENOMES:phase_3:TSI	gnomADg:nfe=0.0014908;gnomADg:ALL=0.00114664;gnomADg:asj=0.00689655;gnomADg:afr=0.000344511;gnomADg:fin=0.000287853;gnomADg:amr=0.00353774;gnomADg:oth=0.00367647;TOPMed=0.001823713;1000GENOMES:phase_3:ALL=0.000599041533546326;1000GENOMES:phase_3:AMR=0.00144092219020173;1000GENOMES:phase_3:EUR=0.00198807157057654;1000GENOMES:phase_3:MXL=0.0078125;1000GENOMES:phase_3:TSI=0.00934579439252336;
20	10161394	rs13037386	A	C	2	2	0.307339	0.00349611	TOPMed	0.00349611	TOPMed	TOPMed=0.003496114;
20	12632133	rs199776231	C	T	2	2	0.118812	0.00694444	TOPMed	0.00694444	TOPMed	TOPMed=0.006944444;
20	16716037	rs200067794	C	T	2	2	0.0648148	0.00136978	TOPMed	0.00136978	TOPMed	TOPMed=0.001369776;
20	20512240	rs6082025	T	C	2	3	0.0754717	0		0.5	BUSHMAN:BANTU	COMPLETE_GENOMICS:YRI=0.5;BUSHMAN:BANTU=0.5;
20	22725123	rs868700801	A	T	2	2	0.0733945	7.964e-06	TOPMed	7.964e-06	TOPMed	TOPMed=7.964e-06;
20	23082568	rs6113931	T	A	2	2	0.0555556	0		0.5	ENSEMBL:ENSEMBL_Watson	ENSEMBL:ENSEMBL_Watson=0.5;
20	23942655	rs1176503184	C	A	2	2	0.0590909	0.00275735	gnomADg:oth	0.00275735	gnomADg:oth	gnomADg:nfe=0.0025305;gnomADg:ALL=0.00137065;gnomADg:afr=0.000114863;gnomADg:oth=0.00275735;
20	23942666	rs1345705644	C	T	2	3	0.0590909	0.00344828	gnomADg:asj	0.00344828	gnomADg:asj	gnomADg:nfe=0.00233584;gnomADg:asj=0.00344828;gnomADg:ALL=0.00130665;gnomADg:oth=0.00275735;gnomADg:afr=0.000114863;TOPMed=7.964e-06;
20	24237493	rs3049517	C	A	2	3	0.0607477	0		0.5	ENSEMBL:ENSEMBL_Watson	ENSEMBL:ENSEMBL_Watson=0.5;
20	26110092	rs867549463	C	A	2	2	0.0509259	7.1674e-05	TOPMed	7.1674e-05	TOPMed	TOPMed=7.1674e-05;
20	26352096	rs1464222011	G	A	2	2	0.0590909	0.00828236	TOPMed	0.00828236	TOPMed	TOPMed=0.008282365;
20	28805245	rs1399535782	T	A	2	2	0.165138	0.00468272	TOPMed	0.00468272	TOPMed	TOPMed=0.004682722;
20	28809260	rs1291424885	T	A	2	2	0.122727	0.00563838	TOPMed	0.00563838	TOPMed	TOPMed=0.005638379;
20	28825336	rs1442499174	C	A	2	2	0.188073	0.00880798	TOPMed	0.00880798	TOPMed	TOPMed=0.008807977;
20	28830002	rs71180144	A	G	2	3	0.899083	0		0.5	HUMANGENOME_JCVI:J.CraigVenter	HUMANGENOME_JCVI:J.CraigVenter=0.5;
20	28833910	rs879095134	T	A	2	3	0.417431	0		0.5	HUMANGENOME_JCVI:J.CraigVenter	HUMANGENOME_JCVI:J.CraigVenter=0.5;
20	28898848	rs1431994361	C	T	2	2	0.113636	0.00724707	TOPMed	0.00724707	TOPMed	TOPMed=0.007247069;
20	28906888	rs1365170409	C	T	3	2	0.059633	0.00367132	TOPMed	0.00367132	TOPMed	TOPMed=0.003671318;
20	29227953	rs1380909364	C	A	3	2	0.0571429	0.000979549	TOPMed	0.000979549	TOPMed	TOPMed=0.000979549;
20	29230923	rs1289654555	T	G	2	2	0.0539216	0.000979549	TOPMed	0.000979549	TOPMed	TOPMed=0.000979549;
20	29250929	rs1261860991	G	A	2	2	0.052381	0.00289086	TOPMed	0.00289086	TOPMed	TOPMed=0.002890864;
20	29497366	rs1480811216	G	T	2	2	0.115741	0.00649051	TOPMed	0.00649051	TOPMed	TOPMed=0.006490507;
20	29662699	rs35578882	A	G	2	2	0.833333	0		0.5	HUMANGENOME_JCVI:J.CraigVenter	HUMANGENOME_JCVI:J.CraigVenter=0.5;
20	30168662	rs1413650962	C	A	2	2	0.0576923	0.000820273	TOPMed	0.000820273	TOPMed	TOPMed=0.000820273;
20	30464521	rs990593984	G	T	2	2	0.05	0.00823458	TOPMed	0.00823458	TOPMed	TOPMed=0.008234582;
20	30555452	rs1230184286	C	T	2	2	0.0545455	0.0085611	TOPMed	0.0085611	TOPMed	TOPMed=0.008561098;
20	30716023	rs1270528990	T	A	2	2	0.0545455	0.00942119	TOPMed	0.00942119	TOPMed	TOPMed=0.00942119;
20	31000682	rs1036967442	C	A	2	2	0.059633	9.5566e-05	TOPMed	9.5566e-05	TOPMed	TOPMed=9.5566e-05;
20	31000695	rs1046353009	A	C	2	2	0.1	9.5566e-05	TOPMed	9.5566e-05	TOPMed	TOPMed=9.5566e-05;
20	31168210	rs1261611624	G	T	3	5	0.0673077	0.00770101	TOPMed	0.00770101	TOPMed	TOPMed=0.007701007;
20	31170858	rs1385389593	A	G	2	2	0.0681818	0.00305014	TOPMed	0.00305014	TOPMed	TOPMed=0.00305014;
20	31186095	rs1352766429	A	G	3	3	0.0666667	0.00371114	TOPMed	0.00371114	TOPMed	TOPMed=0.003711137;
20	31187311	rs1010965226	G	T	2	2	0.0772727	0.00326516	TOPMed	0.00326516	TOPMed	TOPMed=0.003265163;
20	31187539	rs1002628895	C	T	2	2	0.458716	0.00156091	TOPMed	0.00156091	TOPMed	TOPMed=0.001560907;
20	32275048	rs200446474	C	T	2	2	0.05	0.000804345	TOPMed	0.000804345	TOPMed	TOPMed=0.000804345;
20	36312165	rs1049273212	C	T	2	2	0.0601852	0.00967603	TOPMed	0.00967603	TOPMed	TOPMed=0.009676032;
20	36890436	rs796623821	C	T	2	2	0.0666667	0.00809123	TOPMed	0.00809123	TOPMed	gnomADg:nfe=0.00147889;gnomADg:ALL=0.00122249;gnomADg:fin=0.000577367;gnomADg:oth=0.00196078;gnomADg:afr=0.0012766;TOPMed=0.008091233;
20	37320390	rs1052133603	C	T	2	3	0.0637255	0.00129014	TOPMed	0.00129014	TOPMed	TOPMed=0.001290138;
20	37621581	rs61404414	T	A	2	2	0.791667	0		0.5	ENSEMBL:ENSEMBL_Watson	ENSEMBL:ENSEMBL_Watson=0.5;
20	40419011	rs1248119869	A	G	2	2	0.0550459	0.00776472	TOPMed	0.00776472	TOPMed	TOPMed=0.007764717;
20	44204275	rs185175037	G	T	3	2	0.0545455	0.0078125	1000GENOMES:phase_3:MXL	0.0078125	1000GENOMES:phase_3:MXL	gnomADg:asj=0.00344828;gnomADg:amr=0.0035461;gnomADg:nfe=0.000129584;gnomADg:ALL=0.000191131;TOPMed=0.001401631;1000GENOMES:phase_3:ALL=0.000399361022364217;1000GENOMES:phase_3:AMR=0.00288184438040346;1000GENOMES:phase_3:CLM=0.00531914893617021;1000GENOMES:phase_3:MXL=0.0078125;
20	44279452	rs150099563	G	A	2	2	0.0590909	0.00531915	1000GENOMES:phase_3:CLM	0.00531915	1000GENOMES:phase_3:CLM	gnomADg:oth=0.00184162;gnomADg:asj=0.00344828;gnomADg:amr=0.00353774;gnomADg:afr=0.000114758;gnomADg:nfe=0.000908737;gnomADg:eas=0.00385109;gnomADg:ALL=0.000860475;TOPMed=0.002580275;1000GENOMES:phase_3:ALL=0.000599041533546326;1000GENOMES:phase_3:AMR=0.00144092219020173;1000GENOMES:phase_3:CHS=0.00476190476190476;1000GENOMES:phase_3:CLM=0.00531914893617021;1000GENOMES:phase_3:EAS=0.0009920634920…
20	45600705	rs1234245180	T	C	2	2	0.0566038	0.00186567	gnomADg:oth	0.00186567	gnomADg:oth	gnomADg:oth=0.00186567;gnomADg:fin=0.00117233;gnomADg:afr=0.000414938;gnomADg:ALL=0.000368098;gnomADg:nfe=0.000131372;TOPMed=0.000159276;
20	45649830	rs559301804	A	G	2	2	0.05	0.00589623	gnomADg:amr	0.00589623	gnomADg:amr	gnomADg:nfe=0.00162127;gnomADg:ALL=0.00137047;gnomADg:asj=0.00344828;gnomADg:oth=0.00092081;gnomADg:amr=0.00589623;gnomADg:afr=0.00126466;TOPMed=0.001521088;1000GENOMES:phase_3:ALL=0.000199680511182109;1000GENOMES:phase_3:EUR=0.00099403578528827;1000GENOMES:phase_3:TSI=0.00467289719626168;
20	45697742	rs958944253	C	T	2	2	0.07	0.00730282	TOPMed	0.00730282	TOPMed	TOPMed=0.007302816;
20	45986503	rs111390611	C	T	2	2	0.0681818	0.00785232	TOPMed	0.00785232	TOPMed	TOPMed=0.007852319;
20	55512341	rs1006882801	T	C	2	2	0.05	0.00205466	TOPMed	0.00205466	TOPMed	TOPMed=0.002054664;
20	56574880	rs142224197	T	G	2	2	0.0636364	0.00980392	1000GENOMES:phase_3:ITU	0.00980392	1000GENOMES:phase_3:STU	gnomADg:ALL=0.00264635;gnomADg:asj=0.00344828;gnomADg:afr=0.000689814;gnomADg:fin=0.000575705;gnomADg:amr=0.00471698;gnomADg:oth=0.00367647;gnomADg:nfe=0.00428405;TOPMed=0.00348815;1000GENOMES:phase_3:ALL=0.00139776357827476;1000GENOMES:phase_3:EUR=0.00099403578528827;1000GENOMES:phase_3:GIH=0.00970873786407767;1000GENOMES:phase_3:ITU=0.00980392156862745;1000GENOMES:phase_3:SAS=0.0061349693251533…
20	57882731	rs531540836	G	C	2	2	0.059633	0.00581395	1000GENOMES:phase_3:BEB	0.00581395	1000GENOMES:phase_3:BEB	gnomADg:afr=0.000459453;gnomADg:ALL=0.000828712;gnomADg:nfe=0.00103802;gnomADg:oth=0.00092081;gnomADg:fin=0.000575705;gnomADg:amr=0.00236967;gnomADg:asj=0.00344828;TOPMed=0.001640545;1000GENOMES:phase_3:ALL=0.00119808306709265;1000GENOMES:phase_3:BEB=0.00581395348837209;1000GENOMES:phase_3:CEU=0.00505050505050505;1000GENOMES:phase_3:EUR=0.00099403578528827;1000GENOMES:phase_3:GIH=0.00485436893203…
20	57891750	rs149215938	G	A	2	2	0.0550459	0.00581395	1000GENOMES:phase_3:BEB	0.00581395	1000GENOMES:phase_3:BEB	gnomADg:nfe=0.00103667;gnomADg:ALL=0.000827815;gnomADg:asj=0.00344828;gnomADg:afr=0.000459137;gnomADg:fin=0.000575374;gnomADg:oth=0.000919118;gnomADg:amr=0.00235849;TOPMed=0.001640545;1000GENOMES:phase_3:ALL=0.00119808306709265;1000GENOMES:phase_3:BEB=0.00581395348837209;1000GENOMES:phase_3:CEU=0.00505050505050505;1000GENOMES:phase_3:EUR=0.00099403578528827;1000GENOMES:phase_3:GIH=0.0048543689320…
20	57908689	rs142570344	C	A	4	2	0.0504587	0.00520833	1000GENOMES:phase_3:PJL	0.00520833	1000GENOMES:phase_3:PJL	gnomADg:nfe=0.00110204;gnomADg:ALL=0.000923567;gnomADg:asj=0.00344828;gnomADg:afr=0.000573789;gnomADg:eas=0.000641026;gnomADg:fin=0.000575705;gnomADg:oth=0.000919118;gnomADg:amr=0.00235849;TOPMed=0.00177593;1000GENOMES:phase_3:ALL=0.000998402555910543;1000GENOMES:phase_3:CEU=0.00505050505050505;1000GENOMES:phase_3:EUR=0.00198807157057654;1000GENOMES:phase_3:ITU=0.00490196078431373;1000GENOMES:pha…
20	61603274	rs150824256	G	A	2	2	0.0555556	0.00961538	1000GENOMES:phase_3:PUR	0.00961538	1000GENOMES:phase_3:PUR	gnomADg:nfe=0.00123329;gnomADg:ALL=0.000733091;gnomADg:afr=0.000229674;gnomADg:asj=0.00344828;gnomADg:oth=0.000919118;TOPMed=0.000963621;1000GENOMES:phase_3:ALL=0.000798722044728434;1000GENOMES:phase_3:AMR=0.00288184438040346;1000GENOMES:phase_3:EUR=0.00198807157057654;1000GENOMES:phase_3:IBS=0.00467289719626168;1000GENOMES:phase_3:PUR=0.00961538461538462;1000GENOMES:phase_3:TSI=0.004672897196261…
20	63492191	rs1245328904	T	A	2	2	0.113636	0.00141243	gnomADg:eas	0.00141243	gnomADg:eas	gnomADg:eas=0.00141243;gnomADg:fin=0.00029976;gnomADg:amr=0.00124688;gnomADg:afr=0.000892857;gnomADg:ALL=0.000843407;gnomADg:nfe=0.000939578;
20	63626275	rs370506127	C	T	2	2	0.0613208	0.00432435	TOPMed	0.00432435	TOPMed	TOPMed=0.00432435;
21	9573029	rs1268926147	G	C	2	2	0.222727	0.000461901	TOPMed	0.000461901	TOPMed	TOPMed=0.000461901;
21	10375362	rs469778	T	C	2	2	0.877273	0		0.5	BUSHMAN:BUSHMAN_POP	HUMANGENOME_JCVI:J.CraigVenter=0.5;BUSHMAN:BUSHMAN_POP=0.5;
21	15880356	rs1050654417	C	T	2	3	0.0571429	0.00684092	TOPMed	0.00684092	TOPMed	TOPMed=0.006840915;
21	25793626	rs11911385	G	T	2	2	0.17	0		1	COMPLETE_GENOMICS:YRI	ILLUMINA-UK:YRI=1;ENSEMBL:ENSEMBL_celera=0.5;COMPLETE_GENOMICS:YRI=1;
21	26311562	rs75190919	C	T	2	2	0.0740741	0.00912409	gnomADg:oth	0.5	ILLUMINA-UK:YRI	gnomADg:ALL=0.00250758;gnomADg:eas=0.00109649;gnomADg:nfe=0.0031401;gnomADg:afr=0.00114635;gnomADg:asj=0.00657895;gnomADg:amr=0.00253807;gnomADg:fin=0.00184275;gnomADg:oth=0.00912409;TOPMed=0.008011595;ILLUMINA-UK:YRI=0.5;
21	34530629	rs76732551	T	G	2	2	0.117647	0.00416507	TOPMed	1	ENSEMBL:ENSEMBL_celera	TOPMed=0.004165074;ENSEMBL:ENSEMBL_celera=1;
21	35038607	rs62218494	C	G	2	2	0.0792079	0		0.5	ENSEMBL:ENSEMBL_Watson	ENSEMBL:ENSEMBL_Watson=0.5;
21	35442631	rs140925810	G	A	2	2	0.0590909	0.0078125	1000GENOMES:phase_3:MXL	0.0078125	1000GENOMES:phase_3:MXL	gnomADg:asj=0.00344828;gnomADg:amr=0.00353774;gnomADg:ALL=0.000318613;gnomADg:nfe=0.000389055;TOPMed=0.000653033;1000GENOMES:phase_3:ALL=0.000798722044728434;1000GENOMES:phase_3:AMR=0.00144092219020173;1000GENOMES:phase_3:EAS=0.000992063492063492;1000GENOMES:phase_3:EUR=0.00099403578528827;1000GENOMES:phase_3:GIH=0.00485436893203883;1000GENOMES:phase_3:JPT=0.00480769230769231;1000GENOMES:phase_3:…
21	35443683	rs186565324	C	G	2	2	0.0504587	0.00934579	1000GENOMES:phase_3:TSI	0.00934579	1000GENOMES:phase_3:TSI	gnomADg:ALL=0.000796533;gnomADg:nfe=0.00116671;gnomADg:oth=0.00275735;gnomADg:amr=0.00471698;TOPMed=0.001122898;1000GENOMES:phase_3:ALL=0.000798722044728434;1000GENOMES:phase_3:AFR=0.00075642965204236;1000GENOMES:phase_3:EUR=0.00298210735586481;1000GENOMES:phase_3:IBS=0.00467289719626168;1000GENOMES:phase_3:GWD=0.00442477876106195;1000GENOMES:phase_3:TSI=0.00934579439252336;
21	37192528	rs1455236709	A	G	3	2	0.0619048	0.00304878	gnomADg:oth	0.00304878	gnomADg:oth	gnomADg:fin=0.00102041;gnomADg:oth=0.00304878;gnomADg:nfe=0.00200364;gnomADg:ALL=0.00134187;TOPMed=7.964e-06;
21	37192530	rs1403627838	A	G	2	2	0.0619048	0.0027027	gnomADg:oth	0.0027027	gnomADg:oth	gnomADg:ALL=0.00111173;gnomADg:oth=0.0027027;gnomADg:fin=0.000900901;gnomADg:nfe=0.00163613;
21	38724588	rs12483100	T	C	2	2	0.0601852	0		1	ENSEMBL:ENSEMBL_Venter	ENSEMBL:ENSEMBL_Venter=1;ENSEMBL:ENSEMBL_Watson=0.5;
21	38920362	rs113177245	T	C	2	2	0.0787037	0.00854701	gnomADg:asj	0.5	COMPLETE_GENOMICS:PGP	gnomADg:afr=0.0011236;gnomADg:nfe=0.00279009;gnomADg:eas=0.000739645;gnomADg:ALL=0.00240974;gnomADg:fin=0.00540541;gnomADg:oth=0.00125628;gnomADg:asj=0.00854701;TOPMed=0.002723624;COMPLETE_GENOMICS:PGP=0.5;
21	38920365	rs199623942	T	C	3	2	0.0733945	0.00503876	gnomADg:fin	0.00503876	gnomADg:fin	gnomADg:nfe=0.0019685;gnomADg:ALL=0.00181576;gnomADg:asj=0.00359712;gnomADg:oth=0.0010846;gnomADg:fin=0.00503876;gnomADg:eas=0.000672948;gnomADg:afr=0.000824629;TOPMed=0.000175204;
21	39639351	rs12627649	C	T	2	2	0.055	0		0.5	ENSEMBL:ENSEMBL_Venter	ENSEMBL:ENSEMBL_Venter=0.5;
21	40913400	rs879395471	C	T	2	2	0.333333	7.964e-06	TOPMed	7.964e-06	TOPMed	TOPMed=7.964e-06;
21	44394317	rs201408280	C	T	2	2	0.0544554	0.00268381	TOPMed	0.00268381	TOPMed	TOPMed=0.002683805;
22	11044116	rs1214846883	G	C	2	2	0.0590909	0.00219801	TOPMed	0.00219801	TOPMed	TOPMed=0.002198012;
22	11212448	rs1015201242	C	T	2	2	0.0504587	0.000676924	TOPMed	0.000676924	TOPMed	TOPMed=0.000676924;
22	11356407	rs71243360	C	T	2	2	0.432692	0		0.5	HUMANGENOME_JCVI:J.CraigVenter	HUMANGENOME_JCVI:J.CraigVenter=0.5;
22	11580631	rs1470420293	G	A	2	2	0.0863636	0.00244489	TOPMed	0.00244489	TOPMed	TOPMed=0.00244489;
22	12692898	rs1377979359	T	C	2	2	0.457547	3.9819e-05	TOPMed	3.9819e-05	TOPMed	TOPMed=3.9819e-05;
22	16709840	rs2190740	T	C	2	2	0.894495	0		1	BUSHMAN:BANTU	AFFY:AfAm=0.916667;AFFY:Caucasian=0.875;AFFY:Asian=1;AFFY:CEPH=1;AFFY:PDpanel=0.975;CSHL-HAPMAP:HapMap-CEU=0.792035;CSHL-HAPMAP:HapMap-HCB=0.94186;CSHL-HAPMAP:HapMap-JPT=0.947674;CSHL-HAPMAP:HapMap-YRI=1;CSHL-HAPMAP:HAPMAP-ASW=0.938776;CSHL-HAPMAP:HAPMAP-CHB=0.926829;CSHL-HAPMAP:HAPMAP-CHD=0.952941;CSHL-HAPMAP:HAPMAP-GIH=0.755682;CSHL-HAPMAP:HAPMAP-MEX=0.88;CSHL-HAPMAP:HAPMAP-MKK=0.98951;CSHL-HAP…
22	25418038	rs961425959	C	T	2	2	0.0666667	0.00680906	TOPMed	0.00680906	TOPMed	TOPMed=0.00680906;
22	27260636	rs574536355	T	C	2	2	0.0504587	0.00505051	1000GENOMES:phase_3:LWK	0.00505051	1000GENOMES:phase_3:LWK	gnomADg:ALL=0.000797092;gnomADg:amr=0.00117925;gnomADg:afr=0.000230044;gnomADg:nfe=0.00142727;TOPMed=0.001314029;1000GENOMES:phase_3:ALL=0.000399361022364217;1000GENOMES:phase_3:AFR=0.00075642965204236;1000GENOMES:phase_3:EUR=0.00099403578528827;1000GENOMES:phase_3:LWK=0.00505050505050505;1000GENOMES:phase_3:TSI=0.00467289719626168;
22	27945555	rs941455401	C	T	2	2	0.0539216	0.00198299	TOPMed	0.00198299	TOPMed	TOPMed=0.001982989;
22	28398992	rs542396155	A	G	2	2	0.0504587	0.00934579	1000GENOMES:phase_3:TSI	0.00934579	1000GENOMES:phase_3:TSI	gnomADg:nfe=0.000800641;gnomADg:ALL=0.000501337;gnomADg:afr=0.00011854;gnomADg:amr=0.00274725;TOPMed=0.000573394;1000GENOMES:phase_3:ALL=0.000399361022364217;1000GENOMES:phase_3:EUR=0.00198807157057654;1000GENOMES:phase_3:TSI=0.00934579439252336;
22	29721042	rs191229299	G	A	2	2	0.0590909	0.00689655	gnomADg:asj	0.00689655	gnomADg:asj	gnomADg:afr=0.000115287;gnomADg:ALL=0.000607106;gnomADg:nfe=0.000780133;gnomADg:fin=0.000289017;gnomADg:asj=0.00689655;gnomADg:amr=0.0035461;TOPMed=0.000907875;
22	30277407	rs200513095	C	T	2	2	0.0588235	0.00476236	TOPMed	0.00476236	TOPMed	TOPMed=0.00476236;
22	32962846	rs77237823	A	G	2	2	0.0544554	0.00883187	TOPMed	1	ENSEMBL:ENSEMBL_Venter	TOPMed=0.008831868;ENSEMBL:ENSEMBL_Venter=1;
22	34174738	rs739109	C	G	3	2	0.268182	0.00657811	TOPMed	0.00657811	TOPMed	TOPMed=0.006578109;
22	35463775	rs375014776	T	C	2	2	0.0636364	0.00270758	gnomADg:fin	0.00270758	gnomADg:fin	gnomADg:ALL=0.00149813;gnomADg:afr=0.00199203;gnomADg:fin=0.00270758;gnomADg:eas=0.00115473;gnomADg:oth=0.00150602;gnomADg:nfe=0.00108507;
22	36528420	rs78604521	G	T	3	2	0.0747664	0.00469069	TOPMed	0.00469069	TOPMed	TOPMed=0.004690686;
22	37226844	rs116118746	C	T	3	2	0.09	1.5928e-05	TOPMed	1.5928e-05	TOPMed	TOPMed=1.5928e-05;
22	37799278	rs562078414	T	C	2	2	0.0590909	0.00934579	1000GENOMES:phase_3:TSI	0.00934579	1000GENOMES:phase_3:TSI	gnomADg:nfe=0.00427683;gnomADg:ALL=0.0027385;gnomADg:afr=0.000917852;gnomADg:fin=0.000576369;gnomADg:oth=0.00367647;gnomADg:amr=0.00707547;TOPMed=0.003806702;1000GENOMES:phase_3:ALL=0.00139776357827476;1000GENOMES:phase_3:EUR=0.00397614314115308;1000GENOMES:phase_3:FIN=0.00505050505050505;1000GENOMES:phase_3:IBS=0.00467289719626168;1000GENOMES:phase_3:ITU=0.00490196078431373;1000GENOMES:phase_3:P…
22	37923251	rs369024859	G	A	2	2	0.0648148	0.00825472	gnomADg:amr	0.00825472	gnomADg:amr	gnomADg:afr=0.000927644;gnomADg:nfe=0.00419177;gnomADg:ALL=0.00273734;gnomADg:fin=0.000588928;gnomADg:oth=0.00374532;gnomADg:amr=0.00825472;TOPMed=0.003838558;1000GENOMES:phase_3:ALL=0.000599041533546326;1000GENOMES:phase_3:EUR=0.00099403578528827;1000GENOMES:phase_3:FIN=0.00505050505050505;1000GENOMES:phase_3:ITU=0.00490196078431373;1000GENOMES:phase_3:PJL=0.00520833333333333;1000GENOMES:phase_3…
22	39566031	rs1482175202	G	A	2	2	0.0694444	0.00131062	gnomADg:eas	0.00131062	gnomADg:eas	gnomADg:nfe=0.00124607;gnomADg:eas=0.00131062;gnomADg:fin=0.000578704;gnomADg:oth=0.000938086;gnomADg:afr=0.000818713;gnomADg:ALL=0.0010009;
22	39566035	rs1415264055	G	T	2	2	0.059633	0.00201072	gnomADg:eas	0.00201072	gnomADg:eas	gnomADg:ALL=0.00111118;gnomADg:fin=0.000580046;gnomADg:eas=0.00201072;gnomADg:oth=0.00095057;gnomADg:afr=0.000948767;gnomADg:nfe=0.0013289;
22	39566053	rs1374535283	A	G	2	2	0.0555556	0.000159276	TOPMed	0.000159276	TOPMed	TOPMed=0.000159276;
22	39566055	rs1365958411	G	A	2	2	0.0550459	0.00198675	gnomADg:eas	0.00198675	gnomADg:eas	gnomADg:afr=0.000240211;gnomADg:eas=0.00198675;gnomADg:ALL=0.000360632;gnomADg:nfe=0.000398883;
22	41835234	rs112578360	A	T	2	2	0.107843	0		0.5	COMPLETE_GENOMICS:YRI	COMPLETE_GENOMICS:YRI=0.5;
22	48605204	rs1246795003	A	G	2	4	0.0576923	0.00657895	gnomADg:asj	0.00657895	gnomADg:asj	gnomADg:ALL=0.00217801;gnomADg:asj=0.00657895;gnomADg:afr=0.000228311;gnomADg:oth=0.005;gnomADg:amr=0.00174216;gnomADg:eas=0.0012987;gnomADg:nfe=0.00370828;TOPMed=0.005256116;
22	48882294	rs184654453	C	A	2	2	0.0590909	0.00588235	1000GENOMES:phase_3:PEL	0.00588235	1000GENOMES:phase_3:PEL	gnomADg:nfe=0.00150386;gnomADg:asj=0.00347222;gnomADg:ALL=0.00102861;gnomADg:afr=0.000232504;gnomADg:amr=0.0035545;gnomADg:oth=0.00279851;TOPMed=0.001728147;1000GENOMES:phase_3:ALL=0.00119808306709265;1000GENOMES:phase_3:ACB=0.00520833333333333;1000GENOMES:phase_3:AFR=0.00075642965204236;1000GENOMES:phase_3:AMR=0.00432276657060519;1000GENOMES:phase_3:CLM=0.00531914893617021;1000GENOMES:phase_3:EU…
22	49094635	rs190446970	C	T	2	2	0.0545455	0.00934579	1000GENOMES:phase_3:IBS	0.00934579	1000GENOMES:phase_3:TSI	gnomADg:oth=0.0037037;gnomADg:amr=0.00119617;gnomADg:afr=0.000115527;gnomADg:asj=0.00689655;gnomADg:ALL=0.00137997;gnomADg:nfe=0.0022846;TOPMed=0.002524529;1000GENOMES:phase_3:ALL=0.00119808306709265;1000GENOMES:phase_3:AMR=0.00144092219020173;1000GENOMES:phase_3:EUR=0.00397614314115308;1000GENOMES:phase_3:IBS=0.00934579439252336;1000GENOMES:phase_3:PUR=0.00480769230769231;1000GENOMES:phase_3:SAS…
22	49119027	rs71311660	G	T	3	3	0.0504587	7.964e-06	TOPMed	1	HUMANGENOME_JCVI:J.CraigVenter	TOPMed=7.964e-06;HUMANGENOME_JCVI:J.CraigVenter=1;
22	49164440	rs10427731	A	C	2	2	0.087963	0.0008362	TOPMed	0.0008362	TOPMed	TOPMed=0.0008362;
