# Supplementary material for: An integrated personal and population-based Egyptian genome reference
Source: Nat Commun. 2020 Sep 18;11:4719. doi: 10.1038/s41467-020-17964-1 (PMC7501257; doi:10.1038/s41467-020-17964-1)
Supplement: Supplementary file 18 — Supplementary Data 15 [file 41467_2020_17964_MOESM18_ESM.xlsx]

## Sheet: Supplementary Data 15
Supplementary Data 15: VEP annotation of four Egyptian-specific common variants with a CADD deleteriousness score of more than 20; ordered by chromosome and position.
CHROM	POS	ID	REF	ALT	Allele	Consequence	IMPACT	SYMBOL	Gene	Feature_type	Feature	BIOTYPE	EXON	INTRON	HGVSc	HGVSp	cDNA_position	CDS_position	Protein_position	Amino_acids	Codons	Existing_variation	DISTANCE	STRAND	FLAGS	VARIANT_CLASS	SYMBOL_SOURCE	HGNC_ID	CANONICAL	TSL	APPRIS	CCDS	ENSP	SWISSPROT	TREMBL	UNIPARC	REFSEQ_MATCH	SOURCE	GIVEN_REF	USED_REF	BAM_EDIT	GENE_PHENO	NEAREST	SIFT	PolyPhen	DOMAINS	HGVS_OFFSET	AF	AFR_AF
chr1	207472877	rs143614333	G	A	A	missense_variant	MODERATE	CR2	ENSG00000117322	Transcript	ENST00000367057	protein_coding	10/20		ENST00000367057.7:c.1676G>A	ENSP00000356024.3:p.Gly559Glu	1865/4240	1676/3279	559/1092	G/E	gGg/gAg	rs143614333		1		SNV	HGNC	HGNC:2336	YES	1	A2	CCDS31007.1	ENSP00000356024	P20023		UPI0000366600		Ensembl	G	G		1	CR2	deleterious(0)	probably_damaging(0.967)	Gene3D:2.10.70.10&Pfam_domain:PF00084&PROSITE_profiles:PS50923&hmmpanther:PTHR19325&hmmpanther:PTHR19325:SF391&SMART_domains:SM00032&Superfamily_domains:SSF57535		0.0006	0.0008
chr1	207472877	rs143614333	G	A	A	missense_variant	MODERATE	CR2	ENSG00000117322	Transcript	ENST00000367058	protein_coding	10/19		ENST00000367058.7:c.1676G>A	ENSP00000356025.3:p.Gly559Glu	1865/4063	1676/3102	559/1033	G/E	gGg/gAg	rs143614333		1		SNV	HGNC	HGNC:2336		1	P3	CCDS1478.1	ENSP00000356025	P20023		UPI000013D4F7		Ensembl	G	G		1	CR2	deleterious(0.01)	probably_damaging(0.992)	Gene3D:2.10.70.10&Pfam_domain:PF00084&PROSITE_profiles:PS50923&hmmpanther:PTHR19325&hmmpanther:PTHR19325:SF391&SMART_domains:SM00032&Superfamily_domains:SSF57535		0.0006	0.0008
chr1	207472877	rs143614333	G	A	A	missense_variant	MODERATE	CR2	ENSG00000117322	Transcript	ENST00000367059	protein_coding	10/18		ENST00000367059.3:c.1676G>A	ENSP00000356026.3:p.Gly559Glu	1865/3877	1676/2916	559/971	G/E	gGg/gAg	rs143614333		1		SNV	HGNC	HGNC:2336		1			ENSP00000356026		Q5SR47	UPI00004589DB		Ensembl	G	G		1	CR2	deleterious(0)	probably_damaging(0.992)	Gene3D:2.10.70.10&Pfam_domain:PF00084&PROSITE_profiles:PS50923&hmmpanther:PTHR19325&hmmpanther:PTHR19325:SF391&SMART_domains:SM00032&Superfamily_domains:SSF57535		0.0006	0.0008
chr1	207472877	rs143614333	G	A	A	downstream_gene_variant	MODIFIER	CR2	ENSG00000117322	Transcript	ENST00000475194	processed_transcript										rs143614333	905	1		SNV	HGNC	HGNC:2336		5								Ensembl	G	G		1	CR2					0.0006	0.0008
chr1	207472877	rs143614333	G	A	A	downstream_gene_variant	MODIFIER	CR2	ENSG00000117322	Transcript	ENST00000485707	processed_transcript										rs143614333	2944	1		SNV	HGNC	HGNC:2336		2								Ensembl	G	G		1	CR2					0.0006	0.0008
chr1	207472877	rs143614333	G	A	A	3_prime_UTR_variant	MODIFIER	CR2	ENSG00000117322	Transcript	ENST00000640301	protein_coding	2/2		ENST00000640301.1:c.*6G>A		126/151					rs143614333		1		SNV	HGNC	HGNC:2336		1			ENSP00000491608		A0A1W2PPV2	UPI0000035324		Ensembl	G	G		1	CR2					0.0006	0.0008
chr1	207472877	rs143614333	G	A	A	missense_variant	MODERATE	CR2	1380	Transcript	NM_001006658.2	protein_coding	10/20		NM_001006658.2:c.1676G>A	NP_001006659.1:p.Gly559Glu	1795/4170	1676/3279	559/1092	G/E	gGg/gAg	rs143614333		1		SNV	EntrezGene	HGNC:2336					NP_001006659.1					RefSeq	G	G	OK		CR2	deleterious(0)	probably_damaging(0.967)			0.0006	0.0008
chr1	207472877	rs143614333	G	A	A	missense_variant	MODERATE	CR2	1380	Transcript	NM_001877.4	protein_coding	10/19		NM_001877.4:c.1676G>A	NP_001868.2:p.Gly559Glu	1795/3993	1676/3102	559/1033	G/E	gGg/gAg	rs143614333		1		SNV	EntrezGene	HGNC:2336					NP_001868.2					RefSeq	G	G	OK		CR2	deleterious(0.01)	probably_damaging(0.992)			0.0006	0.0008
chr1	207472877	rs143614333	G	A	A	missense_variant	MODERATE	CR2	1380	Transcript	XM_011509206.3	protein_coding	10/20		XM_011509206.3:c.1307G>A	XP_011507508.1:p.Gly436Glu	1686/4056	1307/2910	436/969	G/E	gGg/gAg	rs143614333		1		SNV	EntrezGene	HGNC:2336					XP_011507508.1					RefSeq	G	G			CR2					0.0006	0.0008
chr9	133153893	rs143563851	C	T	T	downstream_gene_variant	MODIFIER	GBGT1	ENSG00000148288	Transcript	ENST00000372038	protein_coding										rs143563851&COSM4163479	182	-1		SNV	HGNC	HGNC:20460		3			ENSP00000361108		Q5T7V0	UPI000046FE61		Ensembl	C	C			RALGDS					0.001	0
chr9	133153893	rs143563851	C	T	T	missense_variant	MODERATE	GBGT1	ENSG00000148288	Transcript	ENST00000372040	protein_coding	7/7		ENST00000372040.8:c.728G>A	ENSP00000361110.3:p.Arg243His	1040/1985	728/1044	243/347	R/H	cGc/cAc	rs143563851&COSM4163479		-1		SNV	HGNC	HGNC:20460	YES	1	P3	CCDS6960.1	ENSP00000361110	Q8N5D6	J7Q0Z1	UPI000013DB02		Ensembl	C	C			RALGDS	deleterious(0.03)	probably_damaging(0.996)	Gene3D:3.90.550.10&Pfam_domain:PF03414&hmmpanther:PTHR10462&hmmpanther:PTHR10462:SF29&Superfamily_domains:SSF53448&Conserved_Domains:cd02515		0.001	0
chr9	133153893	rs143563851	C	T	T	missense_variant	MODERATE	GBGT1	ENSG00000148288	Transcript	ENST00000372043	protein_coding	7/7		ENST00000372043.7:c.709G>A	ENSP00000361113.3:p.Ala237Thr	995/1935	709/885	237/294	A/T	Gca/Aca	rs143563851&COSM4163479		-1		SNV	HGNC	HGNC:20460		2		CCDS65176.1	ENSP00000361113	Q8N5D6		UPI000046FE60		Ensembl	C	C			RALGDS	deleterious_low_confidence(0)	unknown(0)			0.001	0
chr9	133153893	rs143563851	C	T	T	upstream_gene_variant	MODIFIER	RALGDS	ENSG00000160271	Transcript	ENST00000393160	protein_coding										rs143563851&COSM4163479	4559	-1		SNV	HGNC	HGNC:9842		1	A2	CCDS43897.1	ENSP00000376867	Q12967		UPI00003775F5		Ensembl	C	C		1	RALGDS					0.001	0
chr9	133153893	rs143563851	C	T	T	3_prime_UTR_variant	MODIFIER	GBGT1	ENSG00000148288	Transcript	ENST00000470431	protein_coding	6/6		ENST00000470431.5:c.*1281G>A		1930/2870					rs143563851&COSM4163479		-1		SNV	HGNC	HGNC:20460		1			ENSP00000495017		J7PW20	UPI000153D4EB		Ensembl	C	C			RALGDS					0.001	0
chr9	133153893	rs143563851	C	T	T	non_coding_transcript_exon_variant	MODIFIER	GBGT1	ENSG00000148288	Transcript	ENST00000472281	retained_intron	5/5		ENST00000472281.5:n.2008G>A		2008/2948					rs143563851&COSM4163479		-1		SNV	HGNC	HGNC:20460		2								Ensembl	C	C			RALGDS					0.001	0
chr9	133153893	rs143563851	C	T	T	missense_variant	MODERATE	GBGT1	ENSG00000148288	Transcript	ENST00000540636	protein_coding	6/6		ENST00000540636.6:c.677G>A	ENSP00000437663.1:p.Arg226His	958/1449	677/993	226/330	R/H	cGc/cAc	rs143563851&COSM4163479		-1		SNV	HGNC	HGNC:20460		2	A2	CCDS65175.1	ENSP00000437663	Q8N5D6		UPI00019151E0		Ensembl	C	C			RALGDS	deleterious(0.03)	probably_damaging(0.996)	Gene3D:3.90.550.10&Pfam_domain:PF03414&hmmpanther:PTHR10462&hmmpanther:PTHR10462:SF29&Superfamily_domains:SSF53448&Conserved_Domains:cd02515		0.001	0
chr9	133153893	rs143563851	C	T	T	3_prime_UTR_variant	MODIFIER	GBGT1	ENSG00000148288	Transcript	ENST00000646215	protein_coding	7/7		ENST00000646215.1:c.*282G>A		1046/1512					rs143563851&COSM4163479		-1		SNV	HGNC	HGNC:20460					ENSP00000493832		A0A2R8Y4A7	UPI000D196B41		Ensembl	C	C			RALGDS					0.001	0
chr9	133153893	rs143563851	C	T	T	intron_variant	MODIFIER	AL162417.1	ENSG00000285245	Transcript	ENST00000647146	protein_coding		6/22	ENST00000647146.1:c.396+1285G>A							rs143563851&COSM4163479		-1		SNV	Clone_based_ensembl_gene		YES		P1		ENSP00000493691		A0A2R8Y471	UPI0002064E01		Ensembl	C	C			RALGDS					0.001	0
chr9	133153893	rs143563851	C	T	T	upstream_gene_variant	MODIFIER	RALGDS	5900	Transcript	NM_001042368.2	protein_coding										rs143563851&COSM4163479	4673	-1		SNV	EntrezGene	HGNC:9842					NP_001035827.1					RefSeq	C	C	OK		RALGDS					0.001	0
chr9	133153893	rs143563851	C	T	T	missense_variant	MODERATE	GBGT1	26301	Transcript	NM_001282629.1	protein_coding	7/7		NM_001282629.1:c.709G>A	NP_001269558.1:p.Ala237Thr	1021/1966	709/885	237/294	A/T	Gca/Aca	rs143563851&COSM4163479		-1		SNV	EntrezGene	HGNC:20460					NP_001269558.1					RefSeq	C	C			RALGDS	deleterious_low_confidence(0)	unknown(0)			0.001	0
chr9	133153893	rs143563851	C	T	T	missense_variant	MODERATE	GBGT1	26301	Transcript	NM_001282632.1	protein_coding	6/6		NM_001282632.1:c.677G>A	NP_001269561.1:p.Arg226His	989/1934	677/993	226/330	R/H	cGc/cAc	rs143563851&COSM4163479		-1		SNV	EntrezGene	HGNC:20460					NP_001269561.1					RefSeq	C	C			RALGDS	deleterious(0.03)	probably_damaging(0.996)			0.001	0
chr9	133153893	rs143563851	C	T	T	missense_variant	MODERATE	GBGT1	26301	Transcript	NM_001288572.1	protein_coding	7/7		NM_001288572.1:c.587G>A	NP_001275501.1:p.Arg196His	1077/2022	587/903	196/300	R/H	cGc/cAc	rs143563851&COSM4163479		-1		SNV	EntrezGene	HGNC:20460					NP_001275501.1					RefSeq	C	C	OK		RALGDS	deleterious(0.03)	probably_damaging(0.996)			0.001	0
chr9	133153893	rs143563851	C	T	T	missense_variant	MODERATE	GBGT1	26301	Transcript	NM_001288573.1	protein_coding	7/7		NM_001288573.1:c.320G>A	NP_001275502.1:p.Arg107His	1077/2022	320/636	107/211	R/H	cGc/cAc	rs143563851&COSM4163479		-1		SNV	EntrezGene	HGNC:20460					NP_001275502.1					RefSeq	C	C	OK		RALGDS	deleterious(0.05)	probably_damaging(0.996)			0.001	0
chr9	133153893	rs143563851	C	T	T	missense_variant	MODERATE	GBGT1	26301	Transcript	NM_021996.5	protein_coding	7/7		NM_021996.5:c.728G>A	NP_068836.2:p.Arg243His	1040/1985	728/1044	243/347	R/H	cGc/cAc	rs143563851&COSM4163479		-1		SNV	EntrezGene	HGNC:20460					NP_068836.2					RefSeq	C	C			RALGDS	deleterious(0.03)	probably_damaging(0.996)			0.001	0
chr11	122070161	rs149704618	T	C	C	intron_variant&non_coding_transcript_variant	MODIFIER	MIR100HG	ENSG00000255248	Transcript	ENST00000530955	lincRNA		1/1	ENST00000530955.2:n.256+31286A>G							rs149704618		-1		SNV	HGNC	HGNC:39522		5								Ensembl	T	T			BLID					0.0008	0.0008
chr11	122070161	rs149704618	T	C	C	upstream_gene_variant	MODIFIER	MIR100HG	ENSG00000255248	Transcript	ENST00000531470	lincRNA										rs149704618	5	-1		SNV	HGNC	HGNC:39522		4								Ensembl	T	T			BLID					0.0008	0.0008
chr11	122070161	rs149704618	T	C	C	intron_variant&non_coding_transcript_variant	MODIFIER	MIR100HG	ENSG00000255248	Transcript	ENST00000532319	lincRNA		1/3	ENST00000532319.2:n.120-3727A>G							rs149704618		-1		SNV	HGNC	HGNC:39522		4								Ensembl	T	T			BLID					0.0008	0.0008
chr11	122070161	rs149704618	T	C	C	intron_variant&non_coding_transcript_variant	MODIFIER	MIR100HG	ENSG00000255248	Transcript	ENST00000636654	lincRNA		1/7	ENST00000636654.1:n.76-3727A>G							rs149704618		-1		SNV	HGNC	HGNC:39522		5								Ensembl	T	T			BLID					0.0008	0.0008
chr11	122070161	rs149704618	T	C	C	intron_variant&non_coding_transcript_variant	MODIFIER	MIR100HG	ENSG00000255248	Transcript	ENST00000647591	lincRNA		1/4	ENST00000647591.1:n.103-3727A>G							rs149704618		-1		SNV	HGNC	HGNC:39522										Ensembl	T	T			BLID					0.0008	0.0008
chr11	122070161	rs149704618	T	C	C	intron_variant&non_coding_transcript_variant	MODIFIER	MIR100HG	ENSG00000255248	Transcript	ENST00000647749	lincRNA		1/4	ENST00000647749.1:n.252-3727A>G							rs149704618		-1		SNV	HGNC	HGNC:39522										Ensembl	T	T			BLID					0.0008	0.0008
chr11	122070161	rs149704618	T	C	C	upstream_gene_variant	MODIFIER	MIR100HG	ENSG00000255248	Transcript	ENST00000648213	lincRNA										rs149704618	513	-1		SNV	HGNC	HGNC:39522										Ensembl	T	T			BLID					0.0008	0.0008
chr11	122070161	rs149704618	T	C	C	intron_variant&non_coding_transcript_variant	MODIFIER	MIR100HG	ENSG00000255248	Transcript	ENST00000649544	lincRNA		3/9	ENST00000649544.1:n.289-494A>G							rs149704618		-1		SNV	HGNC	HGNC:39522										Ensembl	T	T			BLID					0.0008	0.0008
chr11	122070161	rs149704618	T	C	C	intron_variant&non_coding_transcript_variant	MODIFIER	MIR100HG	ENSG00000255248	Transcript	ENST00000649626	lincRNA		1/3	ENST00000649626.1:n.268-3727A>G							rs149704618		-1		SNV	HGNC	HGNC:39522										Ensembl	T	T			BLID					0.0008	0.0008
chr11	122070161	rs149704618	T	C	C	intron_variant&non_coding_transcript_variant	MODIFIER	MIR100HG	399959	Transcript	NR_137178.1	lncRNA		1/4	NR_137178.1:n.474-3727A>G							rs149704618		-1		SNV	EntrezGene	HGNC:39522										RefSeq	T	T	OK		BLID					0.0008	0.0008
chr18	32696620	rs368103291	A	C	C	intron_variant	MODIFIER	KLHL14	ENSG00000197705	Transcript	ENST00000359358	protein_coding		3/8	ENST00000359358.8:c.1070-1068T>G							rs368103291		-1		SNV	HGNC	HGNC:29266	YES	1	P1	CCDS32813.1	ENSP00000352314	Q9P2G3		UPI00001C1FF2		Ensembl	A	A			KLHL14
chr18	32696620	rs368103291	A	C	C	intron_variant&non_coding_transcript_variant	MODIFIER	AC025887.2	ENSG00000285095	Transcript	ENST00000646805	antisense		4/6	ENST00000646805.1:n.817-40731A>C							rs368103291		1		SNV	Clone_based_ensembl_gene		YES									Ensembl	A	A			KLHL14
chr18	32696620	rs368103291	A	C	C	intron_variant	MODIFIER	KLHL14	57565	Transcript	NM_020805.2	protein_coding		3/8	NM_020805.2:c.1070-1068T>G							rs368103291		-1		SNV	EntrezGene	HGNC:29266					NP_065856.1					RefSeq	A	A			KLHL14
chr18	32696620	rs368103291	A	C	C	intron_variant&non_coding_transcript_variant	MODIFIER	LOC112268208	112268208	Transcript	XR_002958196.1	lncRNA		2/2	XR_002958196.1:n.4524+7741A>C							rs368103291		1		SNV	EntrezGene											RefSeq	A	A			KLHL14
[truncated: 28 more columns]
