# Supplementary material for: An integrated personal and population-based Egyptian genome reference
Source: Nat Commun. 2020 Sep 18;11:4719. doi: 10.1038/s41467-020-17964-1 (PMC7501257; doi:10.1038/s41467-020-17964-1)
Supplement: Supplementary file 19 — Supplementary Data 16 [file 41467_2020_17964_MOESM19_ESM.xlsx]

## Sheet: Supplementary Data 16
Supplementary Data 16: Variants that are common in the Egyptian cohort and have no dbSNP rsID assigned together with annotations and predicted effects; ordered by chromosome and position.
Location	Allele	Consequence	IMPACT	SYMBOL	Gene	Feature_type	Feature	BIOTYPE	EXON	INTRON	HGVSc	HGVSp	cDNA_position	CDS_position	Protein_position	Amino_acids	Codons	Existing_variation	DISTANCE	STRAND	FLAGS	SYMBOL_SOURCE	HGNC_ID	MANE	TSL	APPRIS	SIFT	PolyPhen	AF	CLIN_SIG	SOMATIC	PHENO	PUBMED	MOTIF_NAME	MOTIF_POS	HIGH_INF_POS	MOTIF_SCORE_CHANGE	CADD_PHRED	CADD_RAW	EGYPTIAN_ALT_ALLELE_COUNT	EGYPTIAN_ALT_ALLELE_FREQUENCY	EGYPTIAN_OVERALL_ALLELE_NUMBER
1:16504297-16504297	A	intergenic_variant	MODIFIER	-	-	-	-	-	-	-	-	-	-	-	-	-	-	-	-	-	-	-	-	-	-	-	-	-	-	-	-	-	-	-	-	-	-	0.034	-0.554286	23	0.111	208
1:148328344-148328344	A	intron_variant,non_coding_transcript_variant	MODIFIER	AC245100.1	ENSG00000224481	Transcript	ENST00000648583.1	lncRNA	-	1/3	-	-	-	-	-	-	-	-	-	1	-	Clone_based_ensembl_gene	-	-	-	-	-	-	-	-	-	-	-	-	-	-	-	0.311	-0.277723	14	0.068	206
1:148328344-148328344	A	intron_variant,non_coding_transcript_variant	MODIFIER	LINC01138	ENSG00000274020	Transcript	ENST00000638958.1	lncRNA	-	3/6	-	-	-	-	-	-	-	-	-	-1	-	HGNC	HGNC:49454	-	5	-	-	-	-	-	-	-	-	-	-	-	-	0.311	-0.277723	14	0.068	206
1:148328344-148328344	A	intron_variant,non_coding_transcript_variant	MODIFIER	LINC01138	ENSG00000274020	Transcript	ENST00000640832.1	lncRNA	-	5/8	-	-	-	-	-	-	-	-	-	-1	-	HGNC	HGNC:49454	-	5	-	-	-	-	-	-	-	-	-	-	-	-	0.311	-0.277723	14	0.068	206
1:148328344-148328344	A	intron_variant,non_coding_transcript_variant	MODIFIER	LINC01138	ENSG00000274020	Transcript	ENST00000652758.1	lncRNA	-	1/4	-	-	-	-	-	-	-	-	-	-1	-	HGNC	HGNC:49454	-	-	-	-	-	-	-	-	-	-	-	-	-	-	0.311	-0.277723	14	0.068	206
1:148328344-148328344	A	upstream_gene_variant	MODIFIER	AC245100.1	ENSG00000224481	Transcript	ENST00000452996.1	lncRNA	-	-	-	-	-	-	-	-	-	-	655	1	-	Clone_based_ensembl_gene	-	-	1	-	-	-	-	-	-	-	-	-	-	-	-	0.311	-0.277723	14	0.068	206
1:148328344-148328344	A	upstream_gene_variant	MODIFIER	AC245100.1	ENSG00000224481	Transcript	ENST00000654570.1	lncRNA	-	-	-	-	-	-	-	-	-	-	627	1	-	Clone_based_ensembl_gene	-	-	-	-	-	-	-	-	-	-	-	-	-	-	-	0.311	-0.277723	14	0.068	206
1:148328344-148328344	A	upstream_gene_variant	MODIFIER	AC245100.1	ENSG00000224481	Transcript	ENST00000662680.1	lncRNA	-	-	-	-	-	-	-	-	-	-	758	1	-	Clone_based_ensembl_gene	-	-	-	-	-	-	-	-	-	-	-	-	-	-	-	0.311	-0.277723	14	0.068	206
1:148328344-148328344	A	upstream_gene_variant	MODIFIER	Y_RNA	ENSG00000252744	Transcript	ENST00000516935.1	misc_RNA	-	-	-	-	-	-	-	-	-	-	1927	1	-	RFAM	-	-	-	-	-	-	-	-	-	-	-	-	-	-	-	0.311	-0.277723	14	0.068	206
1:182069009-182069009	A	intron_variant,non_coding_transcript_variant	MODIFIER	AL355482.1	ENSG00000224810	Transcript	ENST00000411509.1	lncRNA	-	1/2	-	-	-	-	-	-	-	-	-	-1	-	Clone_based_ensembl_gene	-	-	2	-	-	-	-	-	-	-	-	-	-	-	-	1.576	-0.020189	12	0.059	202
1:182069009-182069009	A	regulatory_region_variant	MODIFIER	-	-	RegulatoryFeature	ENSR00000255660	CTCF_binding_site	-	-	-	-	-	-	-	-	-	-	-	-	-	-	-	-	-	-	-	-	-	-	-	-	-	-	-	-	-	1.576	-0.020189	12	0.059	202
1:182069009-182069009	A	regulatory_region_variant	MODIFIER	-	-	RegulatoryFeature	ENSR00000379311	promoter	-	-	-	-	-	-	-	-	-	-	-	-	-	-	-	-	-	-	-	-	-	-	-	-	-	-	-	-	-	1.576	-0.020189	12	0.059	202
1:218358548-218358548	T	intron_variant	MODIFIER	TGFB2	ENSG00000092969	Transcript	ENST00000366929.4	protein_coding	-	1/7	-	-	-	-	-	-	-	-	-	1	-	HGNC	HGNC:11768	-	1	-	-	-	-	-	-	-	-	-	-	-	-	6.478	0.409914	11	0.054	204
1:218358548-218358548	T	intron_variant	MODIFIER	TGFB2	ENSG00000092969	Transcript	ENST00000366930.9	protein_coding	-	1/6	-	-	-	-	-	-	-	-	-	1	-	HGNC	HGNC:11768	-	1	P1	-	-	-	-	-	-	-	-	-	-	-	6.478	0.409914	11	0.054	204
1:218358548-218358548	T	intron_variant,non_coding_transcript_variant	MODIFIER	TGFB2	ENSG00000092969	Transcript	ENST00000488793.1	lncRNA	-	1/2	-	-	-	-	-	-	-	-	-	1	-	HGNC	HGNC:11768	-	3	-	-	-	-	-	-	-	-	-	-	-	-	6.478	0.409914	11	0.054	204
2:21117070-21117070	A	intergenic_variant	MODIFIER	-	-	-	-	-	-	-	-	-	-	-	-	-	-	-	-	-	-	-	-	-	-	-	-	-	-	-	-	-	-	-	-	-	-	0.629	-0.176133	15	0.072	208
2:39088234-39088234	T	intron_variant	MODIFIER	SOS1	ENSG00000115904	Transcript	ENST00000395038.6	protein_coding	-	1/21	-	-	-	-	-	-	-	-	-	-1	-	HGNC	HGNC:11187	-	5	A1	-	-	-	-	-	-	-	-	-	-	-	3.383	0.147681	15	0.068	220
2:39088234-39088234	T	intron_variant	MODIFIER	SOS1	ENSG00000115904	Transcript	ENST00000402219.6	protein_coding	-	1/22	-	-	-	-	-	-	-	-	-	-1	-	HGNC	HGNC:11187	-	1	P2	-	-	-	-	-	-	-	-	-	-	-	3.383	0.147681	15	0.068	220
2:39088234-39088234	T	intron_variant	MODIFIER	SOS1	ENSG00000115904	Transcript	ENST00000426016.5	protein_coding	-	2/23	-	-	-	-	-	-	-	-	-	-1	-	HGNC	HGNC:11187	-	2	P2	-	-	-	-	-	-	-	-	-	-	-	3.383	0.147681	15	0.068	220
2:39088234-39088234	T	intron_variant	MODIFIER	SOS1	ENSG00000115904	Transcript	ENST00000451331.1	protein_coding	-	1/3	-	-	-	-	-	-	-	-	-	-1	cds_end_NF	HGNC	HGNC:11187	-	4	-	-	-	-	-	-	-	-	-	-	-	-	3.383	0.147681	15	0.068	220
2:223114982-223114982	A	intron_variant,non_coding_transcript_variant	MODIFIER	KCNE4	ENSG00000152049	Transcript	ENST00000488477.2	lncRNA	-	2/3	-	-	-	-	-	-	-	-	-	1	-	HGNC	HGNC:6244	-	3	-	-	-	-	-	-	-	-	-	-	-	-	1.462	-0.034102	11	0.053	208
2:223114982-223114982	A	regulatory_region_variant	MODIFIER	-	-	RegulatoryFeature	ENSR00001045199	enhancer	-	-	-	-	-	-	-	-	-	-	-	-	-	-	-	-	-	-	-	-	-	-	-	-	-	-	-	-	-	1.462	-0.034102	11	0.053	208
3:52951141-52951141	A	downstream_gene_variant	MODIFIER	SFMBT1	ENSG00000163935	Transcript	ENST00000470575.5	lncRNA	-	-	-	-	-	-	-	-	-	-	3174	-1	-	HGNC	HGNC:20255	-	2	-	-	-	-	-	-	-	-	-	-	-	-	0.367	-0.255202	11	0.053	208
3:52951141-52951141	A	intron_variant	MODIFIER	SFMBT1	ENSG00000163935	Transcript	ENST00000394752.8	protein_coding	-	3/20	-	-	-	-	-	-	-	-	-	-1	-	HGNC	HGNC:20255	NM_016329.4	1	P1	-	-	-	-	-	-	-	-	-	-	-	0.367	-0.255202	11	0.053	208
3:52951141-52951141	A	intron_variant	MODIFIER	SFMBT1	ENSG00000163935	Transcript	ENST00000482396.5	protein_coding	-	4/4	-	-	-	-	-	-	-	-	-	-1	cds_end_NF	HGNC	HGNC:20255	-	2	-	-	-	-	-	-	-	-	-	-	-	-	0.367	-0.255202	11	0.053	208
3:52951141-52951141	A	intron_variant	MODIFIER	SFMBT1	ENSG00000163935	Transcript	ENST00000483069.5	protein_coding	-	3/3	-	-	-	-	-	-	-	-	-	-1	cds_end_NF	HGNC	HGNC:20255	-	4	-	-	-	-	-	-	-	-	-	-	-	-	0.367	-0.255202	11	0.053	208
3:52951141-52951141	A	intron_variant	MODIFIER	SFMBT1	ENSG00000163935	Transcript	ENST00000497586.5	protein_coding	-	5/5	-	-	-	-	-	-	-	-	-	-1	cds_end_NF	HGNC	HGNC:20255	-	4	-	-	-	-	-	-	-	-	-	-	-	-	0.367	-0.255202	11	0.053	208
3:140902541-140902541	A	non_coding_transcript_exon_variant	MODIFIER	RPL23AP41	ENSG00000224085	Transcript	ENST00000484754.1	processed_pseudogene	1/1	-	-	-	348	-	-	-	-	-	-	1	-	HGNC	HGNC:35634	-	-	-	-	-	-	-	-	-	-	-	-	-	-	4.318	0.219774	14	0.064	220
5:3960605-3960605	T	intergenic_variant	MODIFIER	-	-	-	-	-	-	-	-	-	-	-	-	-	-	-	-	-	-	-	-	-	-	-	-	-	-	-	-	-	-	-	-	-	-	0.963	-0.107156	13	0.061	212
5:132841834-132841834	T	intergenic_variant	MODIFIER	-	-	-	-	-	-	-	-	-	-	-	-	-	-	-	-	-	-	-	-	-	-	-	-	-	-	-	-	-	-	-	-	-	-	0.252	-0.305359	15	0.071	212
5:132841834-132841834	T	regulatory_region_variant	MODIFIER	-	-	RegulatoryFeature	ENSR00000186908	promoter_flanking_region	-	-	-	-	-	-	-	-	-	-	-	-	-	-	-	-	-	-	-	-	-	-	-	-	-	-	-	-	-	0.252	-0.305359	15	0.071	212
6:141449748-141449748	T	non_coding_transcript_exon_variant	MODIFIER	AL355596.1	ENSG00000259828	Transcript	ENST00000565399.1	lncRNA	1/1	-	-	-	2738	-	-	-	-	-	-	1	-	Clone_based_ensembl_gene	-	-	-	-	-	-	-	-	-	-	-	-	-	-	-	1.268	-0.059773	15	0.071	212
7:61025765-61025765	G	intergenic_variant	MODIFIER	-	-	-	-	-	-	-	-	-	-	-	-	-	-	-	-	-	-	-	-	-	-	-	-	-	-	-	-	-	-	-	-	-	-	14.66	1.32527	13	0.061	214
7:62409048-62409048	C	intergenic_variant	MODIFIER	-	-	-	-	-	-	-	-	-	-	-	-	-	-	-	-	-	-	-	-	-	-	-	-	-	-	-	-	-	-	-	-	-	-	3.82	0.181366	107	0.505	212
7:95316772-95316772	T	missense_variant	MODERATE	PON1	ENSG00000005421	Transcript	ENST00000222381.8	protein_coding	3/9	-	-	-	220	163	55	L/M	Ttg/Atg	CM971236	-	-1	-	HGNC	HGNC:9204	NM_000446.7	1	P1	deleterious(0)	benign(0.031)	-	-	-	1	-	-	-	-	-	19.63	2.13595	76	0.349	218
7:95316772-95316772	T	missense_variant,NMD_transcript_variant	MODERATE	PON1	ENSG00000005421	Transcript	ENST00000433729.1	nonsense_mediated_decay	3/9	-	-	-	164	163	55	L/M	Ttg/Atg	CM971236	-	-1	-	HGNC	HGNC:9204	-	3	-	deleterious(0)	possibly_damaging(0.847)	-	-	-	1	-	-	-	-	-	19.63	2.13595	76	0.349	218
7:95316772-95316772	T	non_coding_transcript_exon_variant	MODIFIER	PON1	ENSG00000005421	Transcript	ENST00000470502.1	retained_intron	2/4	-	-	-	283	-	-	-	-	CM971236	-	-1	-	HGNC	HGNC:9204	-	4	-	-	-	-	-	-	1	-	-	-	-	-	19.63	2.13595	76	0.349	218
7:95316772-95316772	T	regulatory_region_variant	MODIFIER	-	-	RegulatoryFeature	ENSR00000832496	open_chromatin_region	-	-	-	-	-	-	-	-	-	CM971236	-	-	-	-	-	-	-	-	-	-	-	-	-	1	-	-	-	-	-	19.63	2.13595	76	0.349	218
7:158155634-158155634	A	intron_variant	MODIFIER	PTPRN2	ENSG00000155093	Transcript	ENST00000389413.7	protein_coding	-	6/21	-	-	-	-	-	-	-	-	-	-1	-	HGNC	HGNC:9677	-	1	-	-	-	-	-	-	-	-	-	-	-	-	5.304	0.300436	12	0.055	220
7:158155634-158155634	A	intron_variant	MODIFIER	PTPRN2	ENSG00000155093	Transcript	ENST00000389416.8	protein_coding	-	5/21	-	-	-	-	-	-	-	-	-	-1	-	HGNC	HGNC:9677	-	1	A2	-	-	-	-	-	-	-	-	-	-	-	5.304	0.300436	12	0.055	220
7:158155634-158155634	A	intron_variant	MODIFIER	PTPRN2	ENSG00000155093	Transcript	ENST00000389418.9	protein_coding	-	6/22	-	-	-	-	-	-	-	-	-	-1	-	HGNC	HGNC:9677	NM_002847.5	1	P4	-	-	-	-	-	-	-	-	-	-	-	5.304	0.300436	12	0.055	220
7:158155634-158155634	A	intron_variant	MODIFIER	PTPRN2	ENSG00000155093	Transcript	ENST00000404321.3	protein_coding	-	3/6	-	-	-	-	-	-	-	-	-	-1	-	HGNC	HGNC:9677	-	5	-	-	-	-	-	-	-	-	-	-	-	-	5.304	0.300436	12	0.055	220
7:158155634-158155634	A	intron_variant	MODIFIER	PTPRN2	ENSG00000155093	Transcript	ENST00000409483.5	protein_coding	-	5/21	-	-	-	-	-	-	-	-	-	-1	-	HGNC	HGNC:9677	-	2	A2	-	-	-	-	-	-	-	-	-	-	-	5.304	0.300436	12	0.055	220
8:131500590-131500590	A	intergenic_variant	MODIFIER	-	-	-	-	-	-	-	-	-	-	-	-	-	-	-	-	-	-	-	-	-	-	-	-	-	-	-	-	-	-	-	-	-	-	4.386	0.225138	13	0.061	214
8:139965787-139965787	T	intron_variant	MODIFIER	TRAPPC9	ENSG00000167632	Transcript	ENST00000389328.8	protein_coding	-	19/22	-	-	-	-	-	-	-	-	-	-1	-	HGNC	HGNC:30832	-	2	-	-	-	-	-	-	-	-	-	-	-	-	0.241	-0.311106	13	0.061	212
8:139965787-139965787	T	intron_variant	MODIFIER	TRAPPC9	ENSG00000167632	Transcript	ENST00000438773.3	protein_coding	-	19/22	-	-	-	-	-	-	-	-	-	-1	-	HGNC	HGNC:30832	-	1	P1	-	-	-	-	-	-	-	-	-	-	-	0.241	-0.311106	13	0.061	212
8:139965787-139965787	T	intron_variant	MODIFIER	TRAPPC9	ENSG00000167632	Transcript	ENST00000520857.5	protein_coding	-	17/20	-	-	-	-	-	-	-	-	-	-1	cds_start_NF	HGNC	HGNC:30832	-	1	-	-	-	-	-	-	-	-	-	-	-	-	0.241	-0.311106	13	0.061	212
8:139965787-139965787	T	intron_variant	MODIFIER	TRAPPC9	ENSG00000167632	Transcript	ENST00000648948.2	protein_coding	-	19/22	-	-	-	-	-	-	-	-	-	-1	-	HGNC	HGNC:30832	-	-	P1	-	-	-	-	-	-	-	-	-	-	-	0.241	-0.311106	13	0.061	212
8:139965787-139965787	T	intron_variant,non_coding_transcript_variant	MODIFIER	TRAPPC9	ENSG00000167632	Transcript	ENST00000521667.5	retained_intron	-	8/11	-	-	-	-	-	-	-	-	-	-1	-	HGNC	HGNC:30832	-	1	-	-	-	-	-	-	-	-	-	-	-	-	0.241	-0.311106	13	0.061	212
8:139965787-139965787	T	intron_variant,non_coding_transcript_variant	MODIFIER	TRAPPC9	ENSG00000167632	Transcript	ENST00000523777.5	lncRNA	-	3/5	-	-	-	-	-	-	-	-	-	-1	-	HGNC	HGNC:30832	-	3	-	-	-	-	-	-	-	-	-	-	-	-	0.241	-0.311106	13	0.061	212
8:139965787-139965787	T	intron_variant,non_coding_transcript_variant	MODIFIER	TRAPPC9	ENSG00000167632	Transcript	ENST00000524162.5	lncRNA	-	2/4	-	-	-	-	-	-	-	-	-	-1	-	HGNC	HGNC:30832	-	4	-	-	-	-	-	-	-	-	-	-	-	-	0.241	-0.311106	13	0.061	212
8:142256416-142256416	C	intron_variant	MODIFIER	TSNARE1	ENSG00000171045	Transcript	ENST00000307180.4	protein_coding	-	12/13	-	-	-	-	-	-	-	-	-	-1	-	HGNC	HGNC:26437	-	5	A2	-	-	-	-	-	-	-	-	-	-	-	2.504	0.074883	20	0.092	218
8:142256416-142256416	C	intron_variant	MODIFIER	TSNARE1	ENSG00000171045	Transcript	ENST00000520166.5	protein_coding	-	11/12	-	-	-	-	-	-	-	-	-	-1	-	HGNC	HGNC:26437	-	1	A2	-	-	-	-	-	-	-	-	-	-	-	2.504	0.074883	20	0.092	218
8:142256416-142256416	C	intron_variant	MODIFIER	TSNARE1	ENSG00000171045	Transcript	ENST00000524325.6	protein_coding	-	12/13	-	-	-	-	-	-	-	-	-	-1	-	HGNC	HGNC:26437	NM_145003.5	2	P3	-	-	-	-	-	-	-	-	-	-	-	2.504	0.074883	20	0.092	218
9:85004051-85004051	G	intron_variant	MODIFIER	NTRK2	ENSG00000148053	Transcript	ENST00000277120.7	protein_coding	-	17/18	-	-	-	-	-	-	-	-	-	1	-	HGNC	HGNC:8032	-	1	P3	-	-	-	-	-	-	-	-	-	-	-	2.118	0.03851	22	0.101	218
9:85004051-85004051	G	intron_variant	MODIFIER	NTRK2	ENSG00000148053	Transcript	ENST00000323115.9	protein_coding	-	15/16	-	-	-	-	-	-	-	-	-	1	-	HGNC	HGNC:8032	-	1	A1	-	-	-	-	-	-	-	-	-	-	-	2.118	0.03851	22	0.101	218
9:85004051-85004051	G	intron_variant	MODIFIER	NTRK2	ENSG00000148053	Transcript	ENST00000376213.5	protein_coding	-	18/19	-	-	-	-	-	-	-	-	-	1	-	HGNC	HGNC:8032	-	5	A1	-	-	-	-	-	-	-	-	-	-	-	2.118	0.03851	22	0.101	218
9:85004051-85004051	G	intron_variant	MODIFIER	NTRK2	ENSG00000148053	Transcript	ENST00000376214.5	protein_coding	-	19/20	-	-	-	-	-	-	-	-	-	1	-	HGNC	HGNC:8032	-	5	P3	-	-	-	-	-	-	-	-	-	-	-	2.118	0.03851	22	0.101	218
9:85004062-85004062	G	intron_variant	MODIFIER	NTRK2	ENSG00000148053	Transcript	ENST00000277120.7	protein_coding	-	17/18	-	-	-	-	-	-	-	-	-	1	-	HGNC	HGNC:8032	-	1	P3	-	-	-	-	-	-	-	-	-	-	-	0.986	-0.103239	23	0.11	210
9:85004062-85004062	G	intron_variant	MODIFIER	NTRK2	ENSG00000148053	Transcript	ENST00000323115.9	protein_coding	-	15/16	-	-	-	-	-	-	-	-	-	1	-	HGNC	HGNC:8032	-	1	A1	-	-	-	-	-	-	-	-	-	-	-	0.986	-0.103239	23	0.11	210
9:85004062-85004062	G	intron_variant	MODIFIER	NTRK2	ENSG00000148053	Transcript	ENST00000376213.5	protein_coding	-	18/19	-	-	-	-	-	-	-	-	-	1	-	HGNC	HGNC:8032	-	5	A1	-	-	-	-	-	-	-	-	-	-	-	0.986	-0.103239	23	0.11	210
9:85004062-85004062	G	intron_variant	MODIFIER	NTRK2	ENSG00000148053	Transcript	ENST00000376214.5	protein_coding	-	19/20	-	-	-	-	-	-	-	-	-	1	-	HGNC	HGNC:8032	-	5	P3	-	-	-	-	-	-	-	-	-	-	-	0.986	-0.103239	23	0.11	210
9:109523772-109523772	T	intergenic_variant	MODIFIER	-	-	-	-	-	-	-	-	-	-	-	-	-	-	-	-	-	-	-	-	-	-	-	-	-	-	-	-	-	-	-	-	-	-	0.488	-0.214588	11	0.05	220
10:3242721-3242721	C	intron_variant,non_coding_transcript_variant	MODIFIER	LINC02668	ENSG00000226762	Transcript	ENST00000417149.2	lncRNA	-	3/6	-	-	-	-	-	-	-	-	-	-1	-	HGNC	HGNC:54154	-	3	-	-	-	-	-	-	-	-	-	-	-	-	1.504	-0.028905	12	0.057	212
10:3242721-3242721	C	intron_variant,non_coding_transcript_variant	MODIFIER	LINC02668	ENSG00000226762	Transcript	ENST00000655354.1	lncRNA	-	3/4	-	-	-	-	-	-	-	-	-	-1	-	HGNC	HGNC:54154	-	-	-	-	-	-	-	-	-	-	-	-	-	-	1.504	-0.028905	12	0.057	212
10:3242721-3242721	C	intron_variant,non_coding_transcript_variant	MODIFIER	LINC02668	ENSG00000226762	Transcript	ENST00000665182.1	lncRNA	-	3/3	-	-	-	-	-	-	-	-	-	-1	-	HGNC	HGNC:54154	-	-	-	-	-	-	-	-	-	-	-	-	-	-	1.504	-0.028905	12	0.057	212
10:3242721-3242721	C	intron_variant,non_coding_transcript_variant	MODIFIER	LINC02668	ENSG00000226762	Transcript	ENST00000669318.1	lncRNA	-	3/3	-	-	-	-	-	-	-	-	-	-1	-	HGNC	HGNC:54154	-	-	-	-	-	-	-	-	-	-	-	-	-	-	1.504	-0.028905	12	0.057	212
10:16324196-16324196	G	intergenic_variant	MODIFIER	-	-	-	-	-	-	-	-	-	-	-	-	-	-	-	-	-	-	-	-	-	-	-	-	-	-	-	-	-	-	-	-	-	-	0.384	-0.248612	16	0.077	208
10:38526284-38526284	C	TF_binding_site_variant	MODIFIER	-	-	MotifFeature	ENSM00205954635	-	-	-	-	-	-	-	-	-	-	-	-	1	-	-	-	-	-	-	-	-	-	-	-	-	-	ENSM00205954635	11	N	-0.022	7.497	0.518883	11	0.051	216
10:38526284-38526284	C	TF_binding_site_variant	MODIFIER	-	-	MotifFeature	ENSM00208185077	-	-	-	-	-	-	-	-	-	-	-	-	-1	-	-	-	-	-	-	-	-	-	-	-	-	-	ENSM00208185077	4	N	-0.059	7.497	0.518883	11	0.051	216
10:38526284-38526284	C	TF_binding_site_variant	MODIFIER	-	-	MotifFeature	ENSM00268260482	-	-	-	-	-	-	-	-	-	-	-	-	1	-	-	-	-	-	-	-	-	-	-	-	-	-	ENSM00268260482	10	N	-0.002	7.497	0.518883	11	0.051	216
10:38526284-38526284	C	TF_binding_site_variant	MODIFIER	-	-	MotifFeature	ENSM00493448316	-	-	-	-	-	-	-	-	-	-	-	-	1	-	-	-	-	-	-	-	-	-	-	-	-	-	ENSM00493448316	5	N	0.017	7.497	0.518883	11	0.051	216
10:38526284-38526284	C	TF_binding_site_variant	MODIFIER	-	-	MotifFeature	ENSM00493935370	-	-	-	-	-	-	-	-	-	-	-	-	1	-	-	-	-	-	-	-	-	-	-	-	-	-	ENSM00493935370	6	N	-0.002	7.497	0.518883	11	0.051	216
10:38526284-38526284	C	intergenic_variant	MODIFIER	-	-	-	-	-	-	-	-	-	-	-	-	-	-	-	-	-	-	-	-	-	-	-	-	-	-	-	-	-	-	-	-	-	-	7.497	0.518883	11	0.051	216
10:38526284-38526284	C	regulatory_region_variant	MODIFIER	-	-	RegulatoryFeature	ENSR00000401581	TF_binding_site	-	-	-	-	-	-	-	-	-	-	-	-	-	-	-	-	-	-	-	-	-	-	-	-	-	-	-	-	-	7.497	0.518883	11	0.051	216
10:39045647-39045647	G	intergenic_variant	MODIFIER	-	-	-	-	-	-	-	-	-	-	-	-	-	-	-	-	-	-	-	-	-	-	-	-	-	-	-	-	-	-	-	-	-	-	1.493	-0.030204	12	0.055	220
10:41897895-41897895	C	intergenic_variant	MODIFIER	-	-	-	-	-	-	-	-	-	-	-	-	-	-	-	-	-	-	-	-	-	-	-	-	-	-	-	-	-	-	-	-	-	-	12.31	1.01565	13	0.06	218
11:16567553-16567553	C	intron_variant,NMD_transcript_variant	MODIFIER	SOX6	ENSG00000110693	Transcript	ENST00000530378.5	nonsense_mediated_decay	-	4/9	-	-	-	-	-	-	-	-	-	-1	-	HGNC	HGNC:16421	-	2	-	-	-	-	-	-	-	-	-	-	-	-	3.729	0.174366	41	0.205	200
11:16567553-16567553	C	intron_variant,non_coding_transcript_variant	MODIFIER	SOX6	ENSG00000110693	Transcript	ENST00000524520.5	lncRNA	-	4/5	-	-	-	-	-	-	-	-	-	-1	-	HGNC	HGNC:16421	-	5	-	-	-	-	-	-	-	-	-	-	-	-	3.729	0.174366	41	0.205	200
11:16567553-16567553	C	intron_variant,non_coding_transcript_variant	MODIFIER	SOX6	ENSG00000110693	Transcript	ENST00000525259.1	lncRNA	-	4/4	-	-	-	-	-	-	-	-	-	-1	-	HGNC	HGNC:16421	-	4	-	-	-	-	-	-	-	-	-	-	-	-	3.729	0.174366	41	0.205	200
11:16567553-16567553	C	intron_variant,non_coding_transcript_variant	MODIFIER	SOX6	ENSG00000110693	Transcript	ENST00000525835.5	lncRNA	-	1/2	-	-	-	-	-	-	-	-	-	-1	-	HGNC	HGNC:16421	-	4	-	-	-	-	-	-	-	-	-	-	-	-	3.729	0.174366	41	0.205	200
11:16567553-16567553	C	intron_variant,non_coding_transcript_variant	MODIFIER	SOX6	ENSG00000110693	Transcript	ENST00000533658.5	lncRNA	-	1/5	-	-	-	-	-	-	-	-	-	-1	-	HGNC	HGNC:16421	-	2	-	-	-	-	-	-	-	-	-	-	-	-	3.729	0.174366	41	0.205	200
11:63062579-63062579	T	intergenic_variant	MODIFIER	-	-	-	-	-	-	-	-	-	-	-	-	-	-	-	-	-	-	-	-	-	-	-	-	-	-	-	-	-	-	-	-	-	-	2.622	0.085413	20	0.095	210
12:7203224-7203224	G	downstream_gene_variant	MODIFIER	PEX5	ENSG00000139197	Transcript	ENST00000536883.5	protein_coding	-	-	-	-	-	-	-	-	-	-	1429	1	cds_end_NF	HGNC	HGNC:9719	-	4	-	-	-	-	-	-	-	-	-	-	-	-	1.349	-0.048734	11	0.051	216
12:7203224-7203224	G	downstream_gene_variant	MODIFIER	PEX5	ENSG00000139197	Transcript	ENST00000537873.5	protein_coding	-	-	-	-	-	-	-	-	-	-	1433	1	cds_end_NF	HGNC	HGNC:9719	-	4	-	-	-	-	-	-	-	-	-	-	-	-	1.349	-0.048734	11	0.051	216
12:7203224-7203224	G	downstream_gene_variant	MODIFIER	PEX5	ENSG00000139197	Transcript	ENST00000539304.1	retained_intron	-	-	-	-	-	-	-	-	-	-	998	1	-	HGNC	HGNC:9719	-	2	-	-	-	-	-	-	-	-	-	-	-	-	1.349	-0.048734	11	0.051	216
12:7203224-7203224	G	downstream_gene_variant	MODIFIER	PEX5	ENSG00000139197	Transcript	ENST00000542539.5	protein_coding	-	-	-	-	-	-	-	-	-	-	881	1	cds_end_NF	HGNC	HGNC:9719	-	5	-	-	-	-	-	-	-	-	-	-	-	-	1.349	-0.048734	11	0.051	216
12:7203224-7203224	G	downstream_gene_variant	MODIFIER	PEX5	ENSG00000139197	Transcript	ENST00000543974.5	protein_coding	-	-	-	-	-	-	-	-	-	-	1420	1	cds_end_NF	HGNC	HGNC:9719	-	5	-	-	-	-	-	-	-	-	-	-	-	-	1.349	-0.048734	11	0.051	216
12:7203224-7203224	G	downstream_gene_variant	MODIFIER	PEX5	ENSG00000139197	Transcript	ENST00000545220.1	lncRNA	-	-	-	-	-	-	-	-	-	-	888	1	-	HGNC	HGNC:9719	-	4	-	-	-	-	-	-	-	-	-	-	-	-	1.349	-0.048734	11	0.051	216
12:7203224-7203224	G	downstream_gene_variant	MODIFIER	PEX5	ENSG00000139197	Transcript	ENST00000545845.1	protein_coding	-	-	-	-	-	-	-	-	-	-	1392	1	cds_end_NF	HGNC	HGNC:9719	-	4	-	-	-	-	-	-	-	-	-	-	-	-	1.349	-0.048734	11	0.051	216
12:7203224-7203224	G	intron_variant	MODIFIER	PEX5	ENSG00000139197	Transcript	ENST00000266563.9	protein_coding	-	8/14	-	-	-	-	-	-	-	-	-	1	-	HGNC	HGNC:9719	-	1	A2	-	-	-	-	-	-	-	-	-	-	-	1.349	-0.048734	11	0.051	216
12:7203224-7203224	G	intron_variant	MODIFIER	PEX5	ENSG00000139197	Transcript	ENST00000266564.7	protein_coding	-	8/14	-	-	-	-	-	-	-	-	-	1	-	HGNC	HGNC:9719	-	1	-	-	-	-	-	-	-	-	-	-	-	-	1.349	-0.048734	11	0.051	216
12:7203224-7203224	G	intron_variant	MODIFIER	PEX5	ENSG00000139197	Transcript	ENST00000396637.7	protein_coding	-	8/11	-	-	-	-	-	-	-	-	-	1	cds_end_NF	HGNC	HGNC:9719	-	5	-	-	-	-	-	-	-	-	-	-	-	-	1.349	-0.048734	11	0.051	216
12:7203224-7203224	G	intron_variant	MODIFIER	PEX5	ENSG00000139197	Transcript	ENST00000412720.6	protein_coding	-	9/15	-	-	-	-	-	-	-	-	-	1	-	HGNC	HGNC:9719	-	2	-	-	-	-	-	-	-	-	-	-	-	-	1.349	-0.048734	11	0.051	216
12:7203224-7203224	G	intron_variant	MODIFIER	PEX5	ENSG00000139197	Transcript	ENST00000420616.6	protein_coding	-	9/15	-	-	-	-	-	-	-	-	-	1	-	HGNC	HGNC:9719	-	1	P4	-	-	-	-	-	-	-	-	-	-	-	1.349	-0.048734	11	0.051	216
12:7203224-7203224	G	intron_variant	MODIFIER	PEX5	ENSG00000139197	Transcript	ENST00000434354.6	protein_coding	-	9/15	-	-	-	-	-	-	-	-	-	1	-	HGNC	HGNC:9719	-	2	-	-	-	-	-	-	-	-	-	-	-	-	1.349	-0.048734	11	0.051	216
12:7203224-7203224	G	intron_variant	MODIFIER	PEX5	ENSG00000139197	Transcript	ENST00000455147.6	protein_coding	-	10/17	-	-	-	-	-	-	-	-	-	1	-	HGNC	HGNC:9719	-	2	P4	-	-	-	-	-	-	-	-	-	-	-	1.349	-0.048734	11	0.051	216
12:7203224-7203224	G	intron_variant	MODIFIER	PEX5	ENSG00000139197	Transcript	ENST00000545574.5	protein_coding	-	7/7	-	-	-	-	-	-	-	-	-	1	cds_end_NF	HGNC	HGNC:9719	-	5	-	-	-	-	-	-	-	-	-	-	-	-	1.349	-0.048734	11	0.051	216
12:123299709-123299709	A	intron_variant	MODIFIER	SBNO1	ENSG00000139697	Transcript	ENST00000267176.8	protein_coding	-	30/31	-	-	-	-	-	-	-	-	-	-1	-	HGNC	HGNC:22973	-	5	P3	-	-	-	-	-	-	-	-	-	-	-	0.452	-0.225607	11	0.051	214
12:123299709-123299709	A	intron_variant	MODIFIER	SBNO1	ENSG00000139697	Transcript	ENST00000420886.6	protein_coding	-	29/30	-	-	-	-	-	-	-	-	-	-1	-	HGNC	HGNC:22973	-	1	A1	-	-	-	-	-	-	-	-	-	-	-	0.452	-0.225607	11	0.051	214
12:123299709-123299709	A	intron_variant	MODIFIER	SBNO1	ENSG00000139697	Transcript	ENST00000602398.3	protein_coding	-	30/31	-	-	-	-	-	-	-	-	-	-1	-	HGNC	HGNC:22973	NM_001167856.3	5	A1	-	-	-	-	-	-	-	-	-	-	-	0.452	-0.225607	11	0.051	214
13:16151807-16151807	C	intergenic_variant	MODIFIER	-	-	-	-	-	-	-	-	-	-	-	-	-	-	-	-	-	-	-	-	-	-	-	-	-	-	-	-	-	-	-	-	-	-	10.17	0.824118	11	0.05	220
13:28062763-28062763	A	intron_variant	MODIFIER	FLT3	ENSG00000122025	Transcript	ENST00000241453.11	protein_coding	-	2/23	-	-	-	-	-	-	-	-	-	-1	-	HGNC	HGNC:3765	-	1	P1	-	-	-	-	-	-	-	-	-	-	-	1.454	-0.035052	22	0.103	214
13:28062763-28062763	A	intron_variant,NMD_transcript_variant	MODIFIER	FLT3	ENSG00000122025	Transcript	ENST00000380987.2	nonsense_mediated_decay	-	2/24	-	-	-	-	-	-	-	-	-	-1	-	HGNC	HGNC:3765	-	1	-	-	-	-	-	-	-	-	-	-	-	-	1.454	-0.035052	22	0.103	214
13:28062763-28062763	A	upstream_gene_variant	MODIFIER	KATNBL1P1	ENSG00000271026	Transcript	ENST00000605192.1	processed_pseudogene	-	-	-	-	-	-	-	-	-	-	4824	1	-	HGNC	HGNC:39724	-	-	-	-	-	-	-	-	-	-	-	-	-	-	1.454	-0.035052	22	0.103	214
14:19744775-19744775	T	intron_variant	MODIFIER	OR4N2	ENSG00000176294	Transcript	ENST00000557414.1	protein_coding	-	2/4	-	-	-	-	-	-	-	-	-	1	cds_end_NF	HGNC	HGNC:14742	-	-	-	-	-	-	-	-	-	-	-	-	-	-	0.808	-0.136162	24	0.11	218
14:19744775-19744775	T	intron_variant	MODIFIER	OR4Q3	ENSG00000182652	Transcript	ENST00000642117.2	protein_coding	-	1/1	-	-	-	-	-	-	-	-	-	1	-	HGNC	HGNC:15426	-	-	A2	-	-	-	-	-	-	-	-	-	-	-	0.808	-0.136162	24	0.11	218
14:19744775-19744775	T	upstream_gene_variant	MODIFIER	OR4Q3	ENSG00000182652	Transcript	ENST00000331723.1	protein_coding	-	-	-	-	-	-	-	-	-	-	2653	1	-	HGNC	HGNC:15426	-	-	P2	-	-	-	-	-	-	-	-	-	-	-	0.808	-0.136162	24	0.11	218
14:59987457-59987457	T	intron_variant	MODIFIER	LRRC9	ENSG00000131951	Transcript	ENST00000445360.5	protein_coding	-	17/31	-	-	-	-	-	-	-	-	-	1	-	HGNC	HGNC:19848	-	5	A2	-	-	-	-	-	-	-	-	-	-	-	1.621	-0.014881	20	0.097	206
14:59987457-59987457	T	intron_variant	MODIFIER	LRRC9	ENSG00000131951	Transcript	ENST00000647410.1	protein_coding	-	17/32	-	-	-	-	-	-	-	-	-	1	-	HGNC	HGNC:19848	-	-	P2	-	-	-	-	-	-	-	-	-	-	-	1.621	-0.014881	20	0.097	206
14:59987457-59987457	T	intron_variant,NMD_transcript_variant	MODIFIER	LRRC9	ENSG00000131951	Transcript	ENST00000254271.8	nonsense_mediated_decay	-	17/32	-	-	-	-	-	-	-	-	-	1	-	HGNC	HGNC:19848	-	2	-	-	-	-	-	-	-	-	-	-	-	-	1.621	-0.014881	20	0.097	206
14:59987457-59987457	T	intron_variant,non_coding_transcript_variant	MODIFIER	AL157911.1	ENSG00000258553	Transcript	ENST00000554123.1	lncRNA	-	2/3	-	-	-	-	-	-	-	-	-	-1	-	Clone_based_ensembl_gene	-	-	3	-	-	-	-	-	-	-	-	-	-	-	-	1.621	-0.014881	20	0.097	206
14:59987457-59987457	T	intron_variant,non_coding_transcript_variant	MODIFIER	AL157911.1	ENSG00000258553	Transcript	ENST00000555432.5	lncRNA	-	2/3	-	-	-	-	-	-	-	-	-	-1	-	Clone_based_ensembl_gene	-	-	3	-	-	-	-	-	-	-	-	-	-	-	-	1.621	-0.014881	20	0.097	206
16:10518883-10518883	C	intron_variant,non_coding_transcript_variant	MODIFIER	LINC01290	ENSG00000260468	Transcript	ENST00000566787.1	lncRNA	-	1/1	-	-	-	-	-	-	-	-	-	-1	-	HGNC	HGNC:50356	-	2	-	-	-	-	-	-	-	-	-	-	-	-	4.004	0.195498	13	0.062	210
17:21973362-21973362	T	TF_binding_site_variant	MODIFIER	-	-	MotifFeature	ENSM00206169282	-	-	-	-	-	-	-	-	-	-	-	-	1	-	-	-	-	-	-	-	-	-	-	-	-	-	ENSM00206169282	4	Y	-0.048	8.241	0.605509	11	0.052	210
17:21973362-21973362	T	TF_binding_site_variant	MODIFIER	-	-	MotifFeature	ENSM00522702728	-	-	-	-	-	-	-	-	-	-	-	-	1	-	-	-	-	-	-	-	-	-	-	-	-	-	ENSM00522702728	21	N	-0.082	8.241	0.605509	11	0.052	210
17:21973362-21973362	T	TF_binding_site_variant	MODIFIER	-	-	MotifFeature	ENSM00523387070	-	-	-	-	-	-	-	-	-	-	-	-	-1	-	-	-	-	-	-	-	-	-	-	-	-	-	ENSM00523387070	1	N	0.029	8.241	0.605509	11	0.052	210
17:21973362-21973362	T	intergenic_variant	MODIFIER	-	-	-	-	-	-	-	-	-	-	-	-	-	-	-	-	-	-	-	-	-	-	-	-	-	-	-	-	-	-	-	-	-	-	8.241	0.605509	11	0.052	210
17:21973362-21973362	T	regulatory_region_variant	MODIFIER	-	-	RegulatoryFeature	ENSR00001007888	CTCF_binding_site	-	-	-	-	-	-	-	-	-	-	-	-	-	-	-	-	-	-	-	-	-	-	-	-	-	-	-	-	-	8.241	0.605509	11	0.052	210
17:21978127-21978127	T	intergenic_variant	MODIFIER	-	-	-	-	-	-	-	-	-	-	-	-	-	-	-	-	-	-	-	-	-	-	-	-	-	-	-	-	-	-	-	-	-	-	9.639	0.769846	11	0.054	204
17:21987990-21987990	G	intergenic_variant	MODIFIER	-	-	-	-	-	-	-	-	-	-	-	-	-	-	-	-	-	-	-	-	-	-	-	-	-	-	-	-	-	-	-	-	-	-	12.06	0.994495	13	0.064	202
17:26870017-26870017	G	intergenic_variant	MODIFIER	-	-	-	-	-	-	-	-	-	-	-	-	-	-	-	-	-	-	-	-	-	-	-	-	-	-	-	-	-	-	-	-	-	-	13.03	1.08857	14	0.064	220
17:68431784-68431784	C	TF_binding_site_variant	MODIFIER	-	-	MotifFeature	ENSM00522038526	-	-	-	-	-	-	-	-	-	-	-	-	1	-	-	-	-	-	-	-	-	-	-	-	-	-	ENSM00522038526	18	Y	-0.086	4.563	0.239087	13	0.064	204
17:68431784-68431784	C	downstream_gene_variant	MODIFIER	AC007780.1	ENSG00000267009	Transcript	ENST00000592030.1	lncRNA	-	-	-	-	-	-	-	-	-	-	3021	1	-	Clone_based_ensembl_gene	-	-	3	-	-	-	-	-	-	-	-	-	-	-	-	4.563	0.239087	13	0.064	204
17:68431784-68431784	C	downstream_gene_variant	MODIFIER	WIPI1	ENSG00000070540	Transcript	ENST00000586815.1	lncRNA	-	-	-	-	-	-	-	-	-	-	1725	-1	-	HGNC	HGNC:25471	-	3	-	-	-	-	-	-	-	-	-	-	-	-	4.563	0.239087	13	0.064	204
17:68431784-68431784	C	intron_variant	MODIFIER	WIPI1	ENSG00000070540	Transcript	ENST00000262139.10	protein_coding	-	8/12	-	-	-	-	-	-	-	-	-	-1	-	HGNC	HGNC:25471	NM_017983.7	1	P1	-	-	-	-	-	-	-	-	-	-	-	4.563	0.239087	13	0.064	204
17:68431784-68431784	C	intron_variant	MODIFIER	WIPI1	ENSG00000070540	Transcript	ENST00000546360.5	protein_coding	-	7/11	-	-	-	-	-	-	-	-	-	-1	-	HGNC	HGNC:25471	-	2	-	-	-	-	-	-	-	-	-	-	-	-	4.563	0.239087	13	0.064	204
17:68431784-68431784	C	intron_variant	MODIFIER	WIPI1	ENSG00000070540	Transcript	ENST00000591744.1	protein_coding	-	1/4	-	-	-	-	-	-	-	-	-	-1	cds_start_NF	HGNC	HGNC:25471	-	3	-	-	-	-	-	-	-	-	-	-	-	-	4.563	0.239087	13	0.064	204
17:68431784-68431784	C	intron_variant,NMD_transcript_variant	MODIFIER	WIPI1	ENSG00000070540	Transcript	ENST00000589316.5	nonsense_mediated_decay	-	8/12	-	-	-	-	-	-	-	-	-	-1	-	HGNC	HGNC:25471	-	5	-	-	-	-	-	-	-	-	-	-	-	-	4.563	0.239087	13	0.064	204
17:68431784-68431784	C	intron_variant,non_coding_transcript_variant	MODIFIER	AC007780.1	ENSG00000267009	Transcript	ENST00000586515.5	lncRNA	-	3/3	-	-	-	-	-	-	-	-	-	1	-	Clone_based_ensembl_gene	-	-	5	-	-	-	-	-	-	-	-	-	-	-	-	4.563	0.239087	13	0.064	204
17:68431784-68431784	C	intron_variant,non_coding_transcript_variant	MODIFIER	AC007780.1	ENSG00000267009	Transcript	ENST00000590353.1	lncRNA	-	1/5	-	-	-	-	-	-	-	-	-	1	-	Clone_based_ensembl_gene	-	-	4	-	-	-	-	-	-	-	-	-	-	-	-	4.563	0.239087	13	0.064	204
17:68431784-68431784	C	intron_variant,non_coding_transcript_variant	MODIFIER	AC007780.1	ENSG00000267009	Transcript	ENST00000591567.1	lncRNA	-	1/1	-	-	-	-	-	-	-	-	-	1	-	Clone_based_ensembl_gene	-	-	4	-	-	-	-	-	-	-	-	-	-	-	-	4.563	0.239087	13	0.064	204
17:68431784-68431784	C	intron_variant,non_coding_transcript_variant	MODIFIER	WIPI1	ENSG00000070540	Transcript	ENST00000589459.5	lncRNA	-	7/11	-	-	-	-	-	-	-	-	-	-1	-	HGNC	HGNC:25471	-	5	-	-	-	-	-	-	-	-	-	-	-	-	4.563	0.239087	13	0.064	204
17:68431784-68431784	C	intron_variant,non_coding_transcript_variant	MODIFIER	WIPI1	ENSG00000070540	Transcript	ENST00000591494.5	lncRNA	-	6/7	-	-	-	-	-	-	-	-	-	-1	-	HGNC	HGNC:25471	-	5	-	-	-	-	-	-	-	-	-	-	-	-	4.563	0.239087	13	0.064	204
17:68431784-68431784	C	regulatory_region_variant	MODIFIER	-	-	RegulatoryFeature	ENSR00000562648	CTCF_binding_site	-	-	-	-	-	-	-	-	-	-	-	-	-	-	-	-	-	-	-	-	-	-	-	-	-	-	-	-	-	4.563	0.239087	13	0.064	204
17:68431784-68431784	C	regulatory_region_variant	MODIFIER	-	-	RegulatoryFeature	ENSR00001012721	TF_binding_site	-	-	-	-	-	-	-	-	-	-	-	-	-	-	-	-	-	-	-	-	-	-	-	-	-	-	-	-	-	4.563	0.239087	13	0.064	204
17:68431784-68431784	C	upstream_gene_variant	MODIFIER	WIPI1	ENSG00000070540	Transcript	ENST00000585393.1	protein_coding	-	-	-	-	-	-	-	-	-	-	4609	-1	cds_start_NF	HGNC	HGNC:25471	-	5	-	-	-	-	-	-	-	-	-	-	-	-	4.563	0.239087	13	0.064	204
17:68431784-68431784	C	upstream_gene_variant	MODIFIER	WIPI1	ENSG00000070540	Transcript	ENST00000587731.1	retained_intron	-	-	-	-	-	-	-	-	-	-	1652	-1	-	HGNC	HGNC:25471	-	3	-	-	-	-	-	-	-	-	-	-	-	-	4.563	0.239087	13	0.064	204
17:68431784-68431784	C	upstream_gene_variant	MODIFIER	WIPI1	ENSG00000070540	Transcript	ENST00000590402.1	retained_intron	-	-	-	-	-	-	-	-	-	-	4215	-1	-	HGNC	HGNC:25471	-	2	-	-	-	-	-	-	-	-	-	-	-	-	4.563	0.239087	13	0.064	204
17:68431784-68431784	C	upstream_gene_variant	MODIFIER	WIPI1	ENSG00000070540	Transcript	ENST00000592645.5	nonsense_mediated_decay	-	-	-	-	-	-	-	-	-	-	4552	-1	cds_start_NF	HGNC	HGNC:25471	-	3	-	-	-	-	-	-	-	-	-	-	-	-	4.563	0.239087	13	0.064	204
19:44490067-44490067	C	intron_variant	MODIFIER	ZNF180	ENSG00000167384	Transcript	ENST00000221327.8	protein_coding	-	2/4	-	-	-	-	-	-	-	-	-	-1	-	HGNC	HGNC:12970	-	1	P3	-	-	-	-	-	-	-	-	-	-	-	5.468	0.314668	73	0.354	206
19:44490067-44490067	C	intron_variant	MODIFIER	ZNF180	ENSG00000167384	Transcript	ENST00000391956.8	protein_coding	-	2/3	-	-	-	-	-	-	-	-	-	-1	-	HGNC	HGNC:12970	-	2	A2	-	-	-	-	-	-	-	-	-	-	-	5.468	0.314668	73	0.354	206
19:44490067-44490067	C	intron_variant	MODIFIER	ZNF180	ENSG00000167384	Transcript	ENST00000586637.5	protein_coding	-	2/5	-	-	-	-	-	-	-	-	-	-1	-	HGNC	HGNC:12970	-	5	-	-	-	-	-	-	-	-	-	-	-	-	5.468	0.314668	73	0.354	206
19:44490067-44490067	C	intron_variant	MODIFIER	ZNF180	ENSG00000167384	Transcript	ENST00000587047.1	protein_coding	-	2/3	-	-	-	-	-	-	-	-	-	-1	-	HGNC	HGNC:12970	-	4	-	-	-	-	-	-	-	-	-	-	-	-	5.468	0.314668	73	0.354	206
19:44490067-44490067	C	intron_variant	MODIFIER	ZNF180	ENSG00000167384	Transcript	ENST00000591064.1	protein_coding	-	2/4	-	-	-	-	-	-	-	-	-	-1	cds_end_NF	HGNC	HGNC:12970	-	3	-	-	-	-	-	-	-	-	-	-	-	-	5.468	0.314668	73	0.354	206
19:44490067-44490067	C	intron_variant	MODIFIER	ZNF180	ENSG00000167384	Transcript	ENST00000592529.5	protein_coding	-	2/4	-	-	-	-	-	-	-	-	-	-1	-	HGNC	HGNC:12970	-	2	A2	-	-	-	-	-	-	-	-	-	-	-	5.468	0.314668	73	0.354	206
19:44490067-44490067	C	intron_variant,NMD_transcript_variant	MODIFIER	ZNF180	ENSG00000167384	Transcript	ENST00000590088.5	nonsense_mediated_decay	-	2/4	-	-	-	-	-	-	-	-	-	-1	-	HGNC	HGNC:12970	-	1	-	-	-	-	-	-	-	-	-	-	-	-	5.468	0.314668	73	0.354	206
19:44490067-44490067	C	intron_variant,NMD_transcript_variant	MODIFIER	ZNF180	ENSG00000167384	Transcript	ENST00000592095.5	nonsense_mediated_decay	-	3/6	-	-	-	-	-	-	-	-	-	-1	-	HGNC	HGNC:12970	-	1	-	-	-	-	-	-	-	-	-	-	-	-	5.468	0.314668	73	0.354	206
19:44490067-44490067	C	intron_variant,non_coding_transcript_variant	MODIFIER	ZNF180	ENSG00000167384	Transcript	ENST00000585514.5	lncRNA	-	2/3	-	-	-	-	-	-	-	-	-	-1	-	HGNC	HGNC:12970	-	3	-	-	-	-	-	-	-	-	-	-	-	-	5.468	0.314668	73	0.354	206
20:28811712-28811712	T	intergenic_variant	MODIFIER	-	-	-	-	-	-	-	-	-	-	-	-	-	-	-	-	-	-	-	-	-	-	-	-	-	-	-	-	-	-	-	-	-	-	9.312	0.73375	23	0.106	218
20:31168245-31168245	G	intergenic_variant	MODIFIER	-	-	-	-	-	-	-	-	-	-	-	-	-	-	-	-	-	-	-	-	-	-	-	-	-	-	-	-	-	-	-	-	-	-	9.475	0.752115	17	0.077	220
20:31168250-31168250	C	intergenic_variant	MODIFIER	-	-	-	-	-	-	-	-	-	-	-	-	-	-	-	-	-	-	-	-	-	-	-	-	-	-	-	-	-	-	-	-	-	-	9.672	0.773424	17	0.077	220
20:35784433-35784433	T	intron_variant	MODIFIER	PHF20	ENSG00000025293	Transcript	ENST00000339089.10	protein_coding	-	2/11	-	-	-	-	-	-	-	-	-	1	cds_end_NF	HGNC	HGNC:16098	-	2	-	-	-	-	-	-	-	-	-	-	-	-	3.079	0.12365	13	0.061	212
20:35784433-35784433	T	intron_variant	MODIFIER	PHF20	ENSG00000025293	Transcript	ENST00000374000.8	protein_coding	-	1/11	-	-	-	-	-	-	-	-	-	1	cds_end_NF	HGNC	HGNC:16098	-	1	-	-	-	-	-	-	-	-	-	-	-	-	3.079	0.12365	13	0.061	212
20:35784433-35784433	T	intron_variant	MODIFIER	PHF20	ENSG00000025293	Transcript	ENST00000374012.8	protein_coding	-	1/17	-	-	-	-	-	-	-	-	-	1	-	HGNC	HGNC:16098	NM_016436.5	1	P1	-	-	-	-	-	-	-	-	-	-	-	3.079	0.12365	13	0.061	212
20:35784433-35784433	T	intron_variant,NMD_transcript_variant	MODIFIER	PHF20	ENSG00000025293	Transcript	ENST00000452270.5	nonsense_mediated_decay	-	2/5	-	-	-	-	-	-	-	-	-	1	-	HGNC	HGNC:16098	-	5	-	-	-	-	-	-	-	-	-	-	-	-	3.079	0.12365	13	0.061	212
20:35784433-35784433	T	intron_variant,non_coding_transcript_variant	MODIFIER	PHF20	ENSG00000025293	Transcript	ENST00000461122.5	lncRNA	-	1/5	-	-	-	-	-	-	-	-	-	1	-	HGNC	HGNC:16098	-	3	-	-	-	-	-	-	-	-	-	-	-	-	3.079	0.12365	13	0.061	212
20:35784433-35784433	T	intron_variant,non_coding_transcript_variant	MODIFIER	PHF20	ENSG00000025293	Transcript	ENST00000461405.1	retained_intron	-	1/1	-	-	-	-	-	-	-	-	-	1	-	HGNC	HGNC:16098	-	2	-	-	-	-	-	-	-	-	-	-	-	-	3.079	0.12365	13	0.061	212
20:35784433-35784433	T	intron_variant,non_coding_transcript_variant	MODIFIER	PHF20	ENSG00000025293	Transcript	ENST00000481202.5	lncRNA	-	1/9	-	-	-	-	-	-	-	-	-	1	-	HGNC	HGNC:16098	-	1	-	-	-	-	-	-	-	-	-	-	-	-	3.079	0.12365	13	0.061	212
20:49212641-49212641	T	intergenic_variant	MODIFIER	-	-	-	-	-	-	-	-	-	-	-	-	-	-	-	-	-	-	-	-	-	-	-	-	-	-	-	-	-	-	-	-	-	-	0.684	-0.163006	28	0.131	214
22:12693973-12693973	C	intergenic_variant	MODIFIER	-	-	-	-	-	-	-	-	-	-	-	-	-	-	-	-	-	-	-	-	-	-	-	-	-	-	-	-	-	-	-	-	-	-	12.95	1.07949	10	0.05	200
22:12693973-12693973	C	regulatory_region_variant	MODIFIER	-	-	RegulatoryFeature	ENSR00001057309	CTCF_binding_site	-	-	-	-	-	-	-	-	-	-	-	-	-	-	-	-	-	-	-	-	-	-	-	-	-	-	-	-	-	12.95	1.07949	10	0.05	200
22:22337734-22337734	C	upstream_gene_variant	MODIFIER	ASH2LP3	ENSG00000225724	Transcript	ENST00000436538.1	unprocessed_pseudogene	-	-	-	-	-	-	-	-	-	-	1839	1	-	HGNC	HGNC:53060	-	-	-	-	-	-	-	-	-	-	-	-	-	-	2.603	0.083711	191	0.901	212
