# Supplementary material for: An integrated personal and population-based Egyptian genome reference
Source: Nat Commun. 2020 Sep 18;11:4719. doi: 10.1038/s41467-020-17964-1 (PMC7501257; doi:10.1038/s41467-020-17964-1)
Supplement: Supplementary file 21 — Supplementary Data 18 [file 41467_2020_17964_MOESM21_ESM.xlsx]

## Sheet: Supplementary Data 18
Supplementary Data 18: GWAS catalog associations of 4008 analyzed tag SNPs, sorted primarily by GWAS catalog column 'MAPPED_TRAIT' and secondarily by chromosome and position. EUR_N_CHR/EGP_N_CHR Number of chromosmes in European/Egyptian cohort with alleles; EUR_ALT_AF/EGP_ALT_AF: European/Egyptian allele frequenc of alt allele; EUR_N_PROXY/EGP_N_PROXY: Number of proxy variants ; PROXY_SHARED: Num…
DATE ADDED TO CATALOG	PUBMEDID	FIRST AUTHOR	DATE	JOURNAL	LINK	STUDY	DISEASE/TRAIT	INITIAL SAMPLE SIZE	REPLICATION SAMPLE SIZE	REGION	CHR_ID	CHR_POS	REPORTED GENE(S)	MAPPED_GENE	UPSTREAM_GENE_ID	DOWNSTREAM_GENE_ID	SNP_GENE_IDS	UPSTREAM_GENE_DISTANCE	DOWNSTREAM_GENE_DISTANCE	STRONGEST SNP-RISK ALLELE	SNPS	MERGED	SNP_ID_CURRENT	CONTEXT	INTERGENIC	RISK ALLELE FREQUENCY	P-VALUE	PVALUE_MLOG	P-VALUE (TEXT)	OR or BETA	95% CI (TEXT)	PLATFORM [SNPS PASSING QC]	CNV	MAPPED_TRAIT	MAPPED_TRAIT_URI	STUDY ACCESSION	GENOTYPING TECHNOLOGY	CHROM	POS	REF	ALT	EUR_N_CHR	EUR_ALT_AF	EGP_N_CHR	EGP_ALT_AF	EUR_N_PROXY	EGP_N_PROXY	PROXY_SHARED	PROXY_EUR_ONLY
2009-06-22	19096518	Pare G	2008-12-19	PLoS Genet	www.ncbi.nlm.nih.gov/pubmed/19096518	Novel association of HK1 with glycated hemoglobin in a non-diabetic population: a genome-wide evaluation of 14,618 participants in the Women's Genome Health Study.	Glycated hemoglobin levels	14,618 European ancestry females	455 European ancestry individuals	7p13	7	44184122	GCK	GCK			ENSG00000106633			rs730497-A	rs730497	0	730497	intron_variant	0	0.17	6e-12	11.2218		0.03	[NR] % increase	Illumina [337343]	N	A1C measurement	http://www.ebi.ac.uk/efo/EFO_0004541	GCST000303	Genome-wide genotyping array	7	44184122	G	A	1006	0.176938	218	0.229358	17	3	2	15
2009-06-22	19096518	Pare G	2008-12-19	PLoS Genet	www.ncbi.nlm.nih.gov/pubmed/19096518	Novel association of HK1 with glycated hemoglobin in a non-diabetic population: a genome-wide evaluation of 14,618 participants in the Women's Genome Health Study.	Glycated hemoglobin levels	14,618 European ancestry females	455 European ancestry individuals	8q24.11	8	117172544	SLC30A8	SLC30A8			ENSG00000164756			rs13266634-A	rs13266634	0	13266634	missense_variant	0	0.3	5e-08	7.30103		0.02	[NR] % decrease	Illumina [337343]	N	A1C measurement	http://www.ebi.ac.uk/efo/EFO_0004541	GCST000303	Genome-wide genotyping array	8	117172544	C	T	1006	0.2833	218	0.233945	6	1	1	5
2017-04-05	27899403	Jones GT	2016-11-29	Circ Res	www.ncbi.nlm.nih.gov/pubmed/27899403	Meta-Analysis of Genome-Wide Association Studies for Abdominal Aortic Aneurysm Identifies Four New Disease-Specific Risk Loci.	Abdominal aortic aneurysm	4,972 European ancestry cases, 99,858 European ancestry controls	2,482 European ancestry cases, 2,750 cases, 2,645 European ancestry controls, 5,263 controls	9p21.3	9	22096056	CDKN2B-AS1, ANRIL	CDKN2B-AS1			ENSG00000240498			rs10757274-A	rs10757274	0	10757274	intron_variant	0	0.462	2e-33	32.699		1.24	[1.20-1.29]	Affymetrix, Illumina [5363770] (imputed)	N	Abdominal Aortic Aneurysm	http://www.ebi.ac.uk/efo/EFO_0004214	GCST003877	Genome-wide genotyping array	9	22096056	A	G	1006	0.492048	218	0.587156	57	8	8	49
2017-04-05	27899403	Jones GT	2016-11-29	Circ Res	www.ncbi.nlm.nih.gov/pubmed/27899403	Meta-Analysis of Genome-Wide Association Studies for Abdominal Aortic Aneurysm Identifies Four New Disease-Specific Risk Loci.	Abdominal aortic aneurysm	4,972 European ancestry cases, 99,858 European ancestry controls	2,482 European ancestry cases, 2,750 cases, 2,645 European ancestry controls, 5,263 controls	12q13.3	12	57138966	LRP1	LRP1			ENSG00000123384			rs1385526-C	rs1385526	0	1385526	intron_variant	0	0.195	6e-07	6.22185		1.1	[1.06-1.14]	Affymetrix, Illumina [5363770] (imputed)	N	Abdominal Aortic Aneurysm	http://www.ebi.ac.uk/efo/EFO_0004214	GCST003877	Genome-wide genotyping array	12	57138966	G	C	1006	0.303181	214	0.168224	10	2	1	9
2013-06-06	23396134	Verhoeven VJ	2013-02-10	Nat Genet	www.ncbi.nlm.nih.gov/pubmed/23396134	Genome-wide meta-analyses of multiancestry cohorts identify multiple new susceptibility loci for refractive error and myopia.	Refractive error	37,382 European ancestry individuals, 3,995 Chinese ancestry individuals, 2,273 Malay ancestry individuals, 2,108 Indian ancestry individuals	NA	15q14	15	34713685	GJD2	LINC02252 - GJD2	ENSG00000261304	ENSG00000159248		57921	37347	rs524952-A	rs524952	0	524952	intergenic_variant	1	0.48	1e-15	15		0.158	[0.12-0.2] unit decrease	Affymetrix, Illumina [2500000] (imputed)	N	Abnormality of refraction	http://purl.obolibrary.org/obo/HP_0000539	GCST001858	Genome-wide genotyping array	15	34713685	T	A	1006	0.471173	220	0.481818	5	1	0	5
2013-06-16	23474815	Stambolian D	2013-03-07	Hum Mol Genet	www.ncbi.nlm.nih.gov/pubmed/23474815	Meta-analysis of genome-wide association studies in five cohorts reveals common variants in RBFOX1, a regulator of tissue-specific splicing, associated with refractive error.	Refractive error	6,597 European ancestry and Erasmus Rucphen individuals, 683 Sardinian inidividuals	19,763 European ancestry individuals	16p13.3	16	7409346	RBFOX1	RBFOX1			ENSG00000078328			rs10500355-?	rs10500355	0	10500355	intron_variant	0	0.3721	4e-09	8.39794		0.111	[0.074-0.147] unit decrease	Affymetrix, Illumina [2093862] (imputed)	N	Abnormality of refraction	http://purl.obolibrary.org/obo/HP_0000539	GCST001898	Genome-wide genotyping array	16	7409346	T	A	1006	0.321074	218	0.385321	5	0	0	5
2019-02-27	30542056	Petridis C	2018-12-12	Nat Commun	www.ncbi.nlm.nih.gov/pubmed/30542056	Genome-wide meta-analysis implicates mediators of hair follicle development and morphogenesis in risk for severe acne.	Acne (severe)	5,602 European ancestry cases, 21,120 European ancestry controls	NA	2p16.1	2	60274081	BCL11A	AC007100.1 - AC007381.1	ENSG00000271955	ENSG00000228590		173881	62365	rs2901000-A	rs2901000	0	2901000	intergenic_variant	1	0.43	2e-12	11.699		1.17	[1.12-1.22]	Illumina [up to 7441713] (imputed)	N	acne	http://www.ebi.ac.uk/efo/EFO_0003894	GCST007234	Genome-wide genotyping array	2	60274081	A	G	1006	0.560636	218	0.674312	51	5	4	47
2014-12-14	24927181	Navarini AA	2014-06-13	Nat Commun	www.ncbi.nlm.nih.gov/pubmed/24927181	Genome-wide association study identifies three novel susceptibility loci for severe Acne vulgaris.	Acne (severe)	1,893 European ancestry cases, 5,132 European ancestry controls	2,063 European ancestry cases, 1,970 European ancestry controls	5q11.2	5	53264814	AK097288, FST, ITGA1, ITGA2, LOC257396, PELO, MOCS2, NDUFS4	AC026477.1 - AC027329.1	ENSG00000213940	ENSG00000285831		57638	33058	rs38055-A	rs38055	0	38055	regulatory_region_variant	1	0.3197	5e-09	8.30103		1.18	[1.09-1.27]	Illumina [7300000] (imputed)	N	acne	http://www.ebi.ac.uk/efo/EFO_0003894	GCST002481	Genome-wide genotyping array	5	53264814	A	G	1006	0.694831	218	0.807339	50	35	34	16
2009-09-11	19684603	Trevino LR	2009-08-16	Nat Genet	www.ncbi.nlm.nih.gov/pubmed/19684603	Germline genomic variants associated with childhood acute lymphoblastic leukemia.	Acute lymphoblastic leukemia (childhood)	317 European ancestry cases, 17,958 European ancestry controls	NA	7p12.2	7	50398606	DDC, IKZF1	IKZF1, AC124014.1			ENSG00000185811, ENSG00000285165			rs11978267-G	rs11978267	0	11978267	intron_variant	0	0.27	8e-11	10.0969		1.69	[1.40-1.90]	Affymetrix [307944]	N	acute lymphoblastic leukemia	http://www.ebi.ac.uk/efo/EFO_0000220	GCST000464	Genome-wide genotyping array	7	50398606	A	G	1006	0.321074	220	0.159091	26	1	0	26
2015-05-08	22076464	Ellinghaus E	2011-11-11	Leukemia	www.ncbi.nlm.nih.gov/pubmed/22076464	Identification of germline susceptibility loci in ETV6-RUNX1-rearranged childhood acute lymphoblastic leukemia.	Acute lymphoblastic leukemia (childhood)	419 European ancestry ETV6-RUNX1 positive cases, 474 European ancestry controls	951 European ancestry ETV6-RUNX1 positive cases, 326 European ancestry ETV6-RUNX1 negative cases, 3,061 European ancestry controls	7p12.2	7	50398606	IKZF1	IKZF1, AC124014.1			ENSG00000185811, ENSG00000285165			rs11978267-G	rs11978267	0	11978267	intron_variant	0	0.27	9e-11	10.0458	(ETV6-RUNX1 positive)	1.43	[1.28 - 1.59]	Affymetrix [355750]	N	acute lymphoblastic leukemia	http://www.ebi.ac.uk/efo/EFO_0000220	GCST001320	Genome-wide genotyping array	7	50398606	A	G	1006	0.321074	220	0.159091	26	1	0	26
2018-02-23	29348612	Wiemels JL	2018-01-18	Nat Commun	www.ncbi.nlm.nih.gov/pubmed/29348612	GWAS in childhood acute lymphoblastic leukemia reveals novel genetic associations at chromosomes 17q12 and 8q24.21.	Acute lymphoblastic leukemia (childhood)	1,949 Latino cases, 8,584 Latino controls, 1,184 European ancestry cases, 3551 European ancestry controls, 130 African American cases, 3,842 African American controls	959 European ancestry cases, 2,624 European ancestry controls, 530 Latino cases, 511 Latino controls	7p12.2	7	50398606	IKZF1	IKZF1, AC124014.1			ENSG00000185811, ENSG00000285165			rs11978267-A	rs11978267	0	11978267	intron_variant	0	NR	2e-29	28.699		1.43	[NR]	Affymetrix [757935]	N	acute lymphoblastic leukemia	http://www.ebi.ac.uk/efo/EFO_0000220	GCST005315	Genome-wide genotyping array	7	50398606	A	G	1006	0.321074	220	0.159091	26	1	0	26
2013-07-26	23512250	Xu H	2013-03-19	J Natl Cancer Inst	www.ncbi.nlm.nih.gov/pubmed/23512250	Novel susceptibility variants at 10p12.31-12.2 for childhood acute lymphoblastic leukemia in ethnically diverse populations.	Acute lymphoblastic leukemia (childhood)	972 European ancestry cases, 1,386 European ancestry controls, 89 African American cases, 1,363 African American controls, 305 Hispanic cases, 1,008 Hispanic controls	574 European ancestry cases, 2,601 European ancestry controls, 128 African American cases, 1,075 African American controls, 143 Hispanic cases, 640 Hispanic controls	10q21.2	10	61963818	ARID5B	ARID5B			ENSG00000150347			rs10821936-C	rs10821936	1	10821936	intron_variant	0	0.33	6e-46	45.2218		1.86	[1.71-2.03]	Affymetrix [709059]	N	acute lymphoblastic leukemia	http://www.ebi.ac.uk/efo/EFO_0000220	GCST001912	Genome-wide genotyping array	10	61963818	C	T	1006	0.671968	216	0.592593	16	3	3	13
2009-09-11	19684603	Trevino LR	2009-08-16	Nat Genet	www.ncbi.nlm.nih.gov/pubmed/19684603	Germline genomic variants associated with childhood acute lymphoblastic leukemia.	Acute lymphoblastic leukemia (childhood)	317 European ancestry cases, 17,958 European ancestry controls	NA	10q21.2	10	61963818	ARID5B	ARID5B			ENSG00000150347			rs10821936-C	rs10821936	1	10821936	intron_variant	0	0.34	1e-15	15		1.91	[1.60-2.20]	Affymetrix [307944]	N	acute lymphoblastic leukemia	http://www.ebi.ac.uk/efo/EFO_0000220	GCST000464	Genome-wide genotyping array	10	61963818	C	T	1006	0.671968	216	0.592593	16	3	3	13
2015-05-08	22076464	Ellinghaus E	2011-11-11	Leukemia	www.ncbi.nlm.nih.gov/pubmed/22076464	Identification of germline susceptibility loci in ETV6-RUNX1-rearranged childhood acute lymphoblastic leukemia.	Acute lymphoblastic leukemia (childhood)	419 European ancestry ETV6-RUNX1 positive cases, 474 European ancestry controls	951 European ancestry ETV6-RUNX1 positive cases, 326 European ancestry ETV6-RUNX1 negative cases, 3,061 European ancestry controls	10q21.2	10	61963818	ARID5B	ARID5B			ENSG00000150347			rs10821936-C	rs10821936	0	10821936	intron_variant	0	0.31	1e-11	11	(ETV6-RUNX1 positive)	1.42	[1.29 - 1.58]	Affymetrix [355750]	N	acute lymphoblastic leukemia	http://www.ebi.ac.uk/efo/EFO_0000220	GCST001320	Genome-wide genotyping array	10	61963818	C	T	1006	0.671968	216	0.592593	16	3	3	13
2015-05-08	22076464	Ellinghaus E	2011-11-11	Leukemia	www.ncbi.nlm.nih.gov/pubmed/22076464	Identification of germline susceptibility loci in ETV6-RUNX1-rearranged childhood acute lymphoblastic leukemia.	Acute lymphoblastic leukemia (childhood)	419 European ancestry ETV6-RUNX1 positive cases, 474 European ancestry controls	951 European ancestry ETV6-RUNX1 positive cases, 326 European ancestry ETV6-RUNX1 negative cases, 3,061 European ancestry controls	10q21.2	10	61963818	ARID5B	ARID5B			ENSG00000150347			rs10821936-C	rs10821936	0	10821936	intron_variant	0	0.31	4e-15	14.3979		1.46	[1.33 - 1.60]	Affymetrix [355750]	N	acute lymphoblastic leukemia	http://www.ebi.ac.uk/efo/EFO_0000220	GCST001320	Genome-wide genotyping array	10	61963818	C	T	1006	0.671968	216	0.592593	16	3	3	13
2016-06-01	26068415	Draisma HHM	2015-06-12	Nat Commun	www.ncbi.nlm.nih.gov/pubmed/26068415	Genome-wide association study identifies novel genetic variants contributing to variation in blood metabolite levels.	Acylcarnitine levels	up to 7,478 European ancestry individuals	1,182 European ancestry individuals	10q21.2	10	59709780	SLC16A9	SLC16A9			ENSG00000165449			rs1171614-T	rs1171614	0	1171614	5_prime_UTR_variant	0	0.2037	2e-81	80.699	(Carnitine)	0.1031	[0.093-0.114] unit decrease	Affymetrix, Illumina [at least 296619] (imputed)	N	acylcarnitine measurement, blood metabolite measurement	http://www.ebi.ac.uk/efo/EFO_0005059, http://www.ebi.ac.uk/efo/EFO_0005664	GCST002961	Genome-wide genotyping array	10	59709780	T	C	1006	0.758449	216	0.75	5	5	5	0
2016-06-01	26068415	Draisma HHM	2015-06-12	Nat Commun	www.ncbi.nlm.nih.gov/pubmed/26068415	Genome-wide association study identifies novel genetic variants contributing to variation in blood metabolite levels.	Acylcarnitine levels	up to 7,478 European ancestry individuals	1,182 European ancestry individuals	10q21.2	10	59709780	SLC16A9	SLC16A9			ENSG00000165449			rs1171614-T	rs1171614	0	1171614	5_prime_UTR_variant	0	0.203	2e-15	14.699	(Acetylcarnitine)	0.0689	[0.052-0.086] unit decrease	Affymetrix, Illumina [at least 296619] (imputed)	N	acylcarnitine measurement, blood metabolite measurement	http://www.ebi.ac.uk/efo/EFO_0005059, http://www.ebi.ac.uk/efo/EFO_0005664	GCST002961	Genome-wide genotyping array	10	59709780	T	C	1006	0.758449	216	0.75	5	5	5	0
2012-05-10	22479202	Dastani Z	2012-03-29	PLoS Genet	www.ncbi.nlm.nih.gov/pubmed/22479202	Novel loci for adiponectin levels and their influence on type 2 diabetes and metabolic traits: a multi-ethnic meta-analysis of 45,891 individuals.	Adiponectin levels	29,347 European ancestry individuals	10,536 European ancestry individuals	2q36.3	2	226257500	NR	AC062015.1 - MIR5702	ENSG00000235070	ENSG00000263363		72129	401210	rs1515110-T	rs1515110	0	1515110	intergenic_variant	1	NR	2e-07	6.69897		0.022	[NR] unit decrease	Affymetrix, Illumina [NR] (imputed)	N	adiponectin measurement	http://www.ebi.ac.uk/efo/EFO_0004502	GCST001465	Genome-wide genotyping array	2	226257500	G	T	1006	0.62326	220	0.636364	95	5	3	92
2012-05-10	22479202	Dastani Z	2012-03-29	PLoS Genet	www.ncbi.nlm.nih.gov/pubmed/22479202	Novel loci for adiponectin levels and their influence on type 2 diabetes and metabolic traits: a multi-ethnic meta-analysis of 45,891 individuals.	Adiponectin levels	29,347 European ancestry individuals, 4,232 African American individuals, 1,776 Filipino ancestry individuals	NA	3p21.1	3	52588070	GNL3	PBRM1			ENSG00000163939			rs2590838-G	rs2590838	0	2590838	intron_variant	0	0.51	2e-13	12.699		0.03	[0.022-0.038] unit decrease	Affymetrix, Illumina [NR] (imputed)	N	adiponectin measurement	http://www.ebi.ac.uk/efo/EFO_0004502	GCST001463	Genome-wide genotyping array	3	52588070	G	A	1006	0.521869	216	0.50463	35	10	9	26
2012-05-10	22479202	Dastani Z	2012-03-29	PLoS Genet	www.ncbi.nlm.nih.gov/pubmed/22479202	Novel loci for adiponectin levels and their influence on type 2 diabetes and metabolic traits: a multi-ethnic meta-analysis of 45,891 individuals.	Adiponectin levels	29,347 European ancestry individuals, 4,232 African American individuals, 1,776 Filipino ancestry individuals	NA	3q27.3	3	186830776	ADIPOQ	AC112907.2 - ADIPOQ	ENSG00000231982	ENSG00000181092		3439	11928	rs6810075-T	rs6810075	0	6810075	intergenic_variant	1	0.93	2e-42	41.699		0.06	[0.052-0.068] unit increase	Affymetrix, Illumina [NR] (imputed)	N	adiponectin measurement	http://www.ebi.ac.uk/efo/EFO_0004502	GCST001463	Genome-wide genotyping array	3	186830776	T	C	1006	0.400596	216	0.282407	12	1	1	11
2012-05-10	22479202	Dastani Z	2012-03-29	PLoS Genet	www.ncbi.nlm.nih.gov/pubmed/22479202	Novel loci for adiponectin levels and their influence on type 2 diabetes and metabolic traits: a multi-ethnic meta-analysis of 45,891 individuals.	Adiponectin levels	29,347 European ancestry individuals	10,536 European ancestry individuals	5q11.2	5	54002195	ARL15	ARL15			ENSG00000185305			rs6450176-G	rs6450176	0	6450176	intron_variant	0	NR	6e-08	7.22185		0.026	[NR] unit increase	Affymetrix, Illumina [NR] (imputed)	N	adiponectin measurement	http://www.ebi.ac.uk/efo/EFO_0004502	GCST001465	Genome-wide genotyping array	5	54002195	G	A	1006	0.281312	220	0.254545	85	32	32	53
2012-05-10	22479202	Dastani Z	2012-03-29	PLoS Genet	www.ncbi.nlm.nih.gov/pubmed/22479202	Novel loci for adiponectin levels and their influence on type 2 diabetes and metabolic traits: a multi-ethnic meta-analysis of 45,891 individuals.	Adiponectin levels	29,347 European ancestry individuals	10,536 European ancestry individuals	6q24.1	6	139514552	NR	AL592429.2			ENSG00000226571			rs668459-T	rs668459	0	668459	intron_variant	0	NR	3e-06	5.52288		0.02	[NR] unit increase	Affymetrix, Illumina [NR] (imputed)	N	adiponectin measurement	http://www.ebi.ac.uk/efo/EFO_0004502	GCST001465	Genome-wide genotyping array	6	139514552	C	T	1006	0.572565	214	0.570093	25	4	4	21
2019-01-15	30395268	Khanshour AM	2018-11-01	Hum Mol Genet	www.ncbi.nlm.nih.gov/pubmed/30395268	Genome-wide meta-analysis and replication studies in multiple ethnicities identify novel adolescent idiopathic scoliosis susceptibility loci.	Adolescent idiopathic scoliosis	2,295 East Asian ancestry cases, 11,084 East Asian ancestry controls, 1,503 European ancestry cases, 18,594 European ancestry controls	2,737 East Asian ancestry cases, 56,815 East Asian ancestry controls, 1,421 European ancestry cases, 1,966 European ancestry controls	20p11.22	20	21890315	PAX1	RPL41P1 - AL109807.1	ENSG00000227063	ENSG00000238034		134965	57332	rs6047703-?	rs6047703	0	6047703	intergenic_variant	1		2e-11	10.699		1.20482	[1.15-1.28]	Affymetrix, Illumina [3493832] (imputed)	N	adolescent idiopathic scoliosis	http://www.ebi.ac.uk/efo/EFO_0005423	GCST006902	Genome-wide genotyping array	20	21890315	C	T	1006	0.567594	220	0	NA	NA	NA	NA
2019-05-14	30929738	Ferreira MAR	2019-03-28	Am J Hum Genet	www.ncbi.nlm.nih.gov/pubmed/30929738	Genetic Architectures of Childhood- and Adult-Onset Asthma Are Partly Distinct.	Asthma (adult onset)	26,582 European ancestry cases, 300,671 European ancestry controls	16,297 European ancestry cases, 217,711 European ancestry controls	1q24.2	1	167451062	CD247	CD247			ENSG00000198821			rs2056625-?	rs2056625	0	2056625	intron_variant	0	NR	8e-11	10.0969		1.048	[1.03-1.06]	Affymetrix [9000000] (imputed)	N	adult onset asthma	http://www.ebi.ac.uk/efo/EFO_1002011	GCST007799	Genome-wide genotyping array	1	167451062	G	A	1006	0.364811	216	0.342593	22	0	0	22
2019-05-14	30929738	Ferreira MAR	2019-03-28	Am J Hum Genet	www.ncbi.nlm.nih.gov/pubmed/30929738	Genetic Architectures of Childhood- and Adult-Onset Asthma Are Partly Distinct.	Asthma (adult onset)	26,582 European ancestry cases, 300,671 European ancestry controls	16,297 European ancestry cases, 217,711 European ancestry controls	2q12.1	2	102275879	IL1RL2, IL18R1	FAM183DP - IL1RL1	ENSG00000205716	ENSG00000115602		25624	35623	rs60227565-?	rs60227565	0	60227565	intergenic_variant	1	NR	1e-32	32		1.125	[1.11-1.14]	Affymetrix [9000000] (imputed)	N	adult onset asthma	http://www.ebi.ac.uk/efo/EFO_1002011	GCST007799	Genome-wide genotyping array	2	102275879	G	A	1006	0.140159	218	0.0504587	43	1	1	42
2019-05-14	30929738	Ferreira MAR	2019-03-28	Am J Hum Genet	www.ncbi.nlm.nih.gov/pubmed/30929738	Genetic Architectures of Childhood- and Adult-Onset Asthma Are Partly Distinct.	Asthma (adult onset)	26,582 European ancestry cases, 300,671 European ancestry controls	16,297 European ancestry cases, 217,711 European ancestry controls	2q22.3	2	145387450	TEX41, PABPC1P2	RPL6P5 - AC092484.1	ENSG00000214064	ENSG00000225107		49393	181844	rs2381712-?	rs2381712	0	2381712	intergenic_variant	1	NR	3e-16	15.5229		1.056	[1.04-1.07]	Affymetrix [9000000] (imputed)	N	adult onset asthma	http://www.ebi.ac.uk/efo/EFO_1002011	GCST007799	Genome-wide genotyping array	2	145387450	T	G	1006	0.49006	218	0.568807	32	3	3	29
2019-06-27	31036433	Pividori M	2019-04-26	Lancet Respir Med	www.ncbi.nlm.nih.gov/pubmed/31036433	Shared and distinct genetic risk factors for childhood-onset and adult-onset asthma: genome-wide and transcriptome-wide studies.	Asthma (adult onset)	21,564 British ancestry cases, 318,237 British ancestry controls	NA	5q31.1	5	132442760	C5orf56, SLC22A5, IRF1	AC116366.3, C5orf56			ENSG00000283782, ENSG00000197536			rs17622378-A	rs17622378	0	17622378	intron_variant	0	0.573	3e-13	12.5229		1.077	[1.055-1.098]	Affymetrix [10894596] (imputed)	N	adult onset asthma	http://www.ebi.ac.uk/efo/EFO_1002011	GCST007993	Genome-wide genotyping array	5	132442760	A	G	1006	0.38668	220	0.2	24	10	10	14
2019-05-14	30929738	Ferreira MAR	2019-03-28	Am J Hum Genet	www.ncbi.nlm.nih.gov/pubmed/30929738	Genetic Architectures of Childhood- and Adult-Onset Asthma Are Partly Distinct.	Asthma (adult onset)	26,582 European ancestry cases, 300,671 European ancestry controls	16,297 European ancestry cases, 217,711 European ancestry controls	6q15	6	90275479	BACH2	BACH2			ENSG00000112182			rs58521088-?	rs58521088	0	58521088	intron_variant	0	NR	3e-14	13.5229		1.058	[1.04-1.07]	Affymetrix [9000000] (imputed)	N	adult onset asthma	http://www.ebi.ac.uk/efo/EFO_1002011	GCST007799	Genome-wide genotyping array	6	90275479	A	T	1006	0.363817	218	0.321101	62	18	18	44
2019-06-27	31036433	Pividori M	2019-04-26	Lancet Respir Med	www.ncbi.nlm.nih.gov/pubmed/31036433	Shared and distinct genetic risk factors for childhood-onset and adult-onset asthma: genome-wide and transcriptome-wide studies.	Asthma (adult onset)	21,564 British ancestry cases, 318,237 British ancestry controls	NA	8q21.13	8	80379410	TPD52, ZBTB10	AC034114.2			ENSG00000253238			rs4739738-G	rs4739738	0	4739738	intron_variant	0	0.359	9e-08	7.04576		1.057	[1.036-1.079]	Affymetrix [10894596] (imputed)	N	adult onset asthma	http://www.ebi.ac.uk/efo/EFO_1002011	GCST007993	Genome-wide genotyping array	8	80379410	G	A	1006	0.639165	220	0.640909	87	3	3	84
2019-05-14	30929738	Ferreira MAR	2019-03-28	Am J Hum Genet	www.ncbi.nlm.nih.gov/pubmed/30929738	Genetic Architectures of Childhood- and Adult-Onset Asthma Are Partly Distinct.	Asthma (adult onset)	26,582 European ancestry cases, 300,671 European ancestry controls	16,297 European ancestry cases, 217,711 European ancestry controls	9p24.1	9	6209697	RANBP6, IL33	GTF3AP1 - IL33	ENSG00000237274	ENSG00000137033		12449	6089	rs992969-?	rs992969	0	992969	intergenic_variant	1	NR	2e-29	28.699		1.095	[1.08-1.11]	Affymetrix [9000000] (imputed)	N	adult onset asthma	http://www.ebi.ac.uk/efo/EFO_1002011	GCST007799	Genome-wide genotyping array	9	6209697	A	G	1006	0.748509	218	0.756881	7	1	1	6
2019-06-27	31036433	Pividori M	2019-04-26	Lancet Respir Med	www.ncbi.nlm.nih.gov/pubmed/31036433	Shared and distinct genetic risk factors for childhood-onset and adult-onset asthma: genome-wide and transcriptome-wide studies.	Asthma (adult onset)	21,564 British ancestry cases, 318,237 British ancestry controls	NA	9p24.1	9	6209697	RANBP6, IL33	GTF3AP1 - IL33	ENSG00000237274	ENSG00000137033		12449	6089	rs992969-A	rs992969	0	992969	intergenic_variant	1	0.252	3e-17	16.5229		1.1	[1.076-1.125]	Affymetrix [10894596] (imputed)	N	adult onset asthma	http://www.ebi.ac.uk/efo/EFO_1002011	GCST007993	Genome-wide genotyping array	9	6209697	A	G	1006	0.748509	218	0.756881	7	1	1	6
2019-06-27	31036433	Pividori M	2019-04-26	Lancet Respir Med	www.ncbi.nlm.nih.gov/pubmed/31036433	Shared and distinct genetic risk factors for childhood-onset and adult-onset asthma: genome-wide and transcriptome-wide studies.	Asthma (adult onset)	21,564 British ancestry cases, 318,237 British ancestry controls	NA	11p15.5	11	1129831	MUC6, MUC5AC	MUC2 - MUC5AC	ENSG00000284971	ENSG00000283158		19320	28122	rs12788104-G	rs12788104	0	12788104	intergenic_variant	1	0.688	1e-08	8		1.064	[1.041-1.087]	Affymetrix [10894596] (imputed)	N	adult onset asthma	http://www.ebi.ac.uk/efo/EFO_1002011	GCST007993	Genome-wide genotyping array	11	1129831	A	G	1006	0.66501	220	0	NA	NA	NA	NA
2019-05-14	30929738	Ferreira MAR	2019-03-28	Am J Hum Genet	www.ncbi.nlm.nih.gov/pubmed/30929738	Genetic Architectures of Childhood- and Adult-Onset Asthma Are Partly Distinct.	Asthma (adult onset)	26,582 European ancestry cases, 300,671 European ancestry controls	16,297 European ancestry cases, 217,711 European ancestry controls	12q13.11	12	47792780	HDAC7	HDAC7			ENSG00000061273			rs2544026-?	rs2544026	0	2544026	non_coding_transcript_exon_variant	0	NR	2e-13	12.699		1.062	[1.05-1.08]	Affymetrix [9000000] (imputed)	N	adult onset asthma	http://www.ebi.ac.uk/efo/EFO_1002011	GCST007799	Genome-wide genotyping array	12	47792780	T	A	1006	0.23161	220	0.140909	14	0	0	14
2019-05-14	30929738	Ferreira MAR	2019-03-28	Am J Hum Genet	www.ncbi.nlm.nih.gov/pubmed/30929738	Genetic Architectures of Childhood- and Adult-Onset Asthma Are Partly Distinct.	Asthma (adult onset)	26,582 European ancestry cases, 300,671 European ancestry controls	16,297 European ancestry cases, 217,711 European ancestry controls	15q22.33	15	67149412	SMAD3	SMAD3			ENSG00000166949			rs72743461-?	rs72743461	0	72743461	intron_variant	0	NR	1e-24	24		1.087	[1.07-1.1]	Affymetrix [9000000] (imputed)	N	adult onset asthma	http://www.ebi.ac.uk/efo/EFO_1002011	GCST007799	Genome-wide genotyping array	15	67149412	C	A	1006	0.214712	220	0.177273	6	8	4	2
2019-05-14	30929738	Ferreira MAR	2019-03-28	Am J Hum Genet	www.ncbi.nlm.nih.gov/pubmed/30929738	Genetic Architectures of Childhood- and Adult-Onset Asthma Are Partly Distinct.	Asthma (adult onset)	26,582 European ancestry cases, 300,671 European ancestry controls	16,297 European ancestry cases, 217,711 European ancestry controls	16p13.13	16	11119164	CLEC16A	CLEC16A			ENSG00000038532			rs35441874-?	rs35441874	0	35441874	intron_variant	0	NR	1e-19	19		1.076	[1.06-1.09]	Affymetrix [9000000] (imputed)	N	adult onset asthma	http://www.ebi.ac.uk/efo/EFO_1002011	GCST007799	Genome-wide genotyping array	16	11119164	T	A	1006	0.248509	218	0.211009	17	7	6	11
2019-06-27	31036433	Pividori M	2019-04-26	Lancet Respir Med	www.ncbi.nlm.nih.gov/pubmed/31036433	Shared and distinct genetic risk factors for childhood-onset and adult-onset asthma: genome-wide and transcriptome-wide studies.	Asthma (adult onset)	21,564 British ancestry cases, 318,237 British ancestry controls	NA	19q13.11	19	33230549	LRP3, CEBPA	SLC7A10 - AC008738.6	ENSG00000130876	ENSG00000270212		4699	53429	rs10414065-C	rs10414065	0	10414065	regulatory_region_variant	1	0.934	1e-06	6		1.108	[1.064-1.155]	Affymetrix [10894596] (imputed)	N	adult onset asthma	http://www.ebi.ac.uk/efo/EFO_1002011	GCST007993	Genome-wide genotyping array	19	33230549	C	T	1006	0.0745527	220	0.0681818	2	0	0	2
2017-03-22	27798627	Barban N	2016-10-31	Nat Genet	www.ncbi.nlm.nih.gov/pubmed/27798627	Genome-wide analysis identifies 12 loci influencing human reproductive behavior.	Age at first birth	189,656 European ancestry women, 48,408 European ancestry men		6q25.1	6	151908715	ESR1	ESR1			ENSG00000091831			rs2347867-A	rs2347867	0	2347867	intron_variant	0	0.649	1e-10	10		0.091	NR unit increase	Illumina [2400000] (imputed)	N	age at first birth measurement	http://www.ebi.ac.uk/efo/EFO_0009101	GCST003795	Genome-wide genotyping array	6	151908715	G	A	1006	0.683897	218	0.655963	19	6	6	13
2018-08-06	27798627	Barban N	2016-10-31	Nat Genet	www.ncbi.nlm.nih.gov/pubmed/27798627	Genome-wide analysis identifies 12 loci influencing human reproductive behavior.	Age at first birth	189,656 European ancestry women		6q25.1	6	151908715	ESR1	ESR1			ENSG00000091831			rs2347867-A	rs2347867	0	2347867	intron_variant	0	0.649	2e-09	8.69897		0.097	NR unit increase	Illumina [2400000] (imputed)	N	age at first birth measurement	http://www.ebi.ac.uk/efo/EFO_0009101	GCST006045	Genome-wide genotyping array	6	151908715	G	A	1006	0.683897	218	0.655963	19	6	6	13
2015-04-23	25231870	Perry JR	2014-07-23	Nature	www.ncbi.nlm.nih.gov/pubmed/25231870	Parent-of-origin-specific allelic associations among 106 genomic loci for age at menarche.	Menarche (age at onset)	Up to 182,413 European ancestry females	NA	1p34.2	1	43655886	KDM4A, PTPRP	KDM4A, AL451062.3			ENSG00000066135, ENSG00000284989			rs2274465-C	rs2274465	0	2274465	intron_variant	0	0.66	2e-09	8.69897		0.03	[0.02-0.04] unit increase	Affymetrix, Illumina [2441815] (imputed)	N	age at menarche	http://www.ebi.ac.uk/efo/EFO_0004703	GCST002541	Genome-wide genotyping array	1	43655886	C	G	1006	0.324056	218	0.293578	51	1	1	50
2019-02-08	30595370	Kichaev G	2018-12-27	Am J Hum Genet	www.ncbi.nlm.nih.gov/pubmed/30595370	Leveraging Polygenic Functional Enrichment to Improve GWAS Power.	Menarche (age at onset)	approximately 242,000 European ancestry individuals	NA	1p32.3	1	54263185		SSBP3			ENSG00000157216			rs643428-?	rs643428	0	643428	intron_variant	0	NR	2e-08	7.69897				NR [~ 8900000] (imputed)	N	age at menarche	http://www.ebi.ac.uk/efo/EFO_0004703	GCST007078	Genome-wide genotyping array	1	54263185	C	T	1006	0.5666	218	0.545872	2	2	2	0
2019-02-08	30595370	Kichaev G	2018-12-27	Am J Hum Genet	www.ncbi.nlm.nih.gov/pubmed/30595370	Leveraging Polygenic Functional Enrichment to Improve GWAS Power.	Menarche (age at onset)	approximately 242,000 European ancestry individuals	NA	1p31.1	1	72284817		NEGR1 - RPL31P12	ENSG00000172260	ENSG00000227207		2278	16655	rs11209943-?	rs11209943	0	11209943	TF_binding_site_variant	1	NR	3e-21	20.5229				NR [~ 8900000] (imputed)	N	age at menarche	http://www.ebi.ac.uk/efo/EFO_0004703	GCST007078	Genome-wide genotyping array	1	72284817	A	G	1006	0.641153	214	0.691589	27	0	0	27
2017-05-11	27182965	Pickrell JK	2016-05-16	Nat Genet	www.ncbi.nlm.nih.gov/pubmed/27182965	Detection and interpretation of shared genetic influences on 42 human traits.	Menarche (age at onset)	76,831 European ancestry individuals	NA	1p31.1	1	74512186	FPGT, TNNI3K	FPGT-TNNI3K, TNNI3K, LRRC53			ENSG00000259030, ENSG00000116783, ENSG00000162621			rs1040070-?	rs1040070	0	1040070	intron_variant	0	NR	2e-12	11.699		0.031	[0.040-0.022] unit decrease	Illumina [12039492]	N	age at menarche	http://www.ebi.ac.uk/efo/EFO_0004703	GCST003993	Genome-wide genotyping array	1	74512186	G	C	1006	0.553678	220	0.413636	39	12	12	27
2014-07-01	21102462	Elks CE	2010-11-21	Nat Genet	www.ncbi.nlm.nih.gov/pubmed/21102462	Thirty new loci for age at menarche identified by a meta-analysis of genome-wide association studies.	Menarche (age at onset)	86,142 European ancestry female individuals, 557 Old Order Amish (founder/genetic isolate) female individuals, 1,103 Erasmus Rucphen (founder/genetic isolate) female individuals	Up to 12,813 European ancestry female individuals, 910 Val Borbera (founder/genetic isolate) female individuals, 348 Orcadian (founder/genetic isolate) female individuals, 338 Friuli Venezia Giulia (founder/genetic isolate) female individuals, 322 Carlantino (founder/genetic/isolate) female individuals	1q25.2	1	177883445	SEC16B	LINC01741 - SEC16B	ENSG00000236720	ENSG00000120341		173115	40511	rs633715-C	rs633715	0	633715	intergenic_variant	1	0.2	2e-08	7.69897		2.6	[1.62-3.58] week decrease	Affymetrix, Illumina [~ 2500000] (imputed)	N	age at menarche	http://www.ebi.ac.uk/efo/EFO_0004703	GCST000880	Genome-wide genotyping array	1	177883445	T	C	1006	0.196819	220	0.163636	18	2	2	16
2015-04-23	25231870	Perry JR	2014-07-23	Nature	www.ncbi.nlm.nih.gov/pubmed/25231870	Parent-of-origin-specific allelic associations among 106 genomic loci for age at menarche.	Menarche (age at onset)	Up to 182,413 European ancestry females	NA	1q32.1	1	199829211	NR5A2	AL596266.1 - AL445687.1	ENSG00000231984	ENSG00000228530		76321	47767	rs6427782-A	rs6427782	0	6427782	intergenic_variant	1	0.51	5e-08	7.30103		0.03	[0.02-0.04] unit increase	Affymetrix, Illumina [2441815] (imputed)	N	age at menarche	http://www.ebi.ac.uk/efo/EFO_0004703	GCST002541	Genome-wide genotyping array	1	199829211	G	A	1006	0.49503	216	0.421296	10	3	3	7
2014-07-01	21102462	Elks CE	2010-11-21	Nat Genet	www.ncbi.nlm.nih.gov/pubmed/21102462	Thirty new loci for age at menarche identified by a meta-analysis of genome-wide association studies.	Menarche (age at onset)	86,142 European ancestry female individuals, 557 Old Order Amish (founder/genetic isolate) female individuals, 1,103 Erasmus Rucphen (founder/genetic isolate) female individuals	Up to 12,813 European ancestry female individuals, 910 Val Borbera (founder/genetic isolate) female individuals, 348 Orcadian (founder/genetic isolate) female individuals, 338 Friuli Venezia Giulia (founder/genetic isolate) female individuals, 322 Carlantino (founder/genetic/isolate) female individuals	2p25.3	2	614168	TMEM18	AC093326.1 - TMEM18	ENSG00000233633	ENSG00000151353		36023	49709	rs2947411-A	rs2947411	0	2947411	intergenic_variant	1	0.17	2e-08	7.69897		2.8	[1.82-3.78] week increase	Affymetrix, Illumina [~ 2500000] (imputed)	N	age at menarche	http://www.ebi.ac.uk/efo/EFO_0004703	GCST000880	Genome-wide genotyping array	2	614168	A	G	1006	0.827038	218	0.738532	230	0	0	230
2015-04-23	25231870	Perry JR	2014-07-23	Nature	www.ncbi.nlm.nih.gov/pubmed/25231870	Parent-of-origin-specific allelic associations among 106 genomic loci for age at menarche.	Menarche (age at onset)	Up to 182,413 European ancestry females	NA	2p25.3	2	614168	TMEM18	AC093326.1 - TMEM18	ENSG00000233633	ENSG00000151353		36023	49709	rs2947411-A	rs2947411	0	2947411	intergenic_variant	1	0.17	2e-19	18.699		0.06	[0.046-0.074] unit increase	Affymetrix, Illumina [2441815] (imputed)	N	age at menarche	http://www.ebi.ac.uk/efo/EFO_0004703	GCST002541	Genome-wide genotyping array	2	614168	A	G	1006	0.827038	218	0.738532	230	0	0	230
2018-07-12	29773799	Horikoshi M	2018-05-17	Nat Commun	www.ncbi.nlm.nih.gov/pubmed/29773799	Elucidating the genetic architecture of reproductive ageing in the Japanese population.	Menarche (age at onset)	67,029 Japanese ancestry women	73,397 European ancestry women	2q33.1	2	198773966	NR	AC019330.1 - AC020718.1	ENSG00000225421	ENSG00000231557		1610	108607	rs1400974-G	rs1400974	0	1400974	regulatory_region_variant	1	0.5942	4e-09	8.39794	(Japanese)	0.053	[0.035-0.071] year decrease	Illumina [at least 532488] (imputed)	N	age at menarche	http://www.ebi.ac.uk/efo/EFO_0004703	GCST005867	Genome-wide genotyping array	2	198773966	G	A	1006	0.628231	214	0.514019	45	4	4	41
2015-04-23	25231870	Perry JR	2014-07-23	Nature	www.ncbi.nlm.nih.gov/pubmed/25231870	Parent-of-origin-specific allelic associations among 106 genomic loci for age at menarche.	Menarche (age at onset)	Up to 182,413 European ancestry females	NA	2q33.1	2	198773966	SATB2	AC019330.1 - AC020718.1	ENSG00000225421	ENSG00000231557		1610	108607	rs1400974-A	rs1400974	0	1400974	regulatory_region_variant	1	0.64	8e-20	19.0969		0.05	[0.04-0.06] unit increase	Affymetrix, Illumina [2441815] (imputed)	N	age at menarche	http://www.ebi.ac.uk/efo/EFO_0004703	GCST002541	Genome-wide genotyping array	2	198773966	G	A	1006	0.628231	214	0.514019	45	4	4	41
2014-07-01	21102462	Elks CE	2010-11-21	Nat Genet	www.ncbi.nlm.nih.gov/pubmed/21102462	Thirty new loci for age at menarche identified by a meta-analysis of genome-wide association studies.	Menarche (age at onset)	86,142 European ancestry female individuals, 557 Old Order Amish (founder/genetic isolate) female individuals, 1,103 Erasmus Rucphen (founder/genetic isolate) female individuals	Up to 12,813 European ancestry female individuals, 910 Val Borbera (founder/genetic isolate) female individuals, 348 Orcadian (founder/genetic isolate) female individuals, 338 Friuli Venezia Giulia (founder/genetic isolate) female individuals, 322 Carlantino (founder/genetic/isolate) female individuals	3q22.1	3	132891908	TMEM108, NPHP3	NPHP3-AS1 - AC079942.1	ENSG00000248724	ENSG00000249725		17685	123096	rs6439371-G	rs6439371	0	6439371	intergenic_variant	1	0.34	1e-08	8		2.3	[1.52-3.08] week increase	Affymetrix, Illumina [~ 2500000] (imputed)	N	age at menarche	http://www.ebi.ac.uk/efo/EFO_0004703	GCST000880	Genome-wide genotyping array	3	132891908	G	A	1006	0.642147	220	0.609091	3	0	0	3
2017-05-11	27182965	Pickrell JK	2016-05-16	Nat Genet	www.ncbi.nlm.nih.gov/pubmed/27182965	Detection and interpretation of shared genetic influences on 42 human traits.	Menarche (age at onset)	76,831 European ancestry individuals	NA	3q22.1	3	132891908	TMEM108, NPHP3	NPHP3-AS1 - AC079942.1	ENSG00000248724	ENSG00000249725		17685	123096	rs6439371-?	rs6439371	0	6439371	intergenic_variant	1	NR	4e-06	5.39794				Illumina [12039492]	N	age at menarche	http://www.ebi.ac.uk/efo/EFO_0004703	GCST003993	Genome-wide genotyping array	3	132891908	G	A	1006	0.642147	220	0.609091	3	0	0	3
2019-02-08	30595370	Kichaev G	2018-12-27	Am J Hum Genet	www.ncbi.nlm.nih.gov/pubmed/30595370	Leveraging Polygenic Functional Enrichment to Improve GWAS Power.	Menarche (age at onset)	approximately 242,000 European ancestry individuals	NA	3q22.1	3	132891908		NPHP3-AS1 - AC079942.1	ENSG00000248724	ENSG00000249725		17685	123096	rs6439371-?	rs6439371	0	6439371	intergenic_variant	1	NR	2e-12	11.699				NR [~ 8900000] (imputed)	N	age at menarche	http://www.ebi.ac.uk/efo/EFO_0004703	GCST007078	Genome-wide genotyping array	3	132891908	G	A	1006	0.642147	220	0.609091	3	0	0	3
2014-07-01	21102462	Elks CE	2010-11-21	Nat Genet	www.ncbi.nlm.nih.gov/pubmed/21102462	Thirty new loci for age at menarche identified by a meta-analysis of genome-wide association studies.	Menarche (age at onset)	86,142 European ancestry female individuals, 557 Old Order Amish (founder/genetic isolate) female individuals, 1,103 Erasmus Rucphen (founder/genetic isolate) female individuals	Up to 12,813 European ancestry female individuals, 910 Val Borbera (founder/genetic isolate) female individuals, 348 Orcadian (founder/genetic isolate) female individuals, 338 Friuli Venezia Giulia (founder/genetic isolate) female individuals, 322 Carlantino (founder/genetic/isolate) female individuals	3q27.2	3	185911780	TRA2B, ETV5	IGF2BP2 - TRA2B	ENSG00000073792	ENSG00000136527		86724	2778	rs2002675-G	rs2002675	0	2002675	intergenic_variant	1	0.42	1e-09	9		2.2	[1.42-2.98] week increase	Affymetrix, Illumina [~ 2500000] (imputed)	N	age at menarche	http://www.ebi.ac.uk/efo/EFO_0004703	GCST000880	Genome-wide genotyping array	3	185911780	A	G	1006	0.415507	212	0.29717	9	1	0	9
2017-05-11	27182965	Pickrell JK	2016-05-16	Nat Genet	www.ncbi.nlm.nih.gov/pubmed/27182965	Detection and interpretation of shared genetic influences on 42 human traits.	Menarche (age at onset)	76,831 European ancestry individuals	NA	3q27.2	3	185911780	TRA2B, ETV5	IGF2BP2 - TRA2B	ENSG00000073792	ENSG00000136527		86724	2778	rs2002675-?	rs2002675	0	2002675	intergenic_variant	1	NR	6e-07	6.22185				Illumina [12039492]	N	age at menarche	http://www.ebi.ac.uk/efo/EFO_0004703	GCST003993	Genome-wide genotyping array	3	185911780	A	G	1006	0.415507	212	0.29717	9	1	0	9
2015-04-23	25231870	Perry JR	2014-07-23	Nature	www.ncbi.nlm.nih.gov/pubmed/25231870	Parent-of-origin-specific allelic associations among 106 genomic loci for age at menarche.	Menarche (age at onset)	Up to 182,413 European ancestry females	NA	4p15.1	4	28750432	PCDH7	RN7SL101P - MIR4275	ENSG00000243548	ENSG00000283275		38956	69150	rs1038903-T	rs1038903	0	1038903	intergenic_variant	1	0.73	2e-11	10.699		0.04	[0.028-0.052] unit increase	Affymetrix, Illumina [2441815] (imputed)	N	age at menarche	http://www.ebi.ac.uk/efo/EFO_0004703	GCST002541	Genome-wide genotyping array	4	28750432	C	T	1006	0.720676	216	0.74537	36	1	1	35
2014-07-01	21102462	Elks CE	2010-11-21	Nat Genet	www.ncbi.nlm.nih.gov/pubmed/21102462	Thirty new loci for age at menarche identified by a meta-analysis of genome-wide association studies.	Menarche (age at onset)	86,142 European ancestry female individuals, 557 Old Order Amish (founder/genetic isolate) female individuals, 1,103 Erasmus Rucphen (founder/genetic isolate) female individuals	Up to 12,813 European ancestry female individuals, 910 Val Borbera (founder/genetic isolate) female individuals, 348 Orcadian (founder/genetic isolate) female individuals, 338 Friuli Venezia Giulia (founder/genetic isolate) female individuals, 322 Carlantino (founder/genetic/isolate) female individuals	5q31.2	5	138371626	KDM3B	KDM3B			ENSG00000120733			rs757647-A	rs757647	0	757647	intron_variant	0	0.22	5e-08	7.30103		2.4	[1.62-3.18] week decrease	Affymetrix, Illumina [~ 2500000] (imputed)	N	age at menarche	http://www.ebi.ac.uk/efo/EFO_0004703	GCST000880	Genome-wide genotyping array	5	138371626	G	A	1006	0.256461	218	0.389908	59	1	0	59
2019-02-08	30595370	Kichaev G	2018-12-27	Am J Hum Genet	www.ncbi.nlm.nih.gov/pubmed/30595370	Leveraging Polygenic Functional Enrichment to Improve GWAS Power.	Menarche (age at onset)	approximately 242,000 European ancestry individuals	NA	5q35.1	5	169311587		SLIT3 - RNU6-477P	ENSG00000184347	ENSG00000206614		10458	240862	rs12656569-?	rs12656569	0	12656569	intergenic_variant	1	NR	2e-08	7.69897				NR [~ 8900000] (imputed)	N	age at menarche	http://www.ebi.ac.uk/efo/EFO_0004703	GCST007078	Genome-wide genotyping array	5	169311587	A	C	1006	0.772366	218	0.87156	21	0	0	21
2014-07-01	21102462	Elks CE	2010-11-21	Nat Genet	www.ncbi.nlm.nih.gov/pubmed/21102462	Thirty new loci for age at menarche identified by a meta-analysis of genome-wide association studies.	Menarche (age at onset)	86,142 European ancestry female individuals, 557 Old Order Amish (founder/genetic isolate) female individuals, 1,103 Erasmus Rucphen (founder/genetic isolate) female individuals	Up to 12,813 European ancestry female individuals, 910 Val Borbera (founder/genetic isolate) female individuals, 348 Orcadian (founder/genetic isolate) female individuals, 338 Friuli Venezia Giulia (founder/genetic isolate) female individuals, 322 Carlantino (founder/genetic/isolate) female individuals	6q16.3	6	104931079	LIN28B	LIN28B-AS1			ENSG00000203809			rs7759938-C	rs7759938	0	7759938	intron_variant	0	0.32	5e-60	59.301		6.4	[5.62-7.18] week increase	Affymetrix, Illumina [~ 2500000] (imputed)	N	age at menarche	http://www.ebi.ac.uk/efo/EFO_0004703	GCST000880	Genome-wide genotyping array	6	104931079	C	T	1006	0.653082	218	0.665138	30	0	0	30
2009-05-28	19448620	Perry JR	2009-05-17	Nat Genet	www.ncbi.nlm.nih.gov/pubmed/19448620	Meta-analysis of genome-wide association data identifies two loci influencing age at menarche.	Menarche (age at onset)	17,510 European ancestry female individuals	NA	6q16.3	6	104931079	LIN28B	LIN28B-AS1			ENSG00000203809			rs7759938-C	rs7759938	0	7759938	intron_variant	0	0.33	7e-09	8.1549		0.09	[0.05-0.13] years increase	Affymetrix, Illumina [~ 2500000] (imputed)	N	age at menarche	http://www.ebi.ac.uk/efo/EFO_0004703	GCST000404	Genome-wide genotyping array	6	104931079	C	T	1006	0.653082	218	0.665138	30	0	0	30
2018-07-12	29773799	Horikoshi M	2018-05-17	Nat Commun	www.ncbi.nlm.nih.gov/pubmed/29773799	Elucidating the genetic architecture of reproductive ageing in the Japanese population.	Menarche (age at onset)	67,029 Japanese ancestry women	73,397 European ancestry women	6q16.3	6	104931079	NR	LIN28B-AS1			ENSG00000203809			rs7759938-C	rs7759938	0	7759938	intron_variant	0	0.28	4e-16	15.3979	(Japanese)	0.079	[0.059-0.099] year increase	Illumina [at least 532488] (imputed)	N	age at menarche	http://www.ebi.ac.uk/efo/EFO_0004703	GCST005867	Genome-wide genotyping array	6	104931079	C	T	1006	0.653082	218	0.665138	30	0	0	30
2015-04-23	25231870	Perry JR	2014-07-23	Nature	www.ncbi.nlm.nih.gov/pubmed/25231870	Parent-of-origin-specific allelic associations among 106 genomic loci for age at menarche.	Menarche (age at onset)	Up to 182,413 European ancestry females	NA	6q16.3	6	104931079	LIN28B	LIN28B-AS1			ENSG00000203809			rs7759938-C	rs7759938	0	7759938	intron_variant	0	0.32	8e-110	109.097		0.12	[0.11-0.13] unit increase	Affymetrix, Illumina [2441815] (imputed)	N	age at menarche	http://www.ebi.ac.uk/efo/EFO_0004703	GCST002541	Genome-wide genotyping array	6	104931079	C	T	1006	0.653082	218	0.665138	30	0	0	30
2014-07-01	21102462	Elks CE	2010-11-21	Nat Genet	www.ncbi.nlm.nih.gov/pubmed/21102462	Thirty new loci for age at menarche identified by a meta-analysis of genome-wide association studies.	Menarche (age at onset)	86,142 European ancestry female individuals, 557 Old Order Amish (founder/genetic isolate) female individuals, 1,103 Erasmus Rucphen (founder/genetic isolate) female individuals	Up to 12,813 European ancestry female individuals, 910 Val Borbera (founder/genetic isolate) female individuals, 348 Orcadian (founder/genetic isolate) female individuals, 338 Friuli Venezia Giulia (founder/genetic isolate) female individuals, 322 Carlantino (founder/genetic/isolate) female individuals	6q22.32	6	126446454	C6orf173, TRMT11	AL356534.1			ENSG00000286215			rs1361108-T	rs1361108	0	1361108	intron_variant	0	0.46	2e-08	7.69897		2.1	[1.32-2.88] week decrease	Affymetrix, Illumina [~ 2500000] (imputed)	N	age at menarche	http://www.ebi.ac.uk/efo/EFO_0004703	GCST000880	Genome-wide genotyping array	6	126446454	C	T	1006	0.454274	220	0.545455	129	21	21	108
2015-04-23	25231870	Perry JR	2014-07-23	Nature	www.ncbi.nlm.nih.gov/pubmed/25231870	Parent-of-origin-specific allelic associations among 106 genomic loci for age at menarche.	Menarche (age at onset)	Up to 182,413 European ancestry females	NA	6q25.1	6	151482619	ESR1	ARMT1 - CCDC170	ENSG00000146476	ENSG00000120262		12518	11398	rs6933660-C	rs6933660	0	6933660	intergenic_variant	1	0.69	1e-09	9		0.03	[0.02-0.04] unit increase	Affymetrix, Illumina [2441815] (imputed)	N	age at menarche	http://www.ebi.ac.uk/efo/EFO_0004703	GCST002541	Genome-wide genotyping array	6	151482619	C	A	1006	0.331014	204	0.509804	7	0	0	7
2015-04-23	25231870	Perry JR	2014-07-23	Nature	www.ncbi.nlm.nih.gov/pubmed/25231870	Parent-of-origin-specific allelic associations among 106 genomic loci for age at menarche.	Menarche (age at onset)	Up to 182,413 European ancestry females	NA	8p23.2	8	3909688	CSMD1	CSMD1			ENSG00000183117			rs2688325-T	rs2688325	0	2688325	intron_variant	0	0.29	2e-09	8.69897		0.03	[0.018-0.042] unit increase	Affymetrix, Illumina [2441815] (imputed)	N	age at menarche	http://www.ebi.ac.uk/efo/EFO_0004703	GCST002541	Genome-wide genotyping array	8	3909688	T	C	1006	0.689861	220	0.663636	6	5	5	1
2019-02-08	30595370	Kichaev G	2018-12-27	Am J Hum Genet	www.ncbi.nlm.nih.gov/pubmed/30595370	Leveraging Polygenic Functional Enrichment to Improve GWAS Power.	Menarche (age at onset)	approximately 242,000 European ancestry individuals	NA	8p23.2	8	4971671		CSMD1			ENSG00000183117			rs4266671-?	rs4266671	0	4266671	intron_variant	0	NR	4e-18	17.3979				NR [~ 8900000] (imputed)	N	age at menarche	http://www.ebi.ac.uk/efo/EFO_0004703	GCST007078	Genome-wide genotyping array	8	4971671	A	G	1006	0.387674	202	0.232673	20	1	0	20
2018-07-12	29773799	Horikoshi M	2018-05-17	Nat Commun	www.ncbi.nlm.nih.gov/pubmed/29773799	Elucidating the genetic architecture of reproductive ageing in the Japanese population.	Menarche (age at onset)	67,029 Japanese ancestry women	73,397 European ancestry women	8q21.13	8	76763076	ZFHX4	ZFHX4			ENSG00000091656			rs7821604-C	rs7821604	0	7821604	intron_variant	0	0.51	2e-08	7.69897	(japanese)	0.05	[0.03-0.07] year increase	Illumina [at least 532488] (imputed)	N	age at menarche	http://www.ebi.ac.uk/efo/EFO_0004703	GCST005867	Genome-wide genotyping array	8	76763076	C	G	1006	0.16004	218	0.353211	76	3	2	74
2018-07-12	29773799	Horikoshi M	2018-05-17	Nat Commun	www.ncbi.nlm.nih.gov/pubmed/29773799	Elucidating the genetic architecture of reproductive ageing in the Japanese population.	Menarche (age at onset)	67,029 Japanese ancestry women	73,397 European ancestry women	9q31.2	9	106157939	NR	LINC01505			ENSG00000234323			rs10453225-G	rs10453225	0	10453225	intron_variant	0	0.5226	3e-11	10.5229	(Japanese)	0.058	[0.04-0.076] year increase	Illumina [at least 532488] (imputed)	N	age at menarche	http://www.ebi.ac.uk/efo/EFO_0004703	GCST005867	Genome-wide genotyping array	9	106157939	G	T	1006	0.32505	218	0.33945	98	1	0	98
2015-04-23	25231870	Perry JR	2014-07-23	Nature	www.ncbi.nlm.nih.gov/pubmed/25231870	Parent-of-origin-specific allelic associations among 106 genomic loci for age at menarche.	Menarche (age at onset)	Up to 182,413 European ancestry females	NA	9q31.2	9	106157939	TMEM38B	LINC01505			ENSG00000234323			rs10453225-G	rs10453225	0	10453225	intron_variant	0	0.68	6e-66	65.2218		0.09	[0.08-0.1] unit increase	Affymetrix, Illumina [2441815] (imputed)	N	age at menarche	http://www.ebi.ac.uk/efo/EFO_0004703	GCST002541	Genome-wide genotyping array	9	106157939	G	T	1006	0.32505	218	0.33945	98	1	0	98
2018-07-12	29773799	Horikoshi M	2018-05-17	Nat Commun	www.ncbi.nlm.nih.gov/pubmed/29773799	Elucidating the genetic architecture of reproductive ageing in the Japanese population.	Menarche (age at onset)	67,029 Japanese ancestry women	73,397 European ancestry women	9q31.3	9	111517632	NR	ECPAS - ZNF483	ENSG00000136813	ENSG00000173258		32887	7527	rs10980921-T	rs10980921	0	10980921	intergenic_variant	1	0.7794	1e-07	7	(Japanese)	0.056	[0.034-0.078] year decrease	Illumina [at least 532488] (imputed)	N	age at menarche	http://www.ebi.ac.uk/efo/EFO_0004703	GCST005867	Genome-wide genotyping array	9	111517632	T	C	1006	0.0795229	220	0.145455	13	3	3	10
2015-04-23	25231870	Perry JR	2014-07-23	Nature	www.ncbi.nlm.nih.gov/pubmed/25231870	Parent-of-origin-specific allelic associations among 106 genomic loci for age at menarche.	Menarche (age at onset)	Up to 182,413 European ancestry females	NA	9q31.3	9	111517632	ZNF483, OR2K2	ECPAS - ZNF483	ENSG00000136813	ENSG00000173258		32887	7527	rs10980921-C	rs10980921	0	10980921	intergenic_variant	1	0.09	2e-23	22.699		0.09	[0.072-0.108] unit increase	Affymetrix, Illumina [2441815] (imputed)	N	age at menarche	http://www.ebi.ac.uk/efo/EFO_0004703	GCST002541	Genome-wide genotyping array	9	111517632	T	C	1006	0.0795229	220	0.145455	13	3	3	10
2014-07-01	21102462	Elks CE	2010-11-21	Nat Genet	www.ncbi.nlm.nih.gov/pubmed/21102462	Thirty new loci for age at menarche identified by a meta-analysis of genome-wide association studies.	Menarche (age at onset)	86,142 European ancestry female individuals, 557 Old Order Amish (founder/genetic isolate) female individuals, 1,103 Erasmus Rucphen (founder/genetic isolate) female individuals	Up to 12,813 European ancestry female individuals, 910 Val Borbera (founder/genetic isolate) female individuals, 348 Orcadian (founder/genetic isolate) female individuals, 338 Friuli Venezia Giulia (founder/genetic isolate) female individuals, 322 Carlantino (founder/genetic/isolate) female individuals	11p15.4	11	8617653	TRIM66	TRIM66			ENSG00000166436			rs4929923-T	rs4929923	0	4929923	3_prime_UTR_variant	0	0.36	1e-08	8		2.3	[1.52-3.08] week increase	Affymetrix, Illumina [~ 2500000] (imputed)	N	age at menarche	http://www.ebi.ac.uk/efo/EFO_0004703	GCST000880	Genome-wide genotyping array	11	8617653	T	C	1006	0.62326	220	0.536364	29	19	18	11
2017-05-11	27182965	Pickrell JK	2016-05-16	Nat Genet	www.ncbi.nlm.nih.gov/pubmed/27182965	Detection and interpretation of shared genetic influences on 42 human traits.	Menarche (age at onset)	76,831 European ancestry individuals	NA	11p15.4	11	8617653	TRIM66	TRIM66			ENSG00000166436			rs4929923-?	rs4929923	0	4929923	3_prime_UTR_variant	0	NR	6e-06	5.22185				Illumina [12039492]	N	age at menarche	http://www.ebi.ac.uk/efo/EFO_0004703	GCST003993	Genome-wide genotyping array	11	8617653	T	C	1006	0.62326	220	0.536364	29	19	18	11
2014-07-01	21102462	Elks CE	2010-11-21	Nat Genet	www.ncbi.nlm.nih.gov/pubmed/21102462	Thirty new loci for age at menarche identified by a meta-analysis of genome-wide association studies.	Menarche (age at onset)	86,142 European ancestry female individuals, 557 Old Order Amish (founder/genetic isolate) female individuals, 1,103 Erasmus Rucphen (founder/genetic isolate) female individuals	Up to 12,813 European ancestry female individuals, 910 Val Borbera (founder/genetic isolate) female individuals, 348 Orcadian (founder/genetic isolate) female individuals, 338 Friuli Venezia Giulia (founder/genetic isolate) female individuals, 322 Carlantino (founder/genetic/isolate) female individuals	11p15.3	11	13272358	ARNTL	AC022878.1 - ARNTL	ENSG00000255018	ENSG00000133794		120010	4294	rs900145-C	rs900145	0	900145	regulatory_region_variant	1	0.3	2e-08	7.69897		2.3	[1.52-3.08] week increase	Affymetrix, Illumina [~ 2500000] (imputed)	N	age at menarche	http://www.ebi.ac.uk/efo/EFO_0004703	GCST000880	Genome-wide genotyping array	11	13272358	C	T	1006	0.723658	218	0.669725	78	13	13	65
2017-05-11	27182965	Pickrell JK	2016-05-16	Nat Genet	www.ncbi.nlm.nih.gov/pubmed/27182965	Detection and interpretation of shared genetic influences on 42 human traits.	Menarche (age at onset)	76,831 European ancestry individuals	NA	11p15.3	11	13272358	ARNTL	AC022878.1 - ARNTL	ENSG00000255018	ENSG00000133794		120010	4294	rs900145-?	rs900145	0	900145	regulatory_region_variant	1	NR	1e-06	6				Illumina [12039492]	N	age at menarche	http://www.ebi.ac.uk/efo/EFO_0004703	GCST003993	Genome-wide genotyping array	11	13272358	C	T	1006	0.723658	218	0.669725	78	13	13	65
2018-07-12	29773799	Horikoshi M	2018-05-17	Nat Commun	www.ncbi.nlm.nih.gov/pubmed/29773799	Elucidating the genetic architecture of reproductive ageing in the Japanese population.	Menarche (age at onset)	67,029 Japanese ancestry women	73,397 European ancestry women	11p14.1	11	27678578	NR	BDNF, BDNF-AS			ENSG00000176697, ENSG00000245573			rs7103411-C	rs7103411	0	7103411	intron_variant	0	0.4006	1e-07	7	(Japanese)	0.047	[0.029-0.065] year increase	Illumina [at least 532488] (imputed)	N	age at menarche	http://www.ebi.ac.uk/efo/EFO_0004703	GCST005867	Genome-wide genotyping array	11	27678578	C	T	1006	0.765408	218	0.720183	40	9	9	31
2015-04-23	25231870	Perry JR	2014-07-23	Nature	www.ncbi.nlm.nih.gov/pubmed/25231870	Parent-of-origin-specific allelic associations among 106 genomic loci for age at menarche.	Menarche (age at onset)	Up to 182,413 European ancestry females	NA	11p14.1	11	27678578	BDNP, LGR4	BDNF, BDNF-AS			ENSG00000176697, ENSG00000245573			rs7103411-C	rs7103411	0	7103411	intron_variant	0	0.21	3e-11	10.5229		0.04	[0.028-0.052] unit increase	Affymetrix, Illumina [2441815] (imputed)	N	age at menarche	http://www.ebi.ac.uk/efo/EFO_0004703	GCST002541	Genome-wide genotyping array	11	27678578	C	T	1006	0.765408	218	0.720183	40	9	9	31
2017-05-11	27182965	Pickrell JK	2016-05-16	Nat Genet	www.ncbi.nlm.nih.gov/pubmed/27182965	Detection and interpretation of shared genetic influences on 42 human traits.	Menarche (age at onset)	76,831 European ancestry individuals	NA	11p14.1	11	30204809	KCNA4, FSHB	AL358944.1 - FSHB	ENSG00000255288	ENSG00000131808		37503	26207	rs11031005-?	rs11031005	0	11031005	intergenic_variant	1	NR	2e-08	7.69897		0.035	[0.047-0.023] unit decrease	Illumina [12039492]	N	age at menarche	http://www.ebi.ac.uk/efo/EFO_0004703	GCST003993	Genome-wide genotyping array	11	30204809	T	C	1006	0.140159	218	0.0688073	19	12	5	14
2014-07-01	21102462	Elks CE	2010-11-21	Nat Genet	www.ncbi.nlm.nih.gov/pubmed/21102462	Thirty new loci for age at menarche identified by a meta-analysis of genome-wide association studies.	Menarche (age at onset)	86,142 European ancestry female individuals, 557 Old Order Amish (founder/genetic isolate) female individuals, 1,103 Erasmus Rucphen (founder/genetic isolate) female individuals	Up to 12,813 European ancestry female individuals, 910 Val Borbera (founder/genetic isolate) female individuals, 348 Orcadian (founder/genetic isolate) female individuals, 338 Friuli Venezia Giulia (founder/genetic isolate) female individuals, 322 Carlantino (founder/genetic/isolate) female individuals	11p11.2	11	46031024	PHF21A	PHF21A			ENSG00000135365			rs16938437-T	rs16938437	0	16938437	intron_variant	0	0.09	6e-08	7.22185		3.7	[2.33-5.07] week decrease	Affymetrix, Illumina [~ 2500000] (imputed)	N	age at menarche	http://www.ebi.ac.uk/efo/EFO_0004703	GCST000880	Genome-wide genotyping array	11	46031024	C	T	1006	0.0994036	218	0.133028	130	4	4	126
2019-02-08	30595370	Kichaev G	2018-12-27	Am J Hum Genet	www.ncbi.nlm.nih.gov/pubmed/30595370	Leveraging Polygenic Functional Enrichment to Improve GWAS Power.	Menarche (age at onset)	approximately 242,000 European ancestry individuals	NA	11q14.1	11	78206259		USP35			ENSG00000118369			rs2256464-?	rs2256464	0	2256464	intron_variant	0	NR	3e-11	10.5229				NR [~ 8900000] (imputed)	N	age at menarche	http://www.ebi.ac.uk/efo/EFO_0004703	GCST007078	Genome-wide genotyping array	11	78206259	C	A	1006	0.180915	220	0.245455	315	0	0	315
2015-04-23	25231870	Perry JR	2014-07-23	Nature	www.ncbi.nlm.nih.gov/pubmed/25231870	Parent-of-origin-specific allelic associations among 106 genomic loci for age at menarche.	Menarche (age at onset)	Up to 182,413 European ancestry females	NA	11q22.1	11	101565990	TRPC6, PGR	TRPC6			ENSG00000137672			rs10895140-G	rs10895140	0	10895140	intron_variant	0	0.66	7e-14	13.1549		0.04	[0.03-0.05] unit increase	Affymetrix, Illumina [2441815] (imputed)	N	age at menarche	http://www.ebi.ac.uk/efo/EFO_0004703	GCST002541	Genome-wide genotyping array	11	101565990	A	G	1006	0.637177	220	0.586364	16	2	2	14
2019-02-08	30595370	Kichaev G	2018-12-27	Am J Hum Genet	www.ncbi.nlm.nih.gov/pubmed/30595370	Leveraging Polygenic Functional Enrichment to Improve GWAS Power.	Menarche (age at onset)	approximately 242,000 European ancestry individuals	NA	11q23.3	11	115153970		RF01293 - CADM1	ENSG00000252870	ENSG00000182985		25597	15248	rs72992070-?	rs72992070	0	72992070	intergenic_variant	1	NR	2e-12	11.699				NR [~ 8900000] (imputed)	N	age at menarche	http://www.ebi.ac.uk/efo/EFO_0004703	GCST007078	Genome-wide genotyping array	11	115153970	A	C	1006	0.265408	220	0.127273	19	0	0	19
2019-02-08	30595370	Kichaev G	2018-12-27	Am J Hum Genet	www.ncbi.nlm.nih.gov/pubmed/30595370	Leveraging Polygenic Functional Enrichment to Improve GWAS Power.	Menarche (age at onset)	approximately 242,000 European ancestry individuals	NA	11q24.1	11	122961366		ATP5PBP5 - BSX	ENSG00000254944	ENSG00000188909		280	16204	rs7115813-?	rs7115813	0	7115813	intergenic_variant	1	NR	3e-50	49.5229				NR [~ 8900000] (imputed)	N	age at menarche	http://www.ebi.ac.uk/efo/EFO_0004703	GCST007078	Genome-wide genotyping array	11	122961366	A	G	1006	0.552684	216	0.5	67	11	9	58
2019-02-08	30595370	Kichaev G	2018-12-27	Am J Hum Genet	www.ncbi.nlm.nih.gov/pubmed/30595370	Leveraging Polygenic Functional Enrichment to Improve GWAS Power.	Menarche (age at onset)	approximately 242,000 European ancestry individuals	NA	12q13.11	12	47450879		LINC02156 - ADI1P3	ENSG00000257906	ENSG00000258369		30700	12208	rs112335739-?	rs112335739	0	112335739	intergenic_variant	1	NR	2e-10	9.69897				NR [~ 8900000] (imputed)	N	age at menarche	http://www.ebi.ac.uk/efo/EFO_0004703	GCST007078	Genome-wide genotyping array	12	47450879	C	T	1006	0.109344	218	0.151376	8	4	4	4
2015-04-23	25231870	Perry JR	2014-07-23	Nature	www.ncbi.nlm.nih.gov/pubmed/25231870	Parent-of-origin-specific allelic associations among 106 genomic loci for age at menarche.	Menarche (age at onset)	Up to 182,413 European ancestry females	NA	12q13.12	12	49853685	BCDIN3D	BCDIN3D - AC131157.1	ENSG00000186666	ENSG00000257253		10556	7522	rs7138803-G	rs7138803	0	7138803	intergenic_variant	1	0.62	2e-12	11.699		0.04	[0.03-0.05] unit increase	Affymetrix, Illumina [2441815] (imputed)	N	age at menarche	http://www.ebi.ac.uk/efo/EFO_0004703	GCST002541	Genome-wide genotyping array	12	49853685	G	A	1006	0.337972	218	0.298165	4	4	4	0
2014-07-01	21102462	Elks CE	2010-11-21	Nat Genet	www.ncbi.nlm.nih.gov/pubmed/21102462	Thirty new loci for age at menarche identified by a meta-analysis of genome-wide association studies.	Menarche (age at onset)	86,142 European ancestry female individuals, 557 Old Order Amish (founder/genetic isolate) female individuals, 1,103 Erasmus Rucphen (founder/genetic isolate) female individuals	Up to 12,813 European ancestry female individuals, 910 Val Borbera (founder/genetic isolate) female individuals, 348 Orcadian (founder/genetic isolate) female individuals, 338 Friuli Venezia Giulia (founder/genetic isolate) female individuals, 322 Carlantino (founder/genetic/isolate) female individuals	13q34	13	111529090	C13orf16, ARHGEF7	TEX29 - AL359649.1	ENSG00000153495	ENSG00000204398		184841	59111	rs9555810-G	rs9555810	0	9555810	intergenic_variant	1	0.28	6e-08	7.22185		2.3	[1.52-3.08] week decrease	Affymetrix, Illumina [~ 2500000] (imputed)	N	age at menarche	http://www.ebi.ac.uk/efo/EFO_0004703	GCST000880	Genome-wide genotyping array	13	111529090	C	G	1006	0.271372	216	0.310185	57	36	36	21
2017-05-11	27182965	Pickrell JK	2016-05-16	Nat Genet	www.ncbi.nlm.nih.gov/pubmed/27182965	Detection and interpretation of shared genetic influences on 42 human traits.	Menarche (age at onset)	76,831 European ancestry individuals	NA	14q23.1	14	60423704	PPM1A, C14orf39	C14orf39			ENSG00000179008			rs1254309-?	rs1254309	0	1254309	intron_variant	0	NR	1e-12	12		0.038	[0.028-0.049] unit increase	Illumina [12039492]	N	age at menarche	http://www.ebi.ac.uk/efo/EFO_0004703	GCST003993	Genome-wide genotyping array	14	60423704	A	G	1006	0.307157	220	0	NA	NA	NA	NA
2013-08-28	23599027	Demerath EW	2013-04-17	Hum Mol Genet	www.ncbi.nlm.nih.gov/pubmed/23599027	Genome-wide association study of age at menarche in African-American women.	Menarche (age at onset)	18,089 African American individuals	2,850 African American individuals, 87,802 European ancestry inidividuals	15q21.3	15	54088003	UNC13C	UNC13C			ENSG00000137766			rs11071033-T	rs11071033	0	11071033	intron_variant	0	0.71	3e-06	5.52288	(AA)	4.49	[2.61-6.37] unit increase	Affymetrix, Illumina [NR] (imputed)	N	age at menarche	http://www.ebi.ac.uk/efo/EFO_0004703	GCST001973	Genome-wide genotyping array	15	54088003	T	C	1006	0.593439	214	0.341121	77	1	1	76
2013-08-28	23599027	Demerath EW	2013-04-17	Hum Mol Genet	www.ncbi.nlm.nih.gov/pubmed/23599027	Genome-wide association study of age at menarche in African-American women.	Menarche (age at onset)	18,089 African American individuals	2,850 African American individuals, 87,802 European ancestry inidividuals	15q21.3	15	54088003	UNC13C	UNC13C			ENSG00000137766			rs11071033-T	rs11071033	0	11071033	intron_variant	0	0.41	7e-06	5.1549	(EA)	1.134	[0.42-1.85] unit increase	Affymetrix, Illumina [NR] (imputed)	N	age at menarche	http://www.ebi.ac.uk/efo/EFO_0004703	GCST001973	Genome-wide genotyping array	15	54088003	T	C	1006	0.593439	214	0.341121	77	1	1	76
2015-04-23	25231870	Perry JR	2014-07-23	Nature	www.ncbi.nlm.nih.gov/pubmed/25231870	Parent-of-origin-specific allelic associations among 106 genomic loci for age at menarche.	Menarche (age at onset)	Up to 182,413 European ancestry females	NA	15q25.3	15	88499236	DET1	AC013489.1, DET1			ENSG00000173867, ENSG00000140543			rs12915845-C	rs12915845	0	12915845	intron_variant	0	0.58	3e-12	11.5229		0.03	[0.02-0.04] unit increase	Affymetrix, Illumina [2441815] (imputed)	N	age at menarche	http://www.ebi.ac.uk/efo/EFO_0004703	GCST002541	Genome-wide genotyping array	15	88499236	C	T	1006	0.440358	218	0.463303	9	0	0	9
2017-05-11	27182965	Pickrell JK	2016-05-16	Nat Genet	www.ncbi.nlm.nih.gov/pubmed/27182965	Detection and interpretation of shared genetic influences on 42 human traits.	Menarche (age at onset)	76,831 European ancestry individuals	NA	16p13.12	16	14294893	MKL2, PARN	RF00019 - MIR193BHG	ENSG00000207416	ENSG00000262454		19293	6496	rs1704528-?	rs1704528	0	1704528	intergenic_variant	1	NR	6e-12	11.2218		0.033	[0.042-0.024] unit decrease	Illumina [12039492]	N	age at menarche	http://www.ebi.ac.uk/efo/EFO_0004703	GCST003993	Genome-wide genotyping array	16	14294893	T	C	1006	0.346918	216	0.305556	16	2	1	15
2019-02-08	30595370	Kichaev G	2018-12-27	Am J Hum Genet	www.ncbi.nlm.nih.gov/pubmed/30595370	Leveraging Polygenic Functional Enrichment to Improve GWAS Power.	Menarche (age at onset)	approximately 242,000 European ancestry individuals	NA	16p13.12	16	14294893		RF00019 - MIR193BHG	ENSG00000207416	ENSG00000262454		19293	6496	rs1704528-?	rs1704528	0	1704528	intergenic_variant	1	NR	5e-33	32.301				NR [~ 8900000] (imputed)	N	age at menarche	http://www.ebi.ac.uk/efo/EFO_0004703	GCST007078	Genome-wide genotyping array	16	14294893	T	C	1006	0.346918	216	0.305556	16	2	1	15
2014-07-01	21102462	Elks CE	2010-11-21	Nat Genet	www.ncbi.nlm.nih.gov/pubmed/21102462	Thirty new loci for age at menarche identified by a meta-analysis of genome-wide association studies.	Menarche (age at onset)	86,142 European ancestry female individuals, 557 Old Order Amish (founder/genetic isolate) female individuals, 1,103 Erasmus Rucphen (founder/genetic isolate) female individuals	Up to 12,813 European ancestry female individuals, 910 Val Borbera (founder/genetic isolate) female individuals, 348 Orcadian (founder/genetic isolate) female individuals, 338 Friuli Venezia Giulia (founder/genetic isolate) female individuals, 322 Carlantino (founder/genetic/isolate) female individuals	16q22.1	16	69554669	NFAT5	CYB5B - NFAT5	ENSG00000103018	ENSG00000102908		88403	10425	rs1364063-C	rs1364063	0	1364063	intergenic_variant	1	0.43	2e-08	7.69897		2.1	[1.32-2.88] week increase	Affymetrix, Illumina [~ 2500000] (imputed)	N	age at menarche	http://www.ebi.ac.uk/efo/EFO_0004703	GCST000880	Genome-wide genotyping array	16	69554669	T	C	1006	0.423459	218	0.394495	46	17	16	30
2015-04-23	25231870	Perry JR	2014-07-23	Nature	www.ncbi.nlm.nih.gov/pubmed/25231870	Parent-of-origin-specific allelic associations among 106 genomic loci for age at menarche.	Menarche (age at onset)	Up to 182,413 European ancestry females	NA	16q22.1	16	69554669	COG4, NFAT5	CYB5B - NFAT5	ENSG00000103018	ENSG00000102908		88403	10425	rs1364063-C	rs1364063	0	1364063	intergenic_variant	1	0.43	6e-21	20.2218		0.05	[0.04-0.06] unit increase	Affymetrix, Illumina [2441815] (imputed)	N	age at menarche	http://www.ebi.ac.uk/efo/EFO_0004703	GCST002541	Genome-wide genotyping array	16	69554669	T	C	1006	0.423459	218	0.394495	46	17	16	30
2019-02-08	30595370	Kichaev G	2018-12-27	Am J Hum Genet	www.ncbi.nlm.nih.gov/pubmed/30595370	Leveraging Polygenic Functional Enrichment to Improve GWAS Power.	Menarche (age at onset)	approximately 242,000 European ancestry individuals	NA	17p13.2	17	6131434		WSCD1 - AC104770.1	ENSG00000179314	ENSG00000262231		7007	57927	rs12603280-?	rs12603280	0	12603280	intergenic_variant	1	NR	3e-12	11.5229				NR [~ 8900000] (imputed)	N	age at menarche	http://www.ebi.ac.uk/efo/EFO_0004703	GCST007078	Genome-wide genotyping array	17	6131434	G	A	1006	0.237575	216	0.268519	23	0	0	23
2019-02-08	30595370	Kichaev G	2018-12-27	Am J Hum Genet	www.ncbi.nlm.nih.gov/pubmed/30595370	Leveraging Polygenic Functional Enrichment to Improve GWAS Power.	Menarche (age at onset)	approximately 242,000 European ancestry individuals	NA	19p13.2	19	7826881		EXOSC3P2 - EVI5L	ENSG00000269763	ENSG00000142459		12456	3352	rs484353-?	rs484353	0	484353	intergenic_variant	1	NR	4e-11	10.3979				NR [~ 8900000] (imputed)	N	age at menarche	http://www.ebi.ac.uk/efo/EFO_0004703	GCST007078	Genome-wide genotyping array	19	7826881	G	A	1006	0.543738	220	0.504545	10	4	0	10
2015-04-23	25231870	Perry JR	2014-07-23	Nature	www.ncbi.nlm.nih.gov/pubmed/25231870	Parent-of-origin-specific allelic associations among 106 genomic loci for age at menarche.	Menarche (age at onset)	Up to 182,413 European ancestry females	NA	21q22.2	21	39232503	BRWD1	BRWD1			ENSG00000185658			rs2836950-C	rs2836950	0	2836950	splice_region_variant	0	0.64	6e-11	10.2218		0.03	[0.02-0.04] unit increase	Affymetrix, Illumina [2441815] (imputed)	N	age at menarche	http://www.ebi.ac.uk/efo/EFO_0004703	GCST002541	Genome-wide genotyping array	21	39232503	C	G	1006	0.395626	220	0.272727	6	2	2	4
2015-04-23	25231870	Perry JR	2014-07-23	Nature	www.ncbi.nlm.nih.gov/pubmed/25231870	Parent-of-origin-specific allelic associations among 106 genomic loci for age at menarche.	Menarche (age at onset)	Up to 182,413 European ancestry females	NA	22q13.33	22	49281720	C22orf34	Z82202.1 - AC207130.1	ENSG00000280199	ENSG00000285722		15640	91204	rs6009583-C	rs6009583	0	6009583	intergenic_variant	1	0.74	5e-08	7.30103		0.03	[0.018-0.042] unit increase	Affymetrix, Illumina [2441815] (imputed)	N	age at menarche	http://www.ebi.ac.uk/efo/EFO_0004703	GCST002541	Genome-wide genotyping array	22	49281720	C	T	1006	0.246521	218	0.261468	3	1	0	3
2016-08-31	26312577	Tan LJ	2015-08-27	J Clin Endocrinol Metab	www.ncbi.nlm.nih.gov/pubmed/26312577	Bivariate Genome-Wide Association Study Implicates ATP6V1G1 as a Novel Pleiotropic Locus Underlying Osteoporosis and Age at Menarche.	Bone mineral density (spine) and age at menarche	826 Han Chinese ancestry females	1,728 European ancestry females, 709 African American females, 408 Hispanic/Latin American females	7q21.12	7	87633265	ABCB1	RUNDC3B, ABCB1			ENSG00000105784, ENSG00000085563			rs10264856-?	rs10264856	0	10264856	intron_variant	0		8e-07	6.09691	(East Asian)			Affymetrix [702413]	N	age at menarche, spine bone mineral density	http://www.ebi.ac.uk/efo/EFO_0004703, http://www.ebi.ac.uk/efo/EFO_0007701	GCST003101	Genome-wide genotyping array	7	87633265	G	A	1006	0.0606362	216	0.0740741	108	8	8	100
2012-02-10	22267201	Stolk L	2012-01-22	Nat Genet	www.ncbi.nlm.nih.gov/pubmed/22267201	Meta-analyses identify 13 loci associated with age at menopause and highlight DNA repair and immune pathways.	Menopause (age at onset)	38,968 European ancestry female individuals	Up to 14,435 European ancestry female individuals	1p34.3	1	38914713	RHBDL2	AL139260.1, RHBDL2			ENSG00000228436, ENSG00000158315			rs4246511-T	rs4246511	0	4246511	intron_variant	0	0.271	9e-17	16.0458		0.24	[0.18-0.3] years increase	Affymetrix, Illumina [2551160] (imputed)	N	age at menopause	http://www.ebi.ac.uk/efo/EFO_0004704	GCST001381	Genome-wide genotyping array	1	38914713	T	C	1006	0.692843	216	0.509259	16	1	0	16
2018-02-21	26414677	Day FR	2015-11-01	Nat Genet	www.ncbi.nlm.nih.gov/pubmed/26414677	Large-scale genomic analyses link reproductive aging to hypothalamic signaling, breast cancer susceptibility and BRCA1-mediated DNA repair.	Menopause (age at onset)	up to 69,626 European ancestry women	NA	1p34.3	1	38914713	RHBDL2, MYCBP	AL139260.1, RHBDL2			ENSG00000228436, ENSG00000158315			rs4246511-C	rs4246511	0	4246511	intron_variant	0	0.71	5e-21	20.301		0.22	[0.18-0.26] years decrease	Affymetrix, Illumina [~ 2600000] (imputed)	N	age at menopause	http://www.ebi.ac.uk/efo/EFO_0004704	GCST005312	Genome-wide genotyping array	1	38914713	T	C	1006	0.692843	216	0.509259	16	1	0	16
2018-02-21	26414677	Day FR	2015-11-01	Nat Genet	www.ncbi.nlm.nih.gov/pubmed/26414677	Large-scale genomic analyses link reproductive aging to hypothalamic signaling, breast cancer susceptibility and BRCA1-mediated DNA repair.	Menopause (age at onset)	up to 69,626 European ancestry women	NA	1p34.1	1	46281629	RAD54L	LRRC41			ENSG00000132128			rs12142240-T	rs12142240	0	12142240	intron_variant	0	0.68	7e-09	8.1549		0.13	[0.091-0.169] years decrease	Affymetrix, Illumina [~ 2600000] (imputed)	N	age at menopause	http://www.ebi.ac.uk/efo/EFO_0004704	GCST005312	Genome-wide genotyping array	1	46281629	T	C	1006	0.28827	220	0.154545	229	0	0	229
2019-02-08	30595370	Kichaev G	2018-12-27	Am J Hum Genet	www.ncbi.nlm.nih.gov/pubmed/30595370	Leveraging Polygenic Functional Enrichment to Improve GWAS Power.	Age at menopause	approximately 143,000 European ancestry individuals	NA	1q25.3	1	180992109		STX6			ENSG00000135823			rs11586493-?	rs11586493	0	11586493	intron_variant	0	NR	1e-12	12				NR [~ 8900000] (imputed)	N	age at menopause	http://www.ebi.ac.uk/efo/EFO_0004704	GCST007079	Genome-wide genotyping array	1	180992109	G	A	1006	0.568588	206	0.42233	34	0	0	34
2018-02-21	26414677	Day FR	2015-11-01	Nat Genet	www.ncbi.nlm.nih.gov/pubmed/26414677	Large-scale genomic analyses link reproductive aging to hypothalamic signaling, breast cancer susceptibility and BRCA1-mediated DNA repair.	Menopause (age at onset)	up to 69,626 European ancestry women	NA	1q43	1	241854524	EXO1	EXO1			ENSG00000174371			rs2236918-C	rs2236918	0	2236918	intron_variant	0	0.45	8e-14	13.0969		0.15	[0.11-0.19] years decrease	Affymetrix, Illumina [~ 2600000] (imputed)	N	age at menopause	http://www.ebi.ac.uk/efo/EFO_0004704	GCST005312	Genome-wide genotyping array	1	241854524	C	G	1006	0.574553	220	0.609091	36	12	12	24
2012-02-10	22267201	Stolk L	2012-01-22	Nat Genet	www.ncbi.nlm.nih.gov/pubmed/22267201	Meta-analyses identify 13 loci associated with age at menopause and highlight DNA repair and immune pathways.	Menopause (age at onset)	38,968 European ancestry female individuals	Up to 14,435 European ancestry female individuals	2p23.3	2	27492549	FNDC4	FNDC4			ENSG00000115226			rs2303369-T	rs2303369	0	2303369	intron_variant	0	0.388	2e-12	11.699		0.175	[0.13-0.22] years decrease	Affymetrix, Illumina [2551160] (imputed)	N	age at menopause	http://www.ebi.ac.uk/efo/EFO_0004704	GCST001381	Genome-wide genotyping array	2	27492549	C	T	1006	0.368787	218	0.316514	159	8	7	152
2019-02-08	30595370	Kichaev G	2018-12-27	Am J Hum Genet	www.ncbi.nlm.nih.gov/pubmed/30595370	Leveraging Polygenic Functional Enrichment to Improve GWAS Power.	Age at menopause	approximately 143,000 European ancestry individuals	NA	2p16.3	2	47778682		MSH6			ENSG00000116062			rs76928871-?	rs76928871	0	76928871	intron_variant	0	NR	3e-11	10.5229				NR [~ 8900000] (imputed)	N	age at menopause	http://www.ebi.ac.uk/efo/EFO_0004704	GCST007079	Genome-wide genotyping array	2	47778682	A	G	1006	0.185885	220	0.140909	19	1	0	19
2019-02-08	30595370	Kichaev G	2018-12-27	Am J Hum Genet	www.ncbi.nlm.nih.gov/pubmed/30595370	Leveraging Polygenic Functional Enrichment to Improve GWAS Power.	Age at menopause	approximately 143,000 European ancestry individuals	NA	2q31.1	2	170958240		GORASP2			ENSG00000115806			rs4668354-?	rs4668354	0	4668354	intron_variant	0	NR	9e-15	14.0458				NR [~ 8900000] (imputed)	N	age at menopause	http://www.ebi.ac.uk/efo/EFO_0004704	GCST007079	Genome-wide genotyping array	2	170958240	C	G	1006	0.639165	218	0.56422	193	25	23	170
2019-02-08	30595370	Kichaev G	2018-12-27	Am J Hum Genet	www.ncbi.nlm.nih.gov/pubmed/30595370	Leveraging Polygenic Functional Enrichment to Improve GWAS Power.	Age at menopause	approximately 143,000 European ancestry individuals	NA	3q27.1	3	183845137		PARL, AC131160.1			ENSG00000175193, ENSG00000283765			rs10937153-?	rs10937153	0	10937153	intron_variant	0	NR	2e-12	11.699				NR [~ 8900000] (imputed)	N	age at menopause	http://www.ebi.ac.uk/efo/EFO_0004704	GCST007079	Genome-wide genotyping array	3	183845137	G	A	1006	0.277336	220	0.218182	20	5	5	15
2018-07-12	29773799	Horikoshi M	2018-05-17	Nat Commun	www.ncbi.nlm.nih.gov/pubmed/29773799	Elucidating the genetic architecture of reproductive ageing in the Japanese population.	Menopause (age at onset)	43,861 Japanese ancestry women	32,545 European ancestry women	4p11	4	48684940	ZAR1	FRYL			ENSG00000075539			rs10049761-T	rs10049761	0	10049761	intron_variant	0	0.36	4e-15	14.3979				Illumina [at least 532488] (imputed)	N	age at menopause	http://www.ebi.ac.uk/efo/EFO_0004704	GCST005863	Genome-wide genotyping array	4	48684940	G	T	1006	0.450298	220	0.431818	192	43	42	150
2018-07-12	29773799	Horikoshi M	2018-05-17	Nat Commun	www.ncbi.nlm.nih.gov/pubmed/29773799	Elucidating the genetic architecture of reproductive ageing in the Japanese population.	Menopause (age at onset)	43,861 Japanese ancestry women	32,545 European ancestry women	4p11	4	48684940	ZAR1	FRYL			ENSG00000075539			rs10049761-T	rs10049761	0	10049761	intron_variant	0	0.36	3e-15	14.5229	(japanese)	0.22	[0.16-0.28] year increase	Illumina [at least 532488] (imputed)	N	age at menopause	http://www.ebi.ac.uk/efo/EFO_0004704	GCST005863	Genome-wide genotyping array	4	48684940	G	T	1006	0.450298	220	0.431818	192	43	42	150
2012-02-10	22267201	Stolk L	2012-01-22	Nat Genet	www.ncbi.nlm.nih.gov/pubmed/22267201	Meta-analyses identify 13 loci associated with age at menopause and highlight DNA repair and immune pathways.	Menopause (age at onset)	38,968 European ancestry female individuals	Up to 14,435 European ancestry female individuals	4q21.23	4	83452469	HELQ	HELQ			ENSG00000163312			rs4693089-G	rs4693089	0	4693089	intron_variant	0	0.486	2e-19	18.699		0.228	[0.18-0.28] years increase	Affymetrix, Illumina [2551160] (imputed)	N	age at menopause	http://www.ebi.ac.uk/efo/EFO_0004704	GCST001381	Genome-wide genotyping array	4	83452469	A	G	1006	0.49006	220	0.559091	99	13	12	87
2018-02-21	26414677	Day FR	2015-11-01	Nat Genet	www.ncbi.nlm.nih.gov/pubmed/26414677	Large-scale genomic analyses link reproductive aging to hypothalamic signaling, breast cancer susceptibility and BRCA1-mediated DNA repair.	Menopause (age at onset)	up to 69,626 European ancestry women	NA	4q21.23	4	83452469	HELQ, FAM175A	HELQ			ENSG00000163312			rs4693089-A	rs4693089	0	4693089	intron_variant	0	0.51	9e-23	22.0458		0.2	[0.16-0.24] years decrease	Affymetrix, Illumina [~ 2600000] (imputed)	N	age at menopause	http://www.ebi.ac.uk/efo/EFO_0004704	GCST005312	Genome-wide genotyping array	4	83452469	A	G	1006	0.49006	220	0.559091	99	13	12	87
2019-02-08	30595370	Kichaev G	2018-12-27	Am J Hum Genet	www.ncbi.nlm.nih.gov/pubmed/30595370	Leveraging Polygenic Functional Enrichment to Improve GWAS Power.	Age at menopause	approximately 143,000 European ancestry individuals	NA	4q35.1	4	184824934		ACSL1			ENSG00000151726			rs12503643-?	rs12503643	0	12503643	intron_variant	0	NR	6e-25	24.2218				NR [~ 8900000] (imputed)	N	age at menopause	http://www.ebi.ac.uk/efo/EFO_0004704	GCST007079	Genome-wide genotyping array	4	184824934	G	T	1006	0.402584	220	0.495455	17	3	3	14
2012-02-10	22267201	Stolk L	2012-01-22	Nat Genet	www.ncbi.nlm.nih.gov/pubmed/22267201	Meta-analyses identify 13 loci associated with age at menopause and highlight DNA repair and immune pathways.	Menopause (age at onset)	38,968 European ancestry female individuals	Up to 14,435 European ancestry female individuals	5q35.2	5	176951573	UIMC1	UIMC1			ENSG00000087206			rs365132-T	rs365132	0	365132	synonymous_variant	0	0.49	9e-32	31.0458		0.287	[0.24-0.34] years increase	Affymetrix, Illumina [2551160] (imputed)	N	age at menopause	http://www.ebi.ac.uk/efo/EFO_0004704	GCST001381	Genome-wide genotyping array	5	176951573	G	T	1006	0.488072	220	0.645455	83	24	24	59
2009-06-04	19448621	He C	2009-05-17	Nat Genet	www.ncbi.nlm.nih.gov/pubmed/19448621	Genome-wide association studies identify loci associated with age at menarche and age at natural menopause.	Menarche and menopause (age at onset)	17,438 European ancestry female individuals	NA	5q35.2	5	176951573	UIMC1	UIMC1			ENSG00000087206			rs365132-T	rs365132	0	365132	synonymous_variant	0	0.49	8e-14	13.0969	(age at natural menopause)	0.39	[0.29-0.49] years increase	Illumina [317759]	N	age at menopause	http://www.ebi.ac.uk/efo/EFO_0004704	GCST000403	Genome-wide genotyping array	5	176951573	G	T	1006	0.488072	220	0.645455	83	24	24	59
2018-02-21	26414677	Day FR	2015-11-01	Nat Genet	www.ncbi.nlm.nih.gov/pubmed/26414677	Large-scale genomic analyses link reproductive aging to hypothalamic signaling, breast cancer susceptibility and BRCA1-mediated DNA repair.	Menopause (age at onset)	up to 69,626 European ancestry women	NA	5q35.2	5	176951573	UIMC1	UIMC1			ENSG00000087206			rs365132-G	rs365132	0	365132	synonymous_variant	0	0.51	1e-33	33		0.24	[0.2-0.28] years decrease	Affymetrix, Illumina [~ 2600000] (imputed)	N	age at menopause	http://www.ebi.ac.uk/efo/EFO_0004704	GCST005312	Genome-wide genotyping array	5	176951573	G	T	1006	0.488072	220	0.645455	83	24	24	59
2012-02-10	22267201	Stolk L	2012-01-22	Nat Genet	www.ncbi.nlm.nih.gov/pubmed/22267201	Meta-analyses identify 13 loci associated with age at menopause and highlight DNA repair and immune pathways.	Menopause (age at onset)	38,968 European ancestry female individuals	Up to 14,435 European ancestry female individuals	8p11.23	8	38120214	ASH2L	ASH2L			ENSG00000129691			rs2517388-G	rs2517388	0	2517388	intron_variant	0	0.174	9e-15	14.0458		0.262	[0.2-0.33] years increase	Affymetrix, Illumina [2551160] (imputed)	N	age at menopause	http://www.ebi.ac.uk/efo/EFO_0004704	GCST001381	Genome-wide genotyping array	8	38120214	T	G	1006	0.208748	216	0.12037	7	0	0	7
2013-04-17	23307926	Perry JR	2013-01-09	Hum Mol Genet	www.ncbi.nlm.nih.gov/pubmed/23307926	A genome-wide association study of early menopause and the combined impact of identified variants.	Menopause (age at onset)	3,493 European ancestry cases, 13,598 European ancestry controls	3,412 European ancestry cases, 4,928 European ancestry controls	8p11.23	8	38120214	NR	ASH2L			ENSG00000129691			rs2517388-T	rs2517388	0	2517388	intron_variant	0	0.8234	1e-07	7		0.2146	[0.13-0.29] years increase	NR [NR]	N	age at menopause	http://www.ebi.ac.uk/efo/EFO_0004704	GCST001810	Genome-wide genotyping array	8	38120214	T	G	1006	0.208748	216	0.12037	7	0	0	7
2019-02-08	30595370	Kichaev G	2018-12-27	Am J Hum Genet	www.ncbi.nlm.nih.gov/pubmed/30595370	Leveraging Polygenic Functional Enrichment to Improve GWAS Power.	Age at menopause	approximately 143,000 European ancestry individuals	NA	9p21.1	9	32975212		APTX			ENSG00000137074			rs10813912-?	rs10813912	0	10813912	intron_variant	0	NR	1e-09	9				NR [~ 8900000] (imputed)	N	age at menopause	http://www.ebi.ac.uk/efo/EFO_0004704	GCST007079	Genome-wide genotyping array	9	32975212	A	G	1006	0.625249	216	0.587963	77	2	1	76
2013-09-24	23593202	Ran S	2013-04-04	PLoS One	www.ncbi.nlm.nih.gov/pubmed/23593202	Bivariate genome-wide association analyses identified genes with pleiotropic effects for femoral neck bone geometry and age at menarche.	Femoral neck bone geometry and menarche (age at onset)	1,728 European ancestry individuals	501 European ancestry individuals, 826 Chinese ancestry individuals	11p15.5	11	2116909	IGF2	H19 - IGF2	ENSG00000130600	ENSG00000284779		115439	12203	rs6578985-?	rs6578985	0	6578985	intergenic_variant	1	NR	6e-06	5.22185	(AAM-CT, EA)			Affymetrix [760794]	N	age at menopause	http://www.ebi.ac.uk/efo/EFO_0004704	GCST001950	Genome-wide genotyping array	11	2116909	A	G	1006	0.680915	220	0.513636	32	3	3	29
2013-09-24	23593202	Ran S	2013-04-04	PLoS One	www.ncbi.nlm.nih.gov/pubmed/23593202	Bivariate genome-wide association analyses identified genes with pleiotropic effects for femoral neck bone geometry and age at menarche.	Femoral neck bone geometry and menarche (age at onset)	1,728 European ancestry individuals	501 European ancestry individuals, 826 Chinese ancestry individuals	11p15.5	11	2116909	IGF2	H19 - IGF2	ENSG00000130600	ENSG00000284779		115439	12203	rs6578987-?	rs6578985	0	6578985	intergenic_variant	1	NR	3e-06	5.52288	(AAM-CT, Chinese)			Affymetrix [760794]	N	age at menopause	http://www.ebi.ac.uk/efo/EFO_0004704	GCST001950	Genome-wide genotyping array	11	2116909	A	G	1006	0.680915	220	0.513636	32	3	3	29
2019-02-08	30595370	Kichaev G	2018-12-27	Am J Hum Genet	www.ncbi.nlm.nih.gov/pubmed/30595370	Leveraging Polygenic Functional Enrichment to Improve GWAS Power.	Age at menopause	approximately 143,000 European ancestry individuals	NA	11p14.1	11	30204809		AL358944.1 - FSHB	ENSG00000255288	ENSG00000131808		37503	26207	rs11031005-?	rs11031005	0	11031005	intergenic_variant	1	NR	7e-20	19.1549				NR [~ 8900000] (imputed)	N	age at menopause	http://www.ebi.ac.uk/efo/EFO_0004704	GCST007079	Genome-wide genotyping array	11	30204809	T	C	1006	0.140159	218	0.0688073	19	12	5	14
2012-02-10	22267201	Stolk L	2012-01-22	Nat Genet	www.ncbi.nlm.nih.gov/pubmed/22267201	Meta-analyses identify 13 loci associated with age at menopause and highlight DNA repair and immune pathways.	Menopause (age at onset)	38,968 European ancestry female individuals	Up to 14,435 European ancestry female individuals	13q21.2	13	60539605	TDRD3	TDRD3			ENSG00000083544			rs4886238-A	rs4886238	0	4886238	intron_variant	0	0.334	1e-10	10		0.17	[0.12-0.22] years increase	Affymetrix, Illumina [2551160] (imputed)	N	age at menopause	http://www.ebi.ac.uk/efo/EFO_0004704	GCST001381	Genome-wide genotyping array	13	60539605	G	A	1006	0.345924	208	0.264423	7	0	0	7
2018-02-21	26414677	Day FR	2015-11-01	Nat Genet	www.ncbi.nlm.nih.gov/pubmed/26414677	Large-scale genomic analyses link reproductive aging to hypothalamic signaling, breast cancer susceptibility and BRCA1-mediated DNA repair.	Menopause (age at onset)	up to 69,626 European ancestry women	NA	13q21.2	13	60539605	TDRD3	TDRD3			ENSG00000083544			rs4886238-G	rs4886238	0	4886238	intron_variant	0	0.66	3e-16	15.5229		0.18	[0.14-0.22] years decrease	Affymetrix, Illumina [~ 2600000] (imputed)	N	age at menopause	http://www.ebi.ac.uk/efo/EFO_0004704	GCST005312	Genome-wide genotyping array	13	60539605	G	A	1006	0.345924	208	0.264423	7	0	0	7
2019-02-08	30595370	Kichaev G	2018-12-27	Am J Hum Genet	www.ncbi.nlm.nih.gov/pubmed/30595370	Leveraging Polygenic Functional Enrichment to Improve GWAS Power.	Age at menopause	approximately 143,000 European ancestry individuals	NA	15q26.1	15	89238624		RLBP1 - FANCI	ENSG00000140522	ENSG00000140525		17010	5325	rs9788714-?	rs9788714	0	9788714	intergenic_variant	1	NR	6e-19	18.2218				NR [~ 8900000] (imputed)	N	age at menopause	http://www.ebi.ac.uk/efo/EFO_0004704	GCST007079	Genome-wide genotyping array	15	89238624	G	A	1006	0.377734	220	0.277273	115	2	2	113
2012-02-10	22267201	Stolk L	2012-01-22	Nat Genet	www.ncbi.nlm.nih.gov/pubmed/22267201	Meta-analyses identify 13 loci associated with age at menopause and highlight DNA repair and immune pathways.	Menopause (age at onset)	38,968 European ancestry female individuals	Up to 14,435 European ancestry female individuals	16p13.13	16	11923062	intergenic	GSPT1 - AC007216.5	ENSG00000103342	ENSG00000277458		6980	3137	rs10852344-C	rs10852344	0	10852344	intergenic_variant	1	0.415	1e-11	11		0.168	[0.12-0.22] years increase	Affymetrix, Illumina [2551160] (imputed)	N	age at menopause	http://www.ebi.ac.uk/efo/EFO_0004704	GCST001381	Genome-wide genotyping array	16	11923062	C	T	1006	0.54672	220	0.504545	46	1	1	45
2013-04-17	23307926	Perry JR	2013-01-09	Hum Mol Genet	www.ncbi.nlm.nih.gov/pubmed/23307926	A genome-wide association study of early menopause and the combined impact of identified variants.	Menopause (age at onset)	3,493 European ancestry cases, 13,598 European ancestry controls	3,412 European ancestry cases, 4,928 European ancestry controls	16p13.13	16	11923062	NR	GSPT1 - AC007216.5	ENSG00000103342	ENSG00000277458		6980	3137	rs10852344-T	rs10852344	0	10852344	intergenic_variant	1	0.5835	5e-08	7.30103		0.158	[0.10-0.21] years increase	NR [NR]	N	age at menopause	http://www.ebi.ac.uk/efo/EFO_0004704	GCST001810	Genome-wide genotyping array	16	11923062	C	T	1006	0.54672	220	0.504545	46	1	1	45
2018-02-21	26414677	Day FR	2015-11-01	Nat Genet	www.ncbi.nlm.nih.gov/pubmed/26414677	Large-scale genomic analyses link reproductive aging to hypothalamic signaling, breast cancer susceptibility and BRCA1-mediated DNA repair.	Menopause (age at onset)	up to 69,626 European ancestry women	NA	16p13.13	16	11923062	GSPT1, BCAR4	GSPT1 - AC007216.5	ENSG00000103342	ENSG00000277458		6980	3137	rs10852344-T	rs10852344	0	10852344	intergenic_variant	1	0.59	1e-15	15		0.16	[0.12-0.2] years decrease	Affymetrix, Illumina [~ 2600000] (imputed)	N	age at menopause	http://www.ebi.ac.uk/efo/EFO_0004704	GCST005312	Genome-wide genotyping array	16	11923062	C	T	1006	0.54672	220	0.504545	46	1	1	45
2019-02-08	30595370	Kichaev G	2018-12-27	Am J Hum Genet	www.ncbi.nlm.nih.gov/pubmed/30595370	Leveraging Polygenic Functional Enrichment to Improve GWAS Power.	Age at menopause	approximately 143,000 European ancestry individuals	NA	17p13.2	17	5426866		AC004148.2, RPAIN			ENSG00000263272, ENSG00000129197			rs11650324-?	rs11650324	0	11650324	non_coding_transcript_exon_variant	0	NR	1e-12	12				NR [~ 8900000] (imputed)	N	age at menopause	http://www.ebi.ac.uk/efo/EFO_0004704	GCST007079	Genome-wide genotyping array	17	5426866	A	G	1006	0.271372	216	0.194444	36	0	0	36
2018-02-21	26414677	Day FR	2015-11-01	Nat Genet	www.ncbi.nlm.nih.gov/pubmed/26414677	Large-scale genomic analyses link reproductive aging to hypothalamic signaling, breast cancer susceptibility and BRCA1-mediated DNA repair.	Menopause (age at onset)	up to 69,626 European ancestry women	NA	17q12	17	39676451	STARD3, PGAP3, CDK12	PGAP3			ENSG00000161395			rs2941505-A	rs2941505	0	2941505	intron_variant	0	0.32	2e-09	8.69897		0.13	[0.091-0.169] years decrease	Affymetrix, Illumina [~ 2600000] (imputed)	N	age at menopause	http://www.ebi.ac.uk/efo/EFO_0004704	GCST005312	Genome-wide genotyping array	17	39676451	A	G	1006	0.680915	216	0.675926	69	5	4	65
2019-02-08	30595370	Kichaev G	2018-12-27	Am J Hum Genet	www.ncbi.nlm.nih.gov/pubmed/30595370	Leveraging Polygenic Functional Enrichment to Improve GWAS Power.	Age at menopause	approximately 143,000 European ancestry individuals	NA	17q21.31	17	43021209		VAT1			ENSG00000108828			rs9915489-?	rs9915489	0	9915489	intron_variant	0	NR	7e-21	20.1549				NR [~ 8900000] (imputed)	N	age at menopause	http://www.ebi.ac.uk/efo/EFO_0004704	GCST007079	Genome-wide genotyping array	17	43021209	A	T	1006	0.368787	212	0.476415	452	4	2	450
2012-02-10	22267201	Stolk L	2012-01-22	Nat Genet	www.ncbi.nlm.nih.gov/pubmed/22267201	Meta-analyses identify 13 loci associated with age at menopause and highlight DNA repair and immune pathways.	Menopause (age at onset)	38,968 European ancestry female individuals	Up to 14,435 European ancestry female individuals	19q13.42	19	55322296	TMEM150B	TMEM150B			ENSG00000180061			rs11668344-G	rs11668344	0	11668344	intron_variant	0	0.363	1e-59	59		0.416	[0.37-0.47] years decrease	Affymetrix, Illumina [2551160] (imputed)	N	age at menopause	http://www.ebi.ac.uk/efo/EFO_0004704	GCST001381	Genome-wide genotyping array	19	55322296	A	G	1006	0.341948	214	0.238318	23	8	1	22
2013-04-17	23307926	Perry JR	2013-01-09	Hum Mol Genet	www.ncbi.nlm.nih.gov/pubmed/23307926	A genome-wide association study of early menopause and the combined impact of identified variants.	Menopause (age at onset)	3,493 European ancestry cases, 13,598 European ancestry controls	3,412 European ancestry cases, 4,928 European ancestry controls	19q13.42	19	55322296	NR	TMEM150B			ENSG00000180061			rs11668344-A	rs11668344	0	11668344	intron_variant	0	0.636	5e-26	25.301		0.3043	[0.25-0.36] years decrease	NR [NR]	N	age at menopause	http://www.ebi.ac.uk/efo/EFO_0004704	GCST001810	Genome-wide genotyping array	19	55322296	A	G	1006	0.341948	214	0.238318	23	8	1	22
2018-02-21	26414677	Day FR	2015-11-01	Nat Genet	www.ncbi.nlm.nih.gov/pubmed/26414677	Large-scale genomic analyses link reproductive aging to hypothalamic signaling, breast cancer susceptibility and BRCA1-mediated DNA repair.	Menopause (age at onset)	up to 69,626 European ancestry women	NA	19q13.42	19	55322296	BRSK1, NLRP11, U2AF2	TMEM150B			ENSG00000180061			rs11668344-G	rs11668344	0	11668344	intron_variant	0	0.36	6e-85	84.2218		0.41	[0.37-0.45] years decrease	Affymetrix, Illumina [~ 2600000] (imputed)	N	age at menopause	http://www.ebi.ac.uk/efo/EFO_0004704	GCST005312	Genome-wide genotyping array	19	55322296	A	G	1006	0.341948	214	0.238318	23	8	1	22
2019-02-08	30595370	Kichaev G	2018-12-27	Am J Hum Genet	www.ncbi.nlm.nih.gov/pubmed/30595370	Leveraging Polygenic Functional Enrichment to Improve GWAS Power.	Age at menopause	approximately 143,000 European ancestry individuals	NA	20q13.33	20	62901687		DIDO1			ENSG00000101191			rs10854167-?	rs10854167	0	10854167	intron_variant	0	NR	1e-14	14				NR [~ 8900000] (imputed)	N	age at menopause	http://www.ebi.ac.uk/efo/EFO_0004704	GCST007079	Genome-wide genotyping array	20	62901687	G	C	1006	0.190855	220	0.113636	16	3	3	13
2019-05-14	30929738	Ferreira MAR	2019-03-28	Am J Hum Genet	www.ncbi.nlm.nih.gov/pubmed/30929738	Genetic Architectures of Childhood- and Adult-Onset Asthma Are Partly Distinct.	Asthma onset (childhood vs adult)	13,962 European ancestry childhood onset cases, 14,873 European ancestry adult onset cases	31,002 European ancestry childhood onset cases, 16,297 European ancestry adult onset cases	2q12.1	2	102265892	IL1RL2, IL18R1	FAM183DP - IL1RL1	ENSG00000205716	ENSG00000115602		15637	45610	rs78545931-A	rs78545931	0	78545931	intergenic_variant	1	0.979	1e-12	12		1.228	[1.17-1.28]	Affymetrix [9000000] (imputed)	N	age at onset, asthma	http://www.ebi.ac.uk/efo/EFO_0004847, http://www.ebi.ac.uk/efo/EFO_0000270	GCST007797	Genome-wide genotyping array	2	102265892	A	G	1006	0.158052	220	0.104545	11	1	1	10
2019-05-14	30929738	Ferreira MAR	2019-03-28	Am J Hum Genet	www.ncbi.nlm.nih.gov/pubmed/30929738	Genetic Architectures of Childhood- and Adult-Onset Asthma Are Partly Distinct.	Asthma onset (childhood vs adult)	13,962 European ancestry childhood onset cases, 14,873 European ancestry adult onset cases	31,002 European ancestry childhood onset cases, 16,297 European ancestry adult onset cases	6q15	6	90266890	BACH2	BACH2			ENSG00000112182			rs62408233-G	rs62408233	0	62408233	intron_variant	0	0.643	3e-07	6.52288		1.056	[1.03-1.08]	Affymetrix [9000000] (imputed)	N	age at onset, asthma	http://www.ebi.ac.uk/efo/EFO_0004847, http://www.ebi.ac.uk/efo/EFO_0000270	GCST007797	Genome-wide genotyping array	6	90266890	G	A	1006	0.362823	220	0.277273	62	3	3	59
2019-05-14	30929738	Ferreira MAR	2019-03-28	Am J Hum Genet	www.ncbi.nlm.nih.gov/pubmed/30929738	Genetic Architectures of Childhood- and Adult-Onset Asthma Are Partly Distinct.	Asthma onset (childhood vs adult)	13,962 European ancestry childhood onset cases, 14,873 European ancestry adult onset cases	31,002 European ancestry childhood onset cases, 16,297 European ancestry adult onset cases	9p24.1	9	6047765	RANBP6, IL33	AL162384.1			ENSG00000228739			rs62557312-C	rs62557312	0	62557312	intron_variant	0	0.819	4e-12	11.3979		1.098	[1.07-1.12]	Affymetrix [9000000] (imputed)	N	age at onset, asthma	http://www.ebi.ac.uk/efo/EFO_0004847, http://www.ebi.ac.uk/efo/EFO_0000270	GCST007797	Genome-wide genotyping array	9	6047765	C	T	1006	0.190855	216	0.217593	117	2	0	117
2019-05-14	30929738	Ferreira MAR	2019-03-28	Am J Hum Genet	www.ncbi.nlm.nih.gov/pubmed/30929738	Genetic Architectures of Childhood- and Adult-Onset Asthma Are Partly Distinct.	Asthma onset (childhood vs adult)	13,962 European ancestry childhood onset cases, 14,873 European ancestry adult onset cases	31,002 European ancestry childhood onset cases, 16,297 European ancestry adult onset cases	11q13.5	11	76582682	WNT11, LRRC32	EMSY - AP001189.2	ENSG00000158636	ENSG00000254755		29657	8341	rs7936312-T	rs7936312	0	7936312	intergenic_variant	1	0.471	6e-19	18.2218		1.093	[1.07-1.11]	Affymetrix [9000000] (imputed)	N	age at onset, asthma	http://www.ebi.ac.uk/efo/EFO_0004847, http://www.ebi.ac.uk/efo/EFO_0000270	GCST007797	Genome-wide genotyping array	11	76582682	G	T	1006	0.468191	208	0.504808	17	2	2	15
2019-05-14	30929738	Ferreira MAR	2019-03-28	Am J Hum Genet	www.ncbi.nlm.nih.gov/pubmed/30929738	Genetic Architectures of Childhood- and Adult-Onset Asthma Are Partly Distinct.	Asthma onset (childhood vs adult)	13,962 European ancestry childhood onset cases, 14,873 European ancestry adult onset cases	31,002 European ancestry childhood onset cases, 16,297 European ancestry adult onset cases	16p13.13	16	11119164	CLEC16A	CLEC16A			ENSG00000038532			rs35441874-T	rs35441874	0	35441874	intron_variant	0	0.748	4e-07	6.39794		1.06	[1.04-1.08]	Affymetrix [9000000] (imputed)	N	age at onset, asthma	http://www.ebi.ac.uk/efo/EFO_0004847, http://www.ebi.ac.uk/efo/EFO_0000270	GCST007797	Genome-wide genotyping array	16	11119164	T	A	1006	0.248509	218	0.211009	17	7	6	11
2018-09-20	29808027	Tedja MS	2018-05-28	Nat Genet	www.ncbi.nlm.nih.gov/pubmed/29808027	Genome-wide association meta-analysis highlights light-induced signaling as a driver for refractive error.	Myopia (age of diagnosis)	104,293 European ancestry individuals	NA	6p22.2	6	27032066	NR	LINC00240 - VN1R12P	ENSG00000224843	ENSG00000220581		8135	1369	rs13217285-T	rs13217285	0	13217285	regulatory_region_variant	1	0.1023	1e-08	8		0.0647	[0.042-0.087] unit decrease	Illumina [~ 10600000] (imputed)	N	age at onset, Myopia	http://www.ebi.ac.uk/efo/EFO_0004847, http://purl.obolibrary.org/obo/HP_0000545	GCST006290	Genome-wide genotyping array	6	27032066	C	T	1006	0.0944334	220	0.0409091	21	3	3	18
2014-07-01	20385819	Chen W	2010-04-12	Proc Natl Acad Sci U S A	www.ncbi.nlm.nih.gov/pubmed/20385819	Genetic variants near TIMP3 and high-density lipoprotein-associated loci influence susceptibility to age-related macular degeneration.	Age-related macular degeneration	2,157 European ancestry cases, 1,150 European ancestry controls	7,892 European ancestry cases, 5,998 European ancestry controls, 678 Japanese ancestry cases, 336 Japanese ancestry controls	1q31.3	1	196677046	CFH	CFH			ENSG00000000971			rs1329424-T	rs1329424	0	1329424	non_coding_transcript_exon_variant	0	0.351	6e-16	15.2218		1.88	[1.68-2.10]	Illumina [~ 2500000] (imputed)	N	age-related macular degeneration	http://www.ebi.ac.uk/efo/EFO_0001365	GCST000652	Genome-wide genotyping array	1	196677046	T	G	1006	0.638171	218	0.633028	80	21	20	60
2013-04-19	23326517	Holliday EG	2013-01-11	PLoS One	www.ncbi.nlm.nih.gov/pubmed/23326517	Insights into the genetic architecture of early stage age-related macular degeneration: a genome-wide association study meta-analysis.	Age-related macular degeneration	3,772 European ancestry cases, 16,033 European ancestry controls	264 Asian ancestry cases, 3,926 Asian ancestry controls	1q31.3	1	196677046	CFH	CFH			ENSG00000000971			rs1329424-T	rs1329424	0	1329424	non_coding_transcript_exon_variant	0	0.38	2e-31	30.699	(EA)	1.41	[1.33-1.49]	Affymetrix, Illumina [~ 2500000] (imputed)	N	age-related macular degeneration	http://www.ebi.ac.uk/efo/EFO_0001365	GCST001814	Genome-wide genotyping array	1	196677046	T	G	1006	0.638171	218	0.633028	80	21	20	60
2013-04-19	23326517	Holliday EG	2013-01-11	PLoS One	www.ncbi.nlm.nih.gov/pubmed/23326517	Insights into the genetic architecture of early stage age-related macular degeneration: a genome-wide association study meta-analysis.	Age-related macular degeneration	3,772 European ancestry cases, 16,033 European ancestry controls	264 Asian ancestry cases, 3,926 Asian ancestry controls	4q26	4	116003028	intergenic	AC027613.1			ENSG00000249259			rs17586843-T	rs17586843	0	17586843	intron_variant	0	0.78	2e-06	5.69897	(EA)	1.18	[1.10-1.27]	Affymetrix, Illumina [~ 2500000] (imputed)	N	age-related macular degeneration	http://www.ebi.ac.uk/efo/EFO_0001365	GCST001814	Genome-wide genotyping array	4	116003028	T	C	1006	0.236581	216	0.231481	3	1	1	2
2011-06-29	21665990	Yu Y	2011-06-10	Hum Mol Genet	www.ncbi.nlm.nih.gov/pubmed/21665990	Common variants near FRK/COL10A1 and VEGFA are associated with advanced age-related macular degeneration.	Age-related macular degeneration	2,594 European ancestry cases, 4,134 European ancestry controls	5,640 European ancestry cases, 52,174 European ancestry controls	6p21.33	6	31946403	CFB	CFB, CFB, CFB, CFB, CFB, AL645922.1			ENSG00000243649, ENSG00000239754, ENSG00000241534, ENSG00000241253, ENSG00000243570, ENSG00000244255			rs641153-?	rs641153	0	641153	missense_variant	0	0.9	6e-31	30.2218		1.85	[NR]	Affymetrix [6036699] (imputed)	N	age-related macular degeneration	http://www.ebi.ac.uk/efo/EFO_0001365	GCST001100	Genome-wide genotyping array	6	31946403	G	A	1006	0.0864811	220	0	NA	NA	NA	NA
2010-05-06	20385826	Neale BM	2010-04-12	Proc Natl Acad Sci U S A	www.ncbi.nlm.nih.gov/pubmed/20385826	Genome-wide association study of advanced age-related macular degeneration identifies a role of the hepatic lipase gene (LIPC).	Age-related macular degeneration	979 cases, 1,709 controls	868 European ancestry cases, 410 European ancestry controls, 4,921 cases, 3,824 controls	6p21.33	6	31946403	CFB, C2	CFB, CFB, CFB, CFB, CFB, AL645922.1			ENSG00000243649, ENSG00000239754, ENSG00000241534, ENSG00000241253, ENSG00000243570, ENSG00000244255			rs641153-?	rs641153	0	641153	missense_variant	0	NR	2e-20	19.699				Affymetrix [632932]	N	age-related macular degeneration	http://www.ebi.ac.uk/efo/EFO_0001365	GCST000653	Genome-wide genotyping array	6	31946403	G	A	1006	0.0864811	220	0	NA	NA	NA	NA
2013-07-31	23455636	Fritsche LG	2013-03-03	Nat Genet	www.ncbi.nlm.nih.gov/pubmed/23455636	Seven new loci associated with age-related macular degeneration.	Age-related macular degeneration	6,713 European ancestry cases, 48,402 European ancestry contols, 110 Southern Indian ancestry cases, 119 Southern Indian ancestry controls, 827 Japanese ancestry cases, 3,323 Japanese ancestry controls	9,070 European ancestry cases, 7,683 European ancestry contols, 461 East Asian ancestry cases, 547 East Asian ancestry controls	6p21.1	6	43858890	VEGFA	AL157371.1 - AL109615.3	ENSG00000223469	ENSG00000237686		6557	136833	rs943080-T	rs943080	0	943080	regulatory_region_variant	1	0.51	9e-16	15.0458		1.15	[1.12-1.18]	Affymetrix, Illumina [2442884] (imputed)	N	age-related macular degeneration	http://www.ebi.ac.uk/efo/EFO_0001365	GCST001884	Genome-wide genotyping array	6	43858890	C	T	1006	0.514911	218	0.642202	4	3	2	2
2010-10-14	20861866	Kopplin LJ	2010-09-23	Genes Immun	www.ncbi.nlm.nih.gov/pubmed/20861866	Genome-wide association identifies SKIV2L and MYRIP as protective factors for age-related macular degeneration.	Age-related macular degeneration	684 European ancestry cases, 188 European ancestry controls	1,896 European ancestry cases, 1,866 European ancestry controls	10q26.13	10	122454932	ARMS2, HTRA1	ARMS2, BX842242.1			ENSG00000254636, ENSG00000285955			rs10490924-T	rs10490924	0	10490924	missense_variant	0	NR	1e-60	60		2.75	[NR]	Affymetrix [> 361556] (imputed)	N	age-related macular degeneration	http://www.ebi.ac.uk/efo/EFO_0001365	GCST000806	Genome-wide genotyping array	10	122454932	G	T	1006	0.194831	218	0.211009	32	12	9	23
2013-07-31	23455636	Fritsche LG	2013-03-03	Nat Genet	www.ncbi.nlm.nih.gov/pubmed/23455636	Seven new loci associated with age-related macular degeneration.	Age-related macular degeneration	6,713 European ancestry cases, 48,402 European ancestry contols, 110 Southern Indian ancestry cases, 119 Southern Indian ancestry controls, 827 Japanese ancestry cases, 3,323 Japanese ancestry controls	9,070 European ancestry cases, 7,683 European ancestry contols, 461 East Asian ancestry cases, 547 East Asian ancestry controls	10q26.13	10	122454932	ARMS2, HTRA1	ARMS2, BX842242.1			ENSG00000254636, ENSG00000285955			rs10490924-T	rs10490924	0	10490924	missense_variant	0	0.3	4E-540	539.398		2.76	[2.72-2.80]	Affymetrix, Illumina [2442884] (imputed)	N	age-related macular degeneration	http://www.ebi.ac.uk/efo/EFO_0001365	GCST001884	Genome-wide genotyping array	10	122454932	G	T	1006	0.194831	218	0.211009	32	12	9	23
2013-11-16	23577725	Naj AC	2013-05-01	Ann Hum Genet	www.ncbi.nlm.nih.gov/pubmed/23577725	Genetic factors in nonsmokers with age-related macular degeneration revealed through genome-wide gene-environment interaction analysis.	Age-related macular degeneration	1,207 European ancestry cases, 686 European ancestry controls	122 European ancestry cases, 86 European ancestry controls	10q26.13	10	122454932	ARMS2, BTBD16, HTRA, PLEKHA1	ARMS2, BX842242.1			ENSG00000254636, ENSG00000285955			rs10490924-A	rs10490924	0	10490924	missense_variant	0	0.35	8e-27	26.0969		2.28	[1.96-2.65]	Affymetrix [2543887] (imputed)	N	age-related macular degeneration	http://www.ebi.ac.uk/efo/EFO_0001365	GCST001986	Genome-wide genotyping array	10	122454932	G	T	1006	0.194831	218	0.211009	32	12	9	23
2012-08-08	22694956	Cipriani V	2012-06-13	Hum Mol Genet	www.ncbi.nlm.nih.gov/pubmed/22694956	Genome-wide association study of age-related macular degeneration identifies associated variants in the TNXB-FKBPL-NOTCH4 region of chromosome 6p21.3.	Age-related macular degeneration	893 European ancestry cases, 2,199 European ancestry controls	1,411 European ancestry cases, 1,431 European ancestry controls	10q26.13	10	122454932	ARMS2, HTRA1	ARMS2, BX842242.1			ENSG00000254636, ENSG00000285955			rs10490924-T	rs10490924	0	10490924	missense_variant	0	0.21	3e-72	71.5229		3	[2.64-3.40]	Illumina [2272849] (imputed)	N	age-related macular degeneration	http://www.ebi.ac.uk/efo/EFO_0001365	GCST001571	Genome-wide genotyping array	10	122454932	G	T	1006	0.194831	218	0.211009	32	12	9	23
2011-06-29	21665990	Yu Y	2011-06-10	Hum Mol Genet	www.ncbi.nlm.nih.gov/pubmed/21665990	Common variants near FRK/COL10A1 and VEGFA are associated with advanced age-related macular degeneration.	Age-related macular degeneration	2,594 European ancestry cases, 4,134 European ancestry controls	5,640 European ancestry cases, 52,174 European ancestry controls	10q26.13	10	122454932	HTRA1	ARMS2, BX842242.1			ENSG00000254636, ENSG00000285955			rs10490924-T	rs10490924	0	10490924	missense_variant	0	0.21	4E-322	321.398		2.94	[NR]	Affymetrix [6036699] (imputed)	N	age-related macular degeneration	http://www.ebi.ac.uk/efo/EFO_0001365	GCST001100	Genome-wide genotyping array	10	122454932	G	T	1006	0.194831	218	0.211009	32	12	9	23
2010-05-06	20385826	Neale BM	2010-04-12	Proc Natl Acad Sci U S A	www.ncbi.nlm.nih.gov/pubmed/20385826	Genome-wide association study of advanced age-related macular degeneration identifies a role of the hepatic lipase gene (LIPC).	Age-related macular degeneration	979 cases, 1,709 controls	868 European ancestry cases, 410 European ancestry controls, 4,921 cases, 3,824 controls	10q26.13	10	122454932	ARMS2, HTRA1	ARMS2, BX842242.1			ENSG00000254636, ENSG00000285955			rs10490924-?	rs10490924	0	10490924	missense_variant	0	NR	5e-119	118.301				Affymetrix [632932]	N	age-related macular degeneration	http://www.ebi.ac.uk/efo/EFO_0001365	GCST000653	Genome-wide genotyping array	10	122454932	G	T	1006	0.194831	218	0.211009	32	12	9	23
2010-05-06	20385826	Neale BM	2010-04-12	Proc Natl Acad Sci U S A	www.ncbi.nlm.nih.gov/pubmed/20385826	Genome-wide association study of advanced age-related macular degeneration identifies a role of the hepatic lipase gene (LIPC).	Age-related macular degeneration	979 cases, 1,709 controls	868 European ancestry cases, 410 European ancestry controls, 4,921 cases, 3,824 controls	15q21.3	15	58395681	intergenic	ALDH1A2			ENSG00000128918			rs493258-C	rs493258	0	493258	intron_variant	0	0.55	2e-08	7.69897		1.16	[1.10-1.22]	Affymetrix [632932]	N	age-related macular degeneration	http://www.ebi.ac.uk/efo/EFO_0001365	GCST000653	Genome-wide genotyping array	15	58395681	T	C	1006	0.545726	218	0.463303	3	0	0	3
2011-06-01	21502085	Troyer JL	2011-05-01	J Infect Dis	www.ncbi.nlm.nih.gov/pubmed/21502085	Genome-wide association study implicates PARD3B-based AIDS restriction.	AIDS progression	755 European ancestry seroconverter cases	NA	3p21.31	3	46386699	CCRL2	AC098613.1			ENSG00000223552			rs6441975-?	rs6441975	0	6441975	intron_variant	0	0.31	5e-06	5.30103		1.483	[NR]	Affymetrix [700022]	N	AIDS	http://www.ebi.ac.uk/efo/EFO_0000765	GCST001060	Genome-wide genotyping array	3	46386699	A	C	1006	0.683897	220	0.827273	13	0	0	13
2015-09-19	25514360	Hansel NN	2014-12-16	Am J Respir Cell Mol Biol	www.ncbi.nlm.nih.gov/pubmed/25514360	Genome-Wide Association Study Identification of Novel Loci Associated with Airway Responsiveness in Chronic Obstructive Pulmonary Disease.	Airway responsiveness in chronic obstructive pulmonary disease	Up to 4,108 European American cases	NA	6q21	6	107351323	PDSS2	PDSS2			ENSG00000164494			rs9486594-C	rs9486594	0	9486594	intron_variant	0	0.087	2e-06	5.69897	(Continuous PC20)	0.065	[NR] unit increase	Illumina [546355]	N	airway responsiveness measurement, chronic obstructive pulmonary disease	http://www.ebi.ac.uk/efo/EFO_0006897, http://www.ebi.ac.uk/efo/EFO_0000341	GCST002724	Genome-wide genotyping array	6	107351323	T	C	1006	0.104374	220	0.0590909	55	29	29	26
2015-09-19	25514360	Hansel NN	2014-12-16	Am J Respir Cell Mol Biol	www.ncbi.nlm.nih.gov/pubmed/25514360	Genome-Wide Association Study Identification of Novel Loci Associated with Airway Responsiveness in Chronic Obstructive Pulmonary Disease.	Airway responsiveness in chronic obstructive pulmonary disease	Up to 4,108 European American cases	NA	6q21	6	107351323	PDSS2	PDSS2			ENSG00000164494			rs9486594-T	rs9486594	0	9486594	intron_variant	0	0.0872	1e-06	6	(O’Connor Slope)	0.058	[NR] unit increase	Illumina [546355]	N	airway responsiveness measurement, chronic obstructive pulmonary disease	http://www.ebi.ac.uk/efo/EFO_0006897, http://www.ebi.ac.uk/efo/EFO_0000341	GCST002724	Genome-wide genotyping array	6	107351323	T	C	1006	0.104374	220	0.0590909	55	29	29	26
2018-10-19	30220432	Haas ME	2018-09-06	Am J Hum Genet	www.ncbi.nlm.nih.gov/pubmed/30220432	Genetic Association of Albuminuria with Cardiometabolic Disease and Blood Pressure.	Urinary albumin excretion (no hypertensive medication)	302,687 European ancestry individuals without hypertensive medication	NA	10q21.3	10	62805132	ADO	AC067751.1, ADO			ENSG00000238280, ENSG00000181915			rs2236295-G	rs2236295	0	2236295	missense_variant	0	0.593	1e-08	8		0.0102	[0.0067-0.0137] unit increase	Affymetrix [11709857] (imputed)	N	albuminuria	http://www.ebi.ac.uk/efo/EFO_0004285	GCST006463	Genome-wide genotyping array	10	62805132	G	T	1006	0.367793	220	0.322727	2	1	1	1
2018-11-19	30220432	Haas ME	2018-09-06	Am J Hum Genet	www.ncbi.nlm.nih.gov/pubmed/30220432	Genetic Association of Albuminuria with Cardiometabolic Disease and Blood Pressure.	Urinary albumin excretion	382,500 European ancestry individuals	NA	15q21.1	15	45411626	SPATA5L1	SPATA5L1			ENSG00000171763			rs1145074-T	rs1145074	0	1145074	intron_variant	0	0.745	2e-09	8.69897		0.0114	[0.0077-0.0151] unit increase	Affymetrix [11709857] (imputed)	N	albuminuria	http://www.ebi.ac.uk/efo/EFO_0004285	GCST006586	Genome-wide genotyping array	15	45411626	T	A	1006	0.276342	218	0.357798	150	7	4	146
2019-03-28	30643251	Liu M	2019-01-14	Nat Genet	www.ncbi.nlm.nih.gov/pubmed/30643251	Association studies of up to 1.2 million individuals yield new insights into the genetic etiology of tobacco and alcohol use.	Alcohol consumption (drinks per week)	up to 941,280 European ancestry individuals	NA	1p31.1	1	71026207	NR	PTGER3			ENSG00000050628			rs5024204-T	rs5024204	0	5024204	intron_variant	0	0.278	3e-09	8.52288		0.00970271	[0.0065-0.0129] unit increase	NR [~ 10000000] (imputed)	N	alcohol consumption measurement	http://www.ebi.ac.uk/efo/EFO_0007878	GCST007461	Genome-wide genotyping array	1	71026207	A	T	1006	0.264414	216	0.324074	4	3	3	1
2017-10-17	28937693	Clarke TK	2017-07-25	Mol Psychiatry	www.ncbi.nlm.nih.gov/pubmed/28937693	Genome-wide association study of alcohol consumption and genetic overlap with other health-related traits in UK Biobank (N=112 117).	Alcohol consumption	59,088 European ancestry females, 53,029 European ancestry males	NA	2p23.3	2	27508073	GCKR	GCKR			ENSG00000084734			rs1260326-T	rs1260326	0	1260326	missense_variant	0	0.39	1e-21	21		0.028	[0.022-0.034] unit decrease	Affymetrix [12489781] (imputed)	N	alcohol consumption measurement	http://www.ebi.ac.uk/efo/EFO_0007878	GCST004886	Genome-wide genotyping array	2	27508073	T	C	1006	0.589463	218	0.472477	5	0	0	5
2017-10-17	28937693	Clarke TK	2017-07-25	Mol Psychiatry	www.ncbi.nlm.nih.gov/pubmed/28937693	Genome-wide association study of alcohol consumption and genetic overlap with other health-related traits in UK Biobank (N=112 117).	Alcohol consumption in current drinkers	108,309 European ancestry individuals	NA	2p23.3	2	27508073	GCKR	GCKR			ENSG00000084734			rs1260326-G	rs1260326	0	1260326	missense_variant	0	0.38	7e-24	23.1549		0.03	[0.024-0.036] unit decrease	Affymetrix [12489781] (imputed)	N	alcohol consumption measurement	http://www.ebi.ac.uk/efo/EFO_0007878	GCST004887	Genome-wide genotyping array	2	27508073	T	C	1006	0.589463	218	0.472477	5	0	0	5
2019-03-18	30643258	Karlsson Linner R	2019-01-14	Nat Genet	www.ncbi.nlm.nih.gov/pubmed/30643258	Genome-wide association analyses of risk tolerance and risky behaviors in over 1 million individuals identify hundreds of loci and shared genetic influences.	Alcohol consumption (drinks per week)	414,343 European ancestry individuals	NA	2p23.3	2	27508073	GCKR	GCKR			ENSG00000084734			rs1260326-T	rs1260326	0	1260326	missense_variant	0	0.3929	1e-52	52		0.0349234	[0.03-0.039] unit decrease	Affymetrix [11514936] (imputed)	N	alcohol consumption measurement	http://www.ebi.ac.uk/efo/EFO_0007878	GCST007328	Genome-wide genotyping array	2	27508073	T	C	1006	0.589463	218	0.472477	5	0	0	5
2018-12-14	30336701	Sanchez-Roige S	2018-10-19	Am J Psychiatry	www.ncbi.nlm.nih.gov/pubmed/30336701	Genome-Wide Association Study Meta-Analysis of the Alcohol Use Disorders Identification Test (AUDIT) in Two Population-Based Cohorts.	Alcohol use disorder (consumption score)	121,604 British ancestry individuals	NA	2p23.3	2	27508073	GCKR	GCKR			ENSG00000084734			rs1260326-C	rs1260326	0	1260326	missense_variant	0	NR	6e-09	8.22185		0.007	[0.005-0.009] unit increase	NR [16213998]	N	alcohol consumption measurement	http://www.ebi.ac.uk/efo/EFO_0007878	GCST006718	Genome-wide genotyping array	2	27508073	T	C	1006	0.589463	218	0.472477	5	0	0	5
2019-03-28	30643251	Liu M	2019-01-14	Nat Genet	www.ncbi.nlm.nih.gov/pubmed/30643251	Association studies of up to 1.2 million individuals yield new insights into the genetic etiology of tobacco and alcohol use.	Alcohol consumption (drinks per week)	up to 941,280 European ancestry individuals	NA	2p23.3	2	27508073	NR	GCKR			ENSG00000084734			rs1260326-C	rs1260326	0	1260326	missense_variant	0	0.601	8e-45	44.0969		0.0208898	[0.018-0.024] unit increase	NR [~ 10000000] (imputed)	N	alcohol consumption measurement	http://www.ebi.ac.uk/efo/EFO_0007878	GCST007461	Genome-wide genotyping array	2	27508073	T	C	1006	0.589463	218	0.472477	5	0	0	5
2019-03-28	30643251	Liu M	2019-01-14	Nat Genet	www.ncbi.nlm.nih.gov/pubmed/30643251	Association studies of up to 1.2 million individuals yield new insights into the genetic etiology of tobacco and alcohol use.	Alcohol consumption (drinks per week) (MTAG)	up to 1,039,210 European ancestry individuals	NA	2p23.3	2	27508073	NR	GCKR			ENSG00000084734			rs1260326-C	rs1260326	0	1260326	missense_variant	0	0.601	3e-44	43.5229		0.0187927	[0.016-0.021] unit increase	NR [~ 9732723] (imputed)	N	alcohol consumption measurement	http://www.ebi.ac.uk/efo/EFO_0007878	GCST007472	Genome-wide genotyping array	2	27508073	T	C	1006	0.589463	218	0.472477	5	0	0	5
2019-03-28	30643251	Liu M	2019-01-14	Nat Genet	www.ncbi.nlm.nih.gov/pubmed/30643251	Association studies of up to 1.2 million individuals yield new insights into the genetic etiology of tobacco and alcohol use.	Alcohol consumption (drinks per week)	up to 941,280 European ancestry individuals	NA	2q22.3	2	143467646	NR	ARHGAP15, AC079793.1			ENSG00000075884, ENSG00000258268			rs13024996-A	rs13024996	0	13024996	intron_variant	0	0.364	6e-13	12.2218		0.0109126	[0.0079-0.0139] unit decrease	NR [~ 10000000] (imputed)	N	alcohol consumption measurement	http://www.ebi.ac.uk/efo/EFO_0007878	GCST007461	Genome-wide genotyping array	2	143467646	C	A	1006	0.358847	220	0.309091	26	2	1	25
2019-03-28	30643251	Liu M	2019-01-14	Nat Genet	www.ncbi.nlm.nih.gov/pubmed/30643251	Association studies of up to 1.2 million individuals yield new insights into the genetic etiology of tobacco and alcohol use.	Alcohol consumption (drinks per week) (MTAG)	up to 1,039,210 European ancestry individuals	NA	2q22.3	2	143467646	NR	ARHGAP15, AC079793.1			ENSG00000075884, ENSG00000258268			rs13024996-A	rs13024996	0	13024996	intron_variant	0	0.364	2e-15	14.699		0.010881	[0.0082-0.0136] unit decrease	NR [~ 9732723] (imputed)	N	alcohol consumption measurement	http://www.ebi.ac.uk/efo/EFO_0007878	GCST007472	Genome-wide genotyping array	2	143467646	C	A	1006	0.358847	220	0.309091	26	2	1	25
2019-03-28	30643251	Liu M	2019-01-14	Nat Genet	www.ncbi.nlm.nih.gov/pubmed/30643251	Association studies of up to 1.2 million individuals yield new insights into the genetic etiology of tobacco and alcohol use.	Alcohol consumption (drinks per week) (MTAG)	up to 1,039,210 European ancestry individuals	NA	2q36.2	2	224608268	NR	CUL3 - CCDC195	ENSG00000036257	ENSG00000283428		22871	95496	rs7594223-C	rs7594223	0	7594223	intergenic_variant	1	0.382	2e-14	13.699		0.010429	[0.0078-0.0131] unit decrease	NR [~ 9732723] (imputed)	N	alcohol consumption measurement	http://www.ebi.ac.uk/efo/EFO_0007878	GCST007472	Genome-wide genotyping array	2	224608268	T	C	1006	0.373757	220	0.331818	2	0	0	2
2019-03-28	30643251	Liu M	2019-01-14	Nat Genet	www.ncbi.nlm.nih.gov/pubmed/30643251	Association studies of up to 1.2 million individuals yield new insights into the genetic etiology of tobacco and alcohol use.	Alcohol consumption (drinks per week)	up to 941,280 European ancestry individuals	NA	3p12.1	3	85408090	NR	CADM2			ENSG00000175161			rs62250685-G	rs62250685	0	62250685	intron_variant	0	0.614	1e-21	21		0.0143571	[0.011-0.017] unit decrease	NR [~ 10000000] (imputed)	N	alcohol consumption measurement	http://www.ebi.ac.uk/efo/EFO_0007878	GCST007461	Genome-wide genotyping array	3	85408090	A	G	1006	0.61829	220	0.522727	513	217	213	300
2019-03-28	30643251	Liu M	2019-01-14	Nat Genet	www.ncbi.nlm.nih.gov/pubmed/30643251	Association studies of up to 1.2 million individuals yield new insights into the genetic etiology of tobacco and alcohol use.	Alcohol consumption (drinks per week) (MTAG)	up to 1,039,210 European ancestry individuals	NA	3p12.1	3	85408090	NR	CADM2			ENSG00000175161			rs62250685-G	rs62250685	0	62250685	intron_variant	0	0.614	1e-31	31		0.0158444	[0.013-0.019] unit decrease	NR [~ 9732723] (imputed)	N	alcohol consumption measurement	http://www.ebi.ac.uk/efo/EFO_0007878	GCST007472	Genome-wide genotyping array	3	85408090	A	G	1006	0.61829	220	0.522727	513	217	213	300
2019-03-28	30643251	Liu M	2019-01-14	Nat Genet	www.ncbi.nlm.nih.gov/pubmed/30643251	Association studies of up to 1.2 million individuals yield new insights into the genetic etiology of tobacco and alcohol use.	Alcohol consumption (drinks per week)	up to 941,280 European ancestry individuals	NA	3q25.32	3	158470022	NR	RSRC1			ENSG00000174891			rs6787172-G	rs6787172	0	6787172	intron_variant	0	0.554	4e-08	7.39794		0.00803089	[0.0052-0.0109] unit decrease	NR [~ 10000000] (imputed)	N	alcohol consumption measurement	http://www.ebi.ac.uk/efo/EFO_0007878	GCST007461	Genome-wide genotyping array	3	158470022	T	G	1006	0.536779	218	0.56422	10	2	2	8
2017-05-12	27911795	Schumann G	2016-11-28	Proc Natl Acad Sci U S A	www.ncbi.nlm.nih.gov/pubmed/27911795	KLB is associated with alcohol drinking, and its gene product β-Klotho is necessary for FGF21 regulation of alcohol preference.	Alcohol consumption	up to 70,460 European ancestry drinker individuals	up to 35,438 European ancestry drinker individuals	4p14	4	39413373	KLB	KLB			ENSG00000134962			rs11940694-A	rs11940694	0	11940694	intron_variant	0	0.42	9e-12	11.0458		0.0136	[0.0097-0.0175] unit decrease	Affymetrix, Illumina, Perlegen [at least 316407] (imputed)	N	alcohol consumption measurement	http://www.ebi.ac.uk/efo/EFO_0007878	GCST004026	Genome-wide genotyping array	4	39413373	A	G	1006	0.612326	218	0.509174	11	0	0	11
2017-10-17	28937693	Clarke TK	2017-07-25	Mol Psychiatry	www.ncbi.nlm.nih.gov/pubmed/28937693	Genome-wide association study of alcohol consumption and genetic overlap with other health-related traits in UK Biobank (N=112 117).	Alcohol consumption	59,088 European ancestry females, 53,029 European ancestry males	NA	4p14	4	39413373	KLB	KLB			ENSG00000134962			rs11940694-A	rs11940694	0	11940694	intron_variant	0	0.39	8e-19	18.0969		0.027	[0.021-0.033] unit decrease	Affymetrix [12489781] (imputed)	N	alcohol consumption measurement	http://www.ebi.ac.uk/efo/EFO_0007878	GCST004886	Genome-wide genotyping array	4	39413373	A	G	1006	0.612326	218	0.509174	11	0	0	11
2017-10-17	28937693	Clarke TK	2017-07-25	Mol Psychiatry	www.ncbi.nlm.nih.gov/pubmed/28937693	Genome-wide association study of alcohol consumption and genetic overlap with other health-related traits in UK Biobank (N=112 117).	Alcohol consumption	59,088 European ancestry females, 53,029 European ancestry males	NA	4p14	4	39413373	KLB	KLB			ENSG00000134962			rs11940694-A	rs11940694	0	11940694	intron_variant	0	0.39	9e-10	9.04576	(women)	0.026	[0.018-0.034] unit decrease	Affymetrix [12489781] (imputed)	N	alcohol consumption measurement	http://www.ebi.ac.uk/efo/EFO_0007878	GCST004886	Genome-wide genotyping array	4	39413373	A	G	1006	0.612326	218	0.509174	11	0	0	11
2017-10-17	28937693	Clarke TK	2017-07-25	Mol Psychiatry	www.ncbi.nlm.nih.gov/pubmed/28937693	Genome-wide association study of alcohol consumption and genetic overlap with other health-related traits in UK Biobank (N=112 117).	Alcohol consumption in current drinkers	108,309 European ancestry individuals	NA	4p14	4	39413373	KLB	KLB			ENSG00000134962			rs11940694-A	rs11940694	0	11940694	intron_variant	0	0.39	6e-18	17.2218		0.027	[0.021-0.033] unit decrease	Affymetrix [12489781] (imputed)	N	alcohol consumption measurement	http://www.ebi.ac.uk/efo/EFO_0007878	GCST004887	Genome-wide genotyping array	4	39413373	A	G	1006	0.612326	218	0.509174	11	0	0	11
2019-03-18	30643258	Karlsson Linner R	2019-01-14	Nat Genet	www.ncbi.nlm.nih.gov/pubmed/30643258	Genome-wide association analyses of risk tolerance and risky behaviors in over 1 million individuals identify hundreds of loci and shared genetic influences.	Alcohol consumption (drinks per week)	414,343 European ancestry individuals	NA	4p14	4	39413373	KLB	KLB			ENSG00000134962			rs11940694-A	rs11940694	0	11940694	intron_variant	0	0.3928	3e-41	40.5229		0.030739	[0.026-0.035] unit decrease	Affymetrix [11514936] (imputed)	N	alcohol consumption measurement	http://www.ebi.ac.uk/efo/EFO_0007878	GCST007328	Genome-wide genotyping array	4	39413373	A	G	1006	0.612326	218	0.509174	11	0	0	11
2018-12-14	30336701	Sanchez-Roige S	2018-10-19	Am J Psychiatry	www.ncbi.nlm.nih.gov/pubmed/30336701	Genome-Wide Association Study Meta-Analysis of the Alcohol Use Disorders Identification Test (AUDIT) in Two Population-Based Cohorts.	Alcohol use disorder (consumption score)	121,604 British ancestry individuals	NA	4p14	4	39413373	KLB	KLB			ENSG00000134962			rs11940694-G	rs11940694	0	11940694	intron_variant	0	NR	5e-17	16.301		0.009	[0.007-0.011] unit increase	NR [16213998]	N	alcohol consumption measurement	http://www.ebi.ac.uk/efo/EFO_0007878	GCST006718	Genome-wide genotyping array	4	39413373	A	G	1006	0.612326	218	0.509174	11	0	0	11
2019-03-28	30643251	Liu M	2019-01-14	Nat Genet	www.ncbi.nlm.nih.gov/pubmed/30643251	Association studies of up to 1.2 million individuals yield new insights into the genetic etiology of tobacco and alcohol use.	Alcohol consumption (drinks per week)	up to 941,280 European ancestry individuals	NA	4p14	4	39413373	NR	KLB			ENSG00000134962			rs11940694-G	rs11940694	0	11940694	intron_variant	0	0.597	3e-68	67.5229		0.0259499	[0.023-0.029] unit increase	NR [~ 10000000] (imputed)	N	alcohol consumption measurement	http://www.ebi.ac.uk/efo/EFO_0007878	GCST007461	Genome-wide genotyping array	4	39413373	A	G	1006	0.612326	218	0.509174	11	0	0	11
2019-03-28	30643251	Liu M	2019-01-14	Nat Genet	www.ncbi.nlm.nih.gov/pubmed/30643251	Association studies of up to 1.2 million individuals yield new insights into the genetic etiology of tobacco and alcohol use.	Alcohol consumption (drinks per week) (MTAG)	up to 1,039,210 European ancestry individuals	NA	4p14	4	39413373	NR	KLB			ENSG00000134962			rs11940694-G	rs11940694	0	11940694	intron_variant	0	0.597	4e-64	63.3979		0.0228615	[0.02-0.026] unit increase	NR [~ 9732723] (imputed)	N	alcohol consumption measurement	http://www.ebi.ac.uk/efo/EFO_0007878	GCST007472	Genome-wide genotyping array	4	39413373	A	G	1006	0.612326	218	0.509174	11	0	0	11
2019-03-28	30643251	Liu M	2019-01-14	Nat Genet	www.ncbi.nlm.nih.gov/pubmed/30643251	Association studies of up to 1.2 million individuals yield new insights into the genetic etiology of tobacco and alcohol use.	Alcohol consumption (drinks per week) (MTAG)	up to 1,039,210 European ancestry individuals	NA	4p13	4	42148196	NR	BEND4			ENSG00000188848			rs6856819-G	rs6856819	0	6856819	intron_variant	0	0.235	2e-09	8.69897		0.00936338	[0.0063-0.0124] unit increase	NR [~ 9732723] (imputed)	N	alcohol consumption measurement	http://www.ebi.ac.uk/efo/EFO_0007878	GCST007472	Genome-wide genotyping array	4	42148196	C	G	1006	0.22664	216	0.351852	27	4	4	23
2019-03-18	30643258	Karlsson Linner R	2019-01-14	Nat Genet	www.ncbi.nlm.nih.gov/pubmed/30643258	Genome-wide association analyses of risk tolerance and risky behaviors in over 1 million individuals identify hundreds of loci and shared genetic influences.	Alcohol consumption (drinks per week)	414,343 European ancestry individuals	NA	4q23	4	99329501	ADH1C	ADH1B			ENSG00000196616			rs1789892-A	rs1789892	0	1789892	intron_variant	0	0.4198	5e-22	21.301		0.0218328	[0.017-0.026] unit increase	Affymetrix [11514936] (imputed)	N	alcohol consumption measurement	http://www.ebi.ac.uk/efo/EFO_0007878	GCST007328	Genome-wide genotyping array	4	99329501	G	A	1006	0.408549	220	0.109091	108	4	4	104
2019-03-28	30643251	Liu M	2019-01-14	Nat Genet	www.ncbi.nlm.nih.gov/pubmed/30643251	Association studies of up to 1.2 million individuals yield new insights into the genetic etiology of tobacco and alcohol use.	Alcohol consumption (drinks per week) (MTAG)	up to 1,039,210 European ancestry individuals	NA	7q22.1	7	104171723	NR	ORC5			ENSG00000164815			rs2299409-A	rs2299409	0	2299409	intron_variant	0	0.529	2e-09	8.69897		0.00786772	[0.0053-0.0105] unit decrease	NR [~ 9732723] (imputed)	N	alcohol consumption measurement	http://www.ebi.ac.uk/efo/EFO_0007878	GCST007472	Genome-wide genotyping array	7	104171723	G	A	1006	0.498012	220	0.377273	63	3	3	60
2019-03-28	30643251	Liu M	2019-01-14	Nat Genet	www.ncbi.nlm.nih.gov/pubmed/30643251	Association studies of up to 1.2 million individuals yield new insights into the genetic etiology of tobacco and alcohol use.	Alcohol consumption (drinks per week)	up to 941,280 European ancestry individuals	NA	10q25.1	10	108748048	NR	LINC02661			ENSG00000223381			rs7074871-A	rs7074871	0	7074871	intron_variant	0	0.255	2e-08	7.69897		0.00939985	[0.0061-0.0127] unit decrease	NR [~ 10000000] (imputed)	N	alcohol consumption measurement	http://www.ebi.ac.uk/efo/EFO_0007878	GCST007461	Genome-wide genotyping array	10	108748048	G	A	1006	0.22664	220	0.2	87	27	26	61
2019-03-18	30643258	Karlsson Linner R	2019-01-14	Nat Genet	www.ncbi.nlm.nih.gov/pubmed/30643258	Genome-wide association analyses of risk tolerance and risky behaviors in over 1 million individuals identify hundreds of loci and shared genetic influences.	Alcohol consumption (drinks per week)	414,343 European ancestry individuals	NA	11p11.2	11	47435988	RAPSN	PSMC3 - RAPSN	ENSG00000165916	ENSG00000165917		9515	1776	rs11604680-A	rs11604680	0	11604680	regulatory_region_variant	1	0.6793	7e-17	16.1549		0.0199416	[0.015-0.025] unit increase	Affymetrix [11514936] (imputed)	N	alcohol consumption measurement	http://www.ebi.ac.uk/efo/EFO_0007878	GCST007328	Genome-wide genotyping array	11	47435988	A	G	1006	0.323062	218	0.252294	147	1	0	147
2019-03-28	30643251	Liu M	2019-01-14	Nat Genet	www.ncbi.nlm.nih.gov/pubmed/30643251	Association studies of up to 1.2 million individuals yield new insights into the genetic etiology of tobacco and alcohol use.	Alcohol consumption (drinks per week) (MTAG)	up to 1,039,210 European ancestry individuals	NA	11p11.2	11	47435988	NR	PSMC3 - RAPSN	ENSG00000165916	ENSG00000165917		9515	1776	rs11604680-G	rs11604680	0	11604680	regulatory_region_variant	1	0.321	4e-16	15.3979		0.0115081	[0.0087-0.0143] unit decrease	NR [~ 9732723] (imputed)	N	alcohol consumption measurement	http://www.ebi.ac.uk/efo/EFO_0007878	GCST007472	Genome-wide genotyping array	11	47435988	A	G	1006	0.323062	218	0.252294	147	1	0	147
2019-03-28	30643251	Liu M	2019-01-14	Nat Genet	www.ncbi.nlm.nih.gov/pubmed/30643251	Association studies of up to 1.2 million individuals yield new insights into the genetic etiology of tobacco and alcohol use.	Alcohol consumption (drinks per week)	up to 941,280 European ancestry individuals	NA	11q23.3	11	116204284	NR	AP000797.1 - LINC02151	ENSG00000239600	ENSG00000236437		252793	292615	rs4938230-A	rs4938230	0	4938230	intergenic_variant	1	0.842	1e-10	10		0.0128104	[0.0089-0.0167] unit increase	NR [~ 10000000] (imputed)	N	alcohol consumption measurement	http://www.ebi.ac.uk/efo/EFO_0007878	GCST007461	Genome-wide genotyping array	11	116204284	C	A	1006	0.831014	216	0.712963	7	2	2	5
2019-03-28	30643251	Liu M	2019-01-14	Nat Genet	www.ncbi.nlm.nih.gov/pubmed/30643251	Association studies of up to 1.2 million individuals yield new insights into the genetic etiology of tobacco and alcohol use.	Alcohol consumption (drinks per week) (MTAG)	up to 1,039,210 European ancestry individuals	NA	11q23.3	11	116204284	NR	AP000797.1 - LINC02151	ENSG00000239600	ENSG00000236437		252793	292615	rs4938230-A	rs4938230	0	4938230	intergenic_variant	1	0.842	2e-11	10.699		0.0121162	[0.0086-0.0157] unit increase	NR [~ 9732723] (imputed)	N	alcohol consumption measurement	http://www.ebi.ac.uk/efo/EFO_0007878	GCST007472	Genome-wide genotyping array	11	116204284	C	A	1006	0.831014	216	0.712963	7	2	2	5
2019-03-28	30643251	Liu M	2019-01-14	Nat Genet	www.ncbi.nlm.nih.gov/pubmed/30643251	Association studies of up to 1.2 million individuals yield new insights into the genetic etiology of tobacco and alcohol use.	Alcohol consumption (drinks per week)	up to 941,280 European ancestry individuals	NA	11q24.1	11	121673577	NR	SORL1 - AP001977.1	ENSG00000137642	ENSG00000286044		39814	684	rs682011-C	rs682011	0	682011	intergenic_variant	1	0.559	2e-08	7.69897		0.00821245	[0.0053-0.0111] unit increase	NR [~ 10000000] (imputed)	N	alcohol consumption measurement	http://www.ebi.ac.uk/efo/EFO_0007878	GCST007461	Genome-wide genotyping array	11	121673577	T	C	1006	0.56163	216	0.537037	15	0	0	15
2019-03-28	30643251	Liu M	2019-01-14	Nat Genet	www.ncbi.nlm.nih.gov/pubmed/30643251	Association studies of up to 1.2 million individuals yield new insights into the genetic etiology of tobacco and alcohol use.	Alcohol consumption (drinks per week) (MTAG)	up to 1,039,210 European ancestry individuals	NA	12q13.13	12	51440224	NR	SLC4A8			ENSG00000050438			rs7956306-A	rs7956306	0	7956306	intron_variant	0	0.459	2e-10	9.69897		0.00842972	[0.0058-0.011] unit decrease	NR [~ 9732723] (imputed)	N	alcohol consumption measurement	http://www.ebi.ac.uk/efo/EFO_0007878	GCST007472	Genome-wide genotyping array	12	51440224	G	A	1006	0.454274	220	0.381818	22	10	5	17
2019-03-28	30643251	Liu M	2019-01-14	Nat Genet	www.ncbi.nlm.nih.gov/pubmed/30643251	Association studies of up to 1.2 million individuals yield new insights into the genetic etiology of tobacco and alcohol use.	Alcohol consumption (drinks per week)	up to 941,280 European ancestry individuals	NA	14q22.3	14	56807801	NR	OTX2			ENSG00000165588			rs1123285-G	rs1123285	0	1123285	intron_variant	0	0.335	8e-09	8.09691		0.00889737	[0.0059-0.0119] unit decrease	NR [~ 10000000] (imputed)	N	alcohol consumption measurement	http://www.ebi.ac.uk/efo/EFO_0007878	GCST007461	Genome-wide genotyping array	14	56807801	C	G	1006	0.349901	220	0.281818	11	1	1	10
2019-03-28	30643251	Liu M	2019-01-14	Nat Genet	www.ncbi.nlm.nih.gov/pubmed/30643251	Association studies of up to 1.2 million individuals yield new insights into the genetic etiology of tobacco and alcohol use.	Alcohol consumption (drinks per week) (MTAG)	up to 1,039,210 European ancestry individuals	NA	14q22.3	14	56807801	NR	OTX2			ENSG00000165588			rs1123285-G	rs1123285	0	1123285	intron_variant	0	0.335	2e-11	10.699		0.00944268	[0.0067-0.0122] unit decrease	NR [~ 9732723] (imputed)	N	alcohol consumption measurement	http://www.ebi.ac.uk/efo/EFO_0007878	GCST007472	Genome-wide genotyping array	14	56807801	C	G	1006	0.349901	220	0.281818	11	1	1	10
2019-03-28	30643251	Liu M	2019-01-14	Nat Genet	www.ncbi.nlm.nih.gov/pubmed/30643251	Association studies of up to 1.2 million individuals yield new insights into the genetic etiology of tobacco and alcohol use.	Alcohol consumption (drinks per week)	up to 941,280 European ancestry individuals	NA	16p12.1	16	24799360	NR	TNRC6A			ENSG00000090905			rs17177078-T	rs17177078	0	17177078	intron_variant	0	0.0626	1e-13	13		0.0223155	[0.016-0.028] unit decrease	NR [~ 10000000] (imputed)	N	alcohol consumption measurement	http://www.ebi.ac.uk/efo/EFO_0007878	GCST007461	Genome-wide genotyping array	16	24799360	C	T	1006	0.0715706	220	0.0727273	2	1	0	2
2019-03-28	30643251	Liu M	2019-01-14	Nat Genet	www.ncbi.nlm.nih.gov/pubmed/30643251	Association studies of up to 1.2 million individuals yield new insights into the genetic etiology of tobacco and alcohol use.	Alcohol consumption (drinks per week) (MTAG)	up to 1,039,210 European ancestry individuals	NA	16p12.1	16	24799360	NR	TNRC6A			ENSG00000090905			rs17177078-T	rs17177078	0	17177078	intron_variant	0	0.0626	6e-16	15.2218		0.0220624	[0.017-0.027] unit decrease	NR [~ 9732723] (imputed)	N	alcohol consumption measurement	http://www.ebi.ac.uk/efo/EFO_0007878	GCST007472	Genome-wide genotyping array	16	24799360	C	T	1006	0.0715706	220	0.0727273	2	1	0	2
2019-03-28	30643251	Liu M	2019-01-14	Nat Genet	www.ncbi.nlm.nih.gov/pubmed/30643251	Association studies of up to 1.2 million individuals yield new insights into the genetic etiology of tobacco and alcohol use.	Alcohol consumption (drinks per week) (MTAG)	up to 1,039,210 European ancestry individuals	NA	16q21	16	64801089	NR	AC009101.1 - CDH11	ENSG00000260068	ENSG00000140937		62525	142664	rs112500154-A	rs112500154	0	112500154	intergenic_variant	1	0.185	5e-10	9.30103		0.0106394	[0.0073-0.014] unit decrease	NR [~ 9732723] (imputed)	N	alcohol consumption measurement	http://www.ebi.ac.uk/efo/EFO_0007878	GCST007472	Genome-wide genotyping array	16	64801089	G	A	1006	0.182903	220	0	NA	NA	NA	NA
2019-03-28	30643251	Liu M	2019-01-14	Nat Genet	www.ncbi.nlm.nih.gov/pubmed/30643251	Association studies of up to 1.2 million individuals yield new insights into the genetic etiology of tobacco and alcohol use.	Alcohol consumption (drinks per week) (MTAG)	up to 1,039,210 European ancestry individuals	NA	17q11.2	17	31339570	NR	NF1			ENSG00000196712			rs2525565-C	rs2525565	0	2525565	intron_variant	0	0.619	6e-11	10.2218		0.00885905	[0.0062-0.0115] unit increase	NR [~ 9732723] (imputed)	N	alcohol consumption measurement	http://www.ebi.ac.uk/efo/EFO_0007878	GCST007472	Genome-wide genotyping array	17	31339570	T	C	1006	0.62326	218	0.522936	84	32	31	53
2019-03-18	30643258	Karlsson Linner R	2019-01-14	Nat Genet	www.ncbi.nlm.nih.gov/pubmed/30643258	Genome-wide association analyses of risk tolerance and risky behaviors in over 1 million individuals identify hundreds of loci and shared genetic influences.	Alcohol consumption (drinks per week)	414,343 European ancestry individuals	NA	17q21.31	17	45887201	MAPT	MAPT-AS1, MAPT-AS1, MAPT-AS1			ENSG00000264589, ENSG00000281578, ENSG00000282067			rs62055546-A	rs62055546	0	62055546	intron_variant	0	0.7779	8e-25	24.0969		0.0276222	[0.022-0.033] unit increase	Affymetrix [11514936] (imputed)	N	alcohol consumption measurement	http://www.ebi.ac.uk/efo/EFO_0007878	GCST007328	Genome-wide genotyping array	17	45887201	A	C	1006	0.239563	220	0	NA	NA	NA	NA
2019-03-28	30643251	Liu M	2019-01-14	Nat Genet	www.ncbi.nlm.nih.gov/pubmed/30643251	Association studies of up to 1.2 million individuals yield new insights into the genetic etiology of tobacco and alcohol use.	Alcohol consumption (drinks per week)	up to 941,280 European ancestry individuals	NA	22q13.2	22	41550515	NR	POLR3H - CSDC2	ENSG00000100413	ENSG00000172346		5909	10495	rs9607814-A	rs9607814	0	9607814	intergenic_variant	1	0.2	4e-08	7.39794		0.010181	[0.0065-0.0138] unit decrease	NR [~ 10000000] (imputed)	N	alcohol consumption measurement	http://www.ebi.ac.uk/efo/EFO_0007878	GCST007461	Genome-wide genotyping array	22	41550515	C	A	1006	0.214712	212	0.240566	400	32	32	368
2019-03-28	30643251	Liu M	2019-01-14	Nat Genet	www.ncbi.nlm.nih.gov/pubmed/30643251	Association studies of up to 1.2 million individuals yield new insights into the genetic etiology of tobacco and alcohol use.	Alcohol consumption (drinks per week) (MTAG)	up to 1,039,210 European ancestry individuals	NA	22q13.2	22	41550515	NR	POLR3H - CSDC2	ENSG00000100413	ENSG00000172346		5909	10495	rs9607814-A	rs9607814	0	9607814	intergenic_variant	1	0.2	3e-10	9.52288		0.0105989	[0.0073-0.0139] unit decrease	NR [~ 9732723] (imputed)	N	alcohol consumption measurement	http://www.ebi.ac.uk/efo/EFO_0007878	GCST007472	Genome-wide genotyping array	22	41550515	C	A	1006	0.214712	212	0.240566	400	32	32	368
2017-09-14	24166409	Gelernter J	2014-01-01	Mol Psychiatry	www.ncbi.nlm.nih.gov/pubmed/24166409	Genome-wide association study of alcohol dependence:significant findings in African- and European-Americans including novel risk loci.	Alcohol dependence	2,415 African American cases, 1,798 African American controls, 2,669 European ancestry cases, 2,002 European ancestry controls	324 African American cases, 327 African American controls, 2,269 European ancestry cases, 2,975 European ancestry controls	4q23	4	99329813	intergenic	ADH1B			ENSG00000196616			rs2173201-C	rs2173201	0	2173201	intron_variant	0	0.773	2e-06	5.69897		1.20048	NR (EA, German Sample)	Illumina [up to 10421983] (imputed)	N	alcohol dependence	http://www.ebi.ac.uk/efo/EFO_0003829	GCST004712	Genome-wide genotyping array	4	99329813	C	A	1006	0.230616	220	0.263636	20	3	3	17
2017-09-14	24166409	Gelernter J	2014-01-01	Mol Psychiatry	www.ncbi.nlm.nih.gov/pubmed/24166409	Genome-wide association study of alcohol dependence:significant findings in African- and European-Americans including novel risk loci.	Alcohol dependence	2,415 African American cases, 1,798 African American controls, 2,669 European ancestry cases, 2,002 European ancestry controls	324 African American cases, 327 African American controls, 2,269 European ancestry cases, 2,975 European ancestry controls	4q23	4	99329813	intergenic	ADH1B			ENSG00000196616			rs2173201-C	rs2173201	0	2173201	intron_variant	0	0.548	1e-07	7	(AA)	1.32979	NR (AA, GCD Discovery)	Illumina [up to 10421983] (imputed)	N	alcohol dependence	http://www.ebi.ac.uk/efo/EFO_0003829	GCST004712	Genome-wide genotyping array	4	99329813	C	A	1006	0.230616	220	0.263636	20	3	3	17
2017-09-14	24166409	Gelernter J	2014-01-01	Mol Psychiatry	www.ncbi.nlm.nih.gov/pubmed/24166409	Genome-wide association study of alcohol dependence:significant findings in African- and European-Americans including novel risk loci.	Alcohol dependence	4,629 African American individuals, 5,131 European ancestry individuals	801 African American individuals, 1,746 European ancestry individuals	4q23	4	99142374	ADH4	AP002026.1, ADH4			ENSG00000246090, ENSG00000198099			rs6831352-?	rs6831352	0	6831352	intron_variant	0	0.178	9e-06	5.04576	(AA)	0.0174	NR unit increase (AA, GCD Discovery)	Illumina [up to 10421983] (imputed)	N	alcohol dependence measurement	http://www.ebi.ac.uk/efo/EFO_0007835	GCST004711	Genome-wide genotyping array	4	99142374	T	C	1006	0.696819	218	0.775229	269	47	46	223
2017-09-14	24166409	Gelernter J	2014-01-01	Mol Psychiatry	www.ncbi.nlm.nih.gov/pubmed/24166409	Genome-wide association study of alcohol dependence:significant findings in African- and European-Americans including novel risk loci.	Alcohol dependence	4,629 African American individuals, 5,131 European ancestry individuals	801 African American individuals, 1,746 European ancestry individuals	4q23	4	99142374	ADH4	AP002026.1, ADH4			ENSG00000246090, ENSG00000198099			rs6831352-?	rs6831352	0	6831352	intron_variant	0	NR	2e-06	5.69897				Illumina [up to 10421983] (imputed)	N	alcohol dependence measurement	http://www.ebi.ac.uk/efo/EFO_0007835	GCST004711	Genome-wide genotyping array	4	99142374	T	C	1006	0.696819	218	0.775229	269	47	46	223
2017-11-17	28990359	Polimanti R	2017-10-09	Am J Med Genet B Neuropsychiatr Genet	www.ncbi.nlm.nih.gov/pubmed/28990359	Ancestry-specific and sex-specific risk alleles identified in a genome-wide gene-by-alcohol dependence interaction study of risky sexual behaviors.	Risky sexual behaviors (alcohol dependence interaction)	454 African American women cases, 1,087 African American men cases, 444 European ancestry women cases, 992 European ancestry men cases, 231 African American women controls, 401 African American men controls, 142 European ancestry women controls, 173 European ancestry men controls		4q32.2	4	161890417	NR	FSTL5			ENSG00000168843			rs115460205-?	rs115460205	0	115460205	intron_variant	0	0.9307	4e-08	7.39794	(EA, men)			Illumina [at least 550000] (imputed)	N	alcohol dependence, risky sexual behaviour measurement	http://www.ebi.ac.uk/efo/EFO_0003829, http://www.ebi.ac.uk/efo/EFO_0007877	GCST004956	Genome-wide genotyping array	4	161890417	C	T	1006	0.0735586	220	0.05	117	40	39	78
2019-07-29	30940813	Kranzler HR	2019-04-02	Nat Commun	www.ncbi.nlm.nih.gov/pubmed/30940813	Genome-wide association study of alcohol consumption and use disorder in 274,424 individuals from multiple populations.	Alcohol use disorder	34,658 European American cases, 167,346 European American controls, 17,267 African American cases, 39,381 African American controls, 3,449 Latino American cases, 10,726 Latino American controls, 164 East Asian American cases, 1,210 East Asian American controls, 46 South Asian American cases, 144 South Asian American controls	NA	2p21	2	44911368	SIX3	CAMKMT - LINC01833	ENSG00000143919	ENSG00000259439		138776	9709	rs540606-A	rs540606	0	540606	intergenic_variant	1	0.409	9e-11	10.0458		6.49	NR z score decrease	Affymetrix [up to 12500000] (imputed)	N	alcohol use disorder measurement, alcohol dependence	http://www.ebi.ac.uk/efo/EFO_0009458, http://www.ebi.ac.uk/efo/EFO_0003829	GCST008259	Genome-wide genotyping array	2	44911368	A	G	1006	0.574553	218	0.642202	18	0	0	18
2019-07-29	30940813	Kranzler HR	2019-04-02	Nat Commun	www.ncbi.nlm.nih.gov/pubmed/30940813	Genome-wide association study of alcohol consumption and use disorder in 274,424 individuals from multiple populations.	Alcohol use disorder	34,658 European American cases, 167,346 European American controls, 17,267 African American cases, 39,381 African American controls, 3,449 Latino American cases, 10,726 Latino American controls, 164 East Asian American cases, 1,210 East Asian American controls, 46 South Asian American cases, 144 South Asian American controls	NA	4q23	4	99332551	ADH1C	ADH1B			ENSG00000196616			rs1154433-G	rs1154433	0	1154433	intron_variant	0	0.596	1e-14	14	(EA)	1.06998	[1.05-1.09]	Affymetrix [up to 12500000] (imputed)	N	alcohol use disorder measurement, alcohol dependence	http://www.ebi.ac.uk/efo/EFO_0009458, http://www.ebi.ac.uk/efo/EFO_0003829	GCST008259	Genome-wide genotyping array	4	99332551	A	G	1006	0.408549	220	0.131818	108	90	79	29
2019-07-29	30940813	Kranzler HR	2019-04-02	Nat Commun	www.ncbi.nlm.nih.gov/pubmed/30940813	Genome-wide association study of alcohol consumption and use disorder in 274,424 individuals from multiple populations.	Alcohol use disorder	34,658 European American cases, 167,346 European American controls, 17,267 African American cases, 39,381 African American controls, 3,449 Latino American cases, 10,726 Latino American controls, 164 East Asian American cases, 1,210 East Asian American controls, 46 South Asian American cases, 144 South Asian American controls	NA	16q12.2	16	53767042	FTO	FTO			ENSG00000140718			rs1421085-T	rs1421085	0	1421085	intron_variant	0	0.67	2e-11	10.699		6.69	NR z score increase	Affymetrix [up to 12500000] (imputed)	N	alcohol use disorder measurement, alcohol dependence	http://www.ebi.ac.uk/efo/EFO_0009458, http://www.ebi.ac.uk/efo/EFO_0003829	GCST008259	Genome-wide genotyping array	16	53767042	T	C	1006	0.432406	220	0.395455	94	4	4	90
2019-07-29	30940813	Kranzler HR	2019-04-02	Nat Commun	www.ncbi.nlm.nih.gov/pubmed/30940813	Genome-wide association study of alcohol consumption and use disorder in 274,424 individuals from multiple populations.	Alcohol use disorder (consumption score)	200,680 European American individuals, 56,495 African American individuals, 14,112 Latino American individuals, 1,366 East Asian American individuals, 189 South Asian American individuals	NA	2p16.1	2	57803827	VRK2	ACTG1P22 - VRK2	ENSG00000271615	ENSG00000028116		37775	103802	rs2717071-A	rs2717071	0	2717071	intergenic_variant	1	0.628	1e-09	9	(EA)	0.03377	[0.023-0.045] unit increase	Affymetrix [up to 12500000] (imputed)	N	alcohol use disorder measurement, longitudinal alcohol consumption measurement	http://www.ebi.ac.uk/efo/EFO_0009458, http://www.ebi.ac.uk/efo/EFO_0007645	GCST008258	Genome-wide genotyping array	2	57803827	G	A	1006	0.62326	218	0.665138	154	21	21	133
2019-07-29	30940813	Kranzler HR	2019-04-02	Nat Commun	www.ncbi.nlm.nih.gov/pubmed/30940813	Genome-wide association study of alcohol consumption and use disorder in 274,424 individuals from multiple populations.	Alcohol use disorder (consumption score)	200,680 European American individuals, 56,495 African American individuals, 14,112 Latino American individuals, 1,366 East Asian American individuals, 189 South Asian American individuals	NA	4q23	4	99335042	ADH1C	ADH1B			ENSG00000196616			rs1229978-C	rs1229978	0	1229978	intron_variant	0	0.403	1e-14	14	(EA)	0.04224	[0.031-0.053] unit increase	Affymetrix [up to 12500000] (imputed)	N	alcohol use disorder measurement, longitudinal alcohol consumption measurement	http://www.ebi.ac.uk/efo/EFO_0009458, http://www.ebi.ac.uk/efo/EFO_0007645	GCST008258	Genome-wide genotyping array	4	99335042	T	C	1006	0.405567	218	0.114679	108	57	55	53
2019-07-29	30940813	Kranzler HR	2019-04-02	Nat Commun	www.ncbi.nlm.nih.gov/pubmed/30940813	Genome-wide association study of alcohol consumption and use disorder in 274,424 individuals from multiple populations.	Alcohol use disorder (consumption score)	200,680 European American individuals, 56,495 African American individuals, 14,112 Latino American individuals, 1,366 East Asian American individuals, 189 South Asian American individuals	NA	4q31.23	4	150062269	DCLK2	AC105343.1 - DCLK2	ENSG00000250704	ENSG00000170390		103697	16176	rs62339861-C	rs62339861	0	62339861	regulatory_region_variant	1	0.792	3e-08	7.52288	(EA)	0.03685	[0.024-0.05] unit increase	Affymetrix [up to 12500000] (imputed)	N	alcohol use disorder measurement, longitudinal alcohol consumption measurement	http://www.ebi.ac.uk/efo/EFO_0009458, http://www.ebi.ac.uk/efo/EFO_0007645	GCST008258	Genome-wide genotyping array	4	150062269	C	T	1006	0.208748	218	0.169725	64	19	19	45
2019-07-29	30940813	Kranzler HR	2019-04-02	Nat Commun	www.ncbi.nlm.nih.gov/pubmed/30940813	Genome-wide association study of alcohol consumption and use disorder in 274,424 individuals from multiple populations.	Alcohol use disorder (consumption score)	200,680 European American individuals, 56,495 African American individuals, 14,112 Latino American individuals, 1,366 East Asian American individuals, 189 South Asian American individuals	NA	16q12.2	16	53786901	FTO	FTO			ENSG00000140718			rs9937709-A	rs9937709	0	9937709	intron_variant	0	0.587	4e-16	15.3979	(EA)	0.04399	[0.033-0.055] unit increase	Affymetrix [up to 12500000] (imputed)	N	alcohol use disorder measurement, longitudinal alcohol consumption measurement	http://www.ebi.ac.uk/efo/EFO_0009458, http://www.ebi.ac.uk/efo/EFO_0007645	GCST008258	Genome-wide genotyping array	16	53786901	A	G	1006	0.424453	216	0.37963	96	1	1	95
2019-07-29	30940813	Kranzler HR	2019-04-02	Nat Commun	www.ncbi.nlm.nih.gov/pubmed/30940813	Genome-wide association study of alcohol consumption and use disorder in 274,424 individuals from multiple populations.	Alcohol use disorder (consumption score)	200,680 European American individuals, 56,495 African American individuals, 14,112 Latino American individuals, 1,366 East Asian American individuals, 189 South Asian American individuals	NA	17q21.32	17	49016036	IGF2BP1	IGF2BP1			ENSG00000159217			rs4794018-C	rs4794018	0	4794018	intron_variant	0	0.337	2e-08	7.69897	(EA)	0.03221	[0.021-0.044] unit increase	Affymetrix [up to 12500000] (imputed)	N	alcohol use disorder measurement, longitudinal alcohol consumption measurement	http://www.ebi.ac.uk/efo/EFO_0009458, http://www.ebi.ac.uk/efo/EFO_0007645	GCST008258	Genome-wide genotyping array	17	49016036	T	C	1006	0.319085	218	0.440367	26	0	0	26
2017-10-09	28754779	Rosendahl J	2017-07-28	Gut	www.ncbi.nlm.nih.gov/pubmed/28754779	Genome-wide association study identifies inversion in the CTRB1-CTRB2 locus to modify risk for alcoholic and non-alcoholic chronic pancreatitis.	Alcoholic chronic pancreatitis	1,959 European ancestry cases, 1,488 European ancestry alcohol abuse controls, 4,552 European ancestry controls	NA	7q34	7	142747017	PRSS1, TRBV29-1, PRSS3P1, PRSS3P2, PGBD4P1, TRBV28, TRBV27, WBP1LP1, TRBVB, TRBJ2-1, TRBJ2-2, TRBJ2-2P, TRBJ2-3, TRBJ2-4, TRBJ2-5, TRBJ2-6, TRBJ2-7, TRBC2	TRBV29-1 - PRSS1	ENSG00000282628	ENSG00000274247		6123	2451	rs4726575-?	rs4726575	0	4726575	intergenic_variant	1		9e-32	31.0458		1.76929	[1.61-1.90]	Illumina [9389922] (imputed)	N	alcoholic pancreatitis	http://www.ebi.ac.uk/efo/EFO_1002013	GCST004860	Genome-wide genotyping array	7	142747017	T	G	1006	0.59841	220	0	NA	NA	NA	NA
2008-12-01	18940312	Yuan X	2008-10-10	Am J Hum Genet	www.ncbi.nlm.nih.gov/pubmed/18940312	Population-based genome-wide association studies reveal six loci influencing plasma levels of liver enzymes.	Liver enzyme levels	7,751 European ancestry individuals	1,005 European ancestry individuals, 3,669 Asian Indian ancestry individuals	10q21.3	10	63361805	JMJD1C	JMJD1C			ENSG00000171988			rs12355784-A	rs12355784	0	12355784	intron_variant	0	0.48	5e-10	9.30103	(ALP)	0.03	[0.017-0.033] U/L increase	Affymetrix, Illumina [up to 496032]	N	alkaline phosphatase measurement, liver enzyme measurement	http://www.ebi.ac.uk/efo/EFO_0004533, http://www.ebi.ac.uk/efo/EFO_0004582	GCST000248	Genome-wide genotyping array	10	63361805	C	A	1006	0.486083	218	0.33945	174	3	2	172
2015-04-03	25085501	Bunyavanich S	2014-08-02	BMC Med Genomics	www.ncbi.nlm.nih.gov/pubmed/25085501	Integrated genome-wide association, coexpression network, and expression single nucleotide polymorphism analysis identifies novel pathway in allergic rhinitis.	Allergic rhinitis in non-asthmatics	249 European ancestry cases, 164 Latino cases, 248 African American/Afro-Caribbean cases, 674 European ancestry controls, 588 Latino controls, 464 African American/Afro-Caribbean controls	NA	5q23.2	5	125252465	NR	LINC02240			ENSG00000260192			rs17152484-?	rs17152484	0	17152484	intron_variant	0	0.16	4e-07	6.39794	(EA)	2.17	[1.32-6.67]	Affymetrix, Illumina [NR] (imputed)	N	allergic rhinitis	http://www.ebi.ac.uk/efo/EFO_0005854	GCST002551	Genome-wide genotyping array	5	125252465	C	G	1006	0.178926	218	0.0458716	16	0	0	16
2015-04-03	25085501	Bunyavanich S	2014-08-02	BMC Med Genomics	www.ncbi.nlm.nih.gov/pubmed/25085501	Integrated genome-wide association, coexpression network, and expression single nucleotide polymorphism analysis identifies novel pathway in allergic rhinitis.	Allergic rhinitis in non-asthmatics	249 European ancestry cases, 164 Latino cases, 248 African American/Afro-Caribbean cases, 674 European ancestry controls, 588 Latino controls, 464 African American/Afro-Caribbean controls	NA	21q21.1	21	15089947	NR	AF127577.5 - AF246928.1	ENSG00000236471	ENSG00000280082		22110	256705	rs2823048-?	rs2823048	0	2823048	intergenic_variant	1	0.19	8e-07	6.09691	(EA)	1.92	[1.28-3.85]	Affymetrix, Illumina [NR] (imputed)	N	allergic rhinitis	http://www.ebi.ac.uk/efo/EFO_0005854	GCST002551	Genome-wide genotyping array	21	15089947	A	G	1006	0.22167	208	0.149038	11	0	0	11
2017-12-05	29083406	Ferreira MA	2017-10-30	Nat Genet	www.ncbi.nlm.nih.gov/pubmed/29083406	Shared genetic origin of asthma, hay fever and eczema elucidates allergic disease biology.	Allergic disease (asthma, hay fever or eczema)	180,129 European ancestry cases, 180,709 European ancestry controls	NA	1q23.3	1	161215268	NDUFS2, FCER1G	FCER1G			ENSG00000158869			rs2070901-T	rs2070901	0	2070901	non_coding_transcript_exon_variant	0	0.26	1e-11	11		1.039	[1.03-1.05]	Affymetrix, Illumina [8307659] (imputed)	N	allergy	http://www.ebi.ac.uk/efo/EFO_0003785	GCST005038	Genome-wide genotyping array	1	161215268	G	T	1006	0.269384	216	0.351852	2	1	1	1
2014-01-09	23817569	Hinds DA	2013-06-30	Nat Genet	www.ncbi.nlm.nih.gov/pubmed/23817569	A genome-wide association meta-analysis of self-reported allergy identifies shared and allergy-specific susceptibility loci.	Self-reported allergy	53,862 European ancestry individuals	NA	2p25.1	2	8302118	ID2	LINC00299			ENSG00000236790			rs10174949-A	rs10174949	0	10174949	intron_variant	0	0.2728	1e-07	7		0.0703	[0.044-0.096] unit decrease	Illumina [2400000] (imputed)	N	allergy	http://www.ebi.ac.uk/efo/EFO_0003785	GCST002083	Genome-wide genotyping array	2	8302118	G	A	1006	0.308151	214	0.14486	6	0	0	6
2017-12-05	29083406	Ferreira MA	2017-10-30	Nat Genet	www.ncbi.nlm.nih.gov/pubmed/29083406	Shared genetic origin of asthma, hay fever and eczema elucidates allergic disease biology.	Allergic disease (asthma, hay fever or eczema)	180,129 European ancestry cases, 180,709 European ancestry controls	NA	2p25.1	2	8302118	LINC00299	LINC00299			ENSG00000236790			rs10174949-G	rs10174949	0	10174949	intron_variant	0	0.68	7e-31	30.1549		1.066	[1.06-1.08]	Affymetrix, Illumina [8307659] (imputed)	N	allergy	http://www.ebi.ac.uk/efo/EFO_0003785	GCST005038	Genome-wide genotyping array	2	8302118	G	A	1006	0.308151	214	0.14486	6	0	0	6
2014-01-09	23817569	Hinds DA	2013-06-30	Nat Genet	www.ncbi.nlm.nih.gov/pubmed/23817569	A genome-wide association meta-analysis of self-reported allergy identifies shared and allergy-specific susceptibility loci.	Self-reported allergy	53,862 European ancestry individuals	NA	2q12.1	2	102263004	IL1RL1, IL1RL2	FAM183DP - IL1RL1	ENSG00000205716	ENSG00000115602		12749	48498	rs10189629-A	rs10189629	0	10189629	regulatory_region_variant	1	0.145	2e-16	15.699		0.1448	[0.11-0.18] unit decrease	Illumina [2400000] (imputed)	N	allergy	http://www.ebi.ac.uk/efo/EFO_0003785	GCST002083	Genome-wide genotyping array	2	102263004	C	A	1006	0.15507	218	0.0917431	36	3	2	34
2014-01-09	23817569	Hinds DA	2013-06-30	Nat Genet	www.ncbi.nlm.nih.gov/pubmed/23817569	A genome-wide association meta-analysis of self-reported allergy identifies shared and allergy-specific susceptibility loci.	Self-reported allergy	53,862 European ancestry individuals	NA	2q33.1	2	198049348	PLCL1	PLCL1			ENSG00000115896			rs10497813-G	rs10497813	0	10497813	intron_variant	0	0.4825	6e-10	9.22185		0.0734	[0.050-0.097] unit increase	Illumina [2400000] (imputed)	N	allergy	http://www.ebi.ac.uk/efo/EFO_0003785	GCST002083	Genome-wide genotyping array	2	198049348	G	T	1006	0.550696	220	0.590909	155	13	13	142
2017-05-11	27182965	Pickrell JK	2016-05-16	Nat Genet	www.ncbi.nlm.nih.gov/pubmed/27182965	Detection and interpretation of shared genetic influences on 42 human traits.	Allergy	66,973 European ancestry cases, 113,768 European ancestry controls	NA	3q28	3	188402113	LPP	LPP			ENSG00000145012			rs2030519-?	rs2030519	0	2030519	intron_variant	0	NR	3e-08	7.52288		1.043	[1.028-1.059]	Illumina [12845910] (imputed)	N	allergy	http://www.ebi.ac.uk/efo/EFO_0003785	GCST003990	Genome-wide genotyping array	3	188402113	G	A	1006	0.529821	220	0.490909	56	5	5	51
2017-12-05	29083406	Ferreira MA	2017-10-30	Nat Genet	www.ncbi.nlm.nih.gov/pubmed/29083406	Shared genetic origin of asthma, hay fever and eczema elucidates allergic disease biology.	Allergic disease (asthma, hay fever or eczema)	180,129 European ancestry cases, 180,709 European ancestry controls	NA	4q27	4	122394921	ADAD1	ADAD1			ENSG00000164113			rs4145717-T	rs4145717	0	4145717	intron_variant	0	0.34	9e-27	26.0458		1.059	[1.05-1.07]	Affymetrix, Illumina [8307659] (imputed)	N	allergy	http://www.ebi.ac.uk/efo/EFO_0003785	GCST005038	Genome-wide genotyping array	4	122394921	G	T	1006	0.34493	218	0.151376	44	10	10	34
2017-05-11	27182965	Pickrell JK	2016-05-16	Nat Genet	www.ncbi.nlm.nih.gov/pubmed/27182965	Detection and interpretation of shared genetic influences on 42 human traits.	Allergy	66,973 European ancestry cases, 113,768 European ancestry controls	NA	5q22.1	5	111131801	WDR36, CAMK4	WDR36 - AC010468.3	ENSG00000134987	ENSG00000250728		1299	23443	rs1438673-?	rs1438673	0	1438673	intergenic_variant	1	NR	3e-17	16.5229		1.06724	[1.05-1.08]	Illumina [12845910] (imputed)	N	allergy	http://www.ebi.ac.uk/efo/EFO_0003785	GCST003990	Genome-wide genotyping array	5	111131801	C	T	1006	0.499006	218	0.642202	36	1	1	35
2014-01-09	23817569	Hinds DA	2013-06-30	Nat Genet	www.ncbi.nlm.nih.gov/pubmed/23817569	A genome-wide association meta-analysis of self-reported allergy identifies shared and allergy-specific susceptibility loci.	Self-reported allergy	53,862 European ancestry individuals	NA	5q22.1	5	111131801	TSLP, WDR36, CAMK4	WDR36 - AC010468.3	ENSG00000134987	ENSG00000250728		1299	23443	rs1438673-C	rs1438673	0	1438673	intergenic_variant	1	0.4951	2e-20	19.699		0.1104	[0.087-0.134] unit increase	Illumina [2400000] (imputed)	N	allergy	http://www.ebi.ac.uk/efo/EFO_0003785	GCST002083	Genome-wide genotyping array	5	111131801	C	T	1006	0.499006	218	0.642202	36	1	1	35
2017-05-11	27182965	Pickrell JK	2016-05-16	Nat Genet	www.ncbi.nlm.nih.gov/pubmed/27182965	Detection and interpretation of shared genetic influences on 42 human traits.	Allergy	66,973 European ancestry cases, 113,768 European ancestry controls	NA	5q31.1	5	132660151	IL13	IL13, TH2LCRR			ENSG00000169194, ENSG00000223442			rs1295686-?	rs1295686	0	1295686	intron_variant	0	NR	6e-10	9.22185		1.061	[1.041-1.080]	Illumina [12845910] (imputed)	N	allergy	http://www.ebi.ac.uk/efo/EFO_0003785	GCST003990	Genome-wide genotyping array	5	132660151	T	C	1006	0.786282	220	0.65	4	0	0	4
2017-05-11	27182965	Pickrell JK	2016-05-16	Nat Genet	www.ncbi.nlm.nih.gov/pubmed/27182965	Detection and interpretation of shared genetic influences on 42 human traits.	Allergy	66,973 European ancestry cases, 113,768 European ancestry controls	NA	8q21.13	8	80380364	TPD52, ZBTB10	AC034114.2			ENSG00000253238			rs7824394-?	rs7824394	0	7824394	intron_variant	0	NR	1e-09	9		1.05042	[1.03-1.07]	Illumina [12845910] (imputed)	N	allergy	http://www.ebi.ac.uk/efo/EFO_0003785	GCST003990	Genome-wide genotyping array	8	80380364	A	C	1006	0.639165	220	0	NA	NA	NA	NA
2017-12-05	29083406	Ferreira MA	2017-10-30	Nat Genet	www.ncbi.nlm.nih.gov/pubmed/29083406	Shared genetic origin of asthma, hay fever and eczema elucidates allergic disease biology.	Allergic disease (asthma, hay fever or eczema)	180,129 European ancestry cases, 180,709 European ancestry controls	NA	8q21.13	8	80380364	MIR5708, ZBTB10	AC034114.2			ENSG00000253238			rs7824394-A	rs7824394	0	7824394	intron_variant	0	0.37	4e-20	19.3979		1.05	[1.04-1.06]	Affymetrix, Illumina [8307659] (imputed)	N	allergy	http://www.ebi.ac.uk/efo/EFO_0003785	GCST005038	Genome-wide genotyping array	8	80380364	A	C	1006	0.639165	220	0	NA	NA	NA	NA
2014-01-09	23817569	Hinds DA	2013-06-30	Nat Genet	www.ncbi.nlm.nih.gov/pubmed/23817569	A genome-wide association meta-analysis of self-reported allergy identifies shared and allergy-specific susceptibility loci.	Self-reported allergy	53,862 European ancestry individuals	NA	9p24.1	9	6172380	RANBP6, IL33	AL162384.1 - GTF3AP1	ENSG00000228739	ENSG00000237274		105666	23554	rs7032572-G	rs7032572	0	7032572	regulatory_region_variant	1	0.1665	2e-09	8.69897		0.1135	[0.077-0.15] unit increase	Illumina [2400000] (imputed)	N	allergy	http://www.ebi.ac.uk/efo/EFO_0003785	GCST002083	Genome-wide genotyping array	9	6172380	A	G	1006	0.168986	216	0.138889	13	4	1	12
2017-05-11	27182965	Pickrell JK	2016-05-16	Nat Genet	www.ncbi.nlm.nih.gov/pubmed/27182965	Detection and interpretation of shared genetic influences on 42 human traits.	Allergy	66,973 European ancestry cases, 113,768 European ancestry controls	NA	10p14	10	9010779	GATA3	AC044784.1 - LINC00709	ENSG00000223808	ENSG00000230014		37311	265054	rs1775550-?	rs1775550	0	1775550	intergenic_variant	1	NR	6e-11	10.2218		1.067	[1.047-1.088]	Illumina [12845910] (imputed)	N	allergy	http://www.ebi.ac.uk/efo/EFO_0003785	GCST003990	Genome-wide genotyping array	10	9010779	G	A	1006	0.810139	220	0.790909	18	7	6	12
2017-05-11	27182965	Pickrell JK	2016-05-16	Nat Genet	www.ncbi.nlm.nih.gov/pubmed/27182965	Detection and interpretation of shared genetic influences on 42 human traits.	Allergy	66,973 European ancestry cases, 113,768 European ancestry controls	NA	11q13.5	11	76582714	C11orf30, LRRC32	EMSY - AP001189.2	ENSG00000158636	ENSG00000254755		29689	8309	rs7936323-?	rs7936323	0	7936323	intergenic_variant	1	NR	1e-14	14		1.06045	[1.04-1.08]	Illumina [12845910] (imputed)	N	allergy	http://www.ebi.ac.uk/efo/EFO_0003785	GCST003990	Genome-wide genotyping array	11	76582714	G	A	1006	0.468191	210	0.504762	17	2	2	15
2017-12-05	29083406	Ferreira MA	2017-10-30	Nat Genet	www.ncbi.nlm.nih.gov/pubmed/29083406	Shared genetic origin of asthma, hay fever and eczema elucidates allergic disease biology.	Allergic disease (asthma, hay fever or eczema)	180,129 European ancestry cases, 180,709 European ancestry controls	NA	11q13.5	11	76582714	WNT11, LRRC32	EMSY - AP001189.2	ENSG00000158636	ENSG00000254755		29689	8309	rs7936323-A	rs7936323	0	7936323	intergenic_variant	1	0.46	2e-63	62.699		1.088	[1.08-1.1]	Affymetrix, Illumina [8307659] (imputed)	N	allergy	http://www.ebi.ac.uk/efo/EFO_0003785	GCST005038	Genome-wide genotyping array	11	76582714	G	A	1006	0.468191	210	0.504762	17	2	2	15
2017-05-11	27182965	Pickrell JK	2016-05-16	Nat Genet	www.ncbi.nlm.nih.gov/pubmed/27182965	Detection and interpretation of shared genetic influences on 42 human traits.	Allergy	66,973 European ancestry cases, 113,768 European ancestry controls	NA	12q24.31	12	123286485	CDK2AP1, SBNO1	RNA5SP375 - SBNO1	ENSG00000199845	ENSG00000139697		3451	2624	rs9739070-?	rs9739070	0	9739070	intergenic_variant	1	NR	1e-11	11		1.067	[1.047-1.087]	Illumina [12845910] (imputed)	N	allergy	http://www.ebi.ac.uk/efo/EFO_0003785	GCST003990	Genome-wide genotyping array	12	123286485	A	G	1006	0.777336	206	0.73301	217	1	0	217
2014-01-09	23817569	Hinds DA	2013-06-30	Nat Genet	www.ncbi.nlm.nih.gov/pubmed/23817569	A genome-wide association meta-analysis of self-reported allergy identifies shared and allergy-specific susceptibility loci.	Self-reported allergy	53,862 European ancestry individuals	NA	14q21.1	14	37607943	FOXA1, TTC6	TTC6			ENSG00000139865			rs1998359-G	rs1998359	0	1998359	intron_variant	0	0.2491	5e-08	7.30103		0.0809	[0.052-0.110] unit increase	Illumina [2400000] (imputed)	N	allergy	http://www.ebi.ac.uk/efo/EFO_0003785	GCST002083	Genome-wide genotyping array	14	37607943	C	G	1006	0.265408	220	0.218182	41	4	4	37
2017-12-05	29083406	Ferreira MA	2017-10-30	Nat Genet	www.ncbi.nlm.nih.gov/pubmed/29083406	Shared genetic origin of asthma, hay fever and eczema elucidates allergic disease biology.	Allergic disease (asthma, hay fever or eczema)	180,129 European ancestry cases, 180,709 European ancestry controls	NA	15q22.33	15	67156025	SMAD3	SMAD3			ENSG00000166949			rs56375023-A	rs56375023	0	56375023	intron_variant	0	0.21	8e-32	31.0969		1.073	[1.06-1.08]	Affymetrix, Illumina [8307659] (imputed)	N	allergy	http://www.ebi.ac.uk/efo/EFO_0003785	GCST005038	Genome-wide genotyping array	15	67156025	G	A	1006	0.2167	214	0.172897	6	8	5	1
2019-05-08	29679657	Ferreira MA	2018-04-18	J Allergy Clin Immunol	www.ncbi.nlm.nih.gov/pubmed/29679657	Eleven loci with new reproducible genetic associations with allergic disease risk.	Allergic disease (asthma, hay fever or eczema)	180,129 European ancestry cases, 180,709 European ancestry controls	NA	16p12.1	16	28492860	APOBR	CLN3			ENSG00000188603			rs27741-A	rs27741	0	27741	intron_variant	0	0.3622	4e-06	5.39794	(conditional)	0.0239	NR unit decrease	NR [NR]	N	allergy	http://www.ebi.ac.uk/efo/EFO_0003785	GCST007732	Genome-wide genotyping array	16	28492860	G	A	1006	0.354871	208	0.129808	178	0	0	178
2017-05-11	27182965	Pickrell JK	2016-05-16	Nat Genet	www.ncbi.nlm.nih.gov/pubmed/27182965	Detection and interpretation of shared genetic influences on 42 human traits.	Allergy	66,973 European ancestry cases, 113,768 European ancestry controls	NA	17q21.1	17	39910767	GSDMB	GSDMB			ENSG00000073605			rs4795400-?	rs4795400	0	4795400	intron_variant	0	NR	3e-15	14.5229		1.0627	[1.05-1.08]	Illumina [12845910] (imputed)	N	allergy	http://www.ebi.ac.uk/efo/EFO_0003785	GCST003990	Genome-wide genotyping array	17	39910767	C	T	1006	0.467197	220	0.418182	90	7	7	83
2017-05-11	27182965	Pickrell JK	2016-05-16	Nat Genet	www.ncbi.nlm.nih.gov/pubmed/27182965	Detection and interpretation of shared genetic influences on 42 human traits.	Allergy	66,973 European ancestry cases, 113,768 European ancestry controls	NA	17q21.32	17	49250821	FLJ40194	AC004797.1			ENSG00000177369			rs28397663-?	rs28397663	0	28397663	intron_variant	0	NR	4e-08	7.39794		1.046	[1.029-1.062]	Illumina [12845910] (imputed)	N	allergy	http://www.ebi.ac.uk/efo/EFO_0003785	GCST003990	Genome-wide genotyping array	17	49250821	C	T	1006	0.370775	220	0.163636	16	3	3	13
2019-04-12	29785011	Zhu Z	2018-05-21	Nat Genet	www.ncbi.nlm.nih.gov/pubmed/29785011	A genome-wide cross-trait analysis from UK Biobank highlights the shared genetic architecture of asthma and allergic diseases.	Asthma or allergic disease (pleiotropy)	14,085 European asthma cases, 25,685 European ancestry allergic diseases cases, 76,768 European ancestry controls	NA	4p14	4	38782646	FAM114A1, MIR574, TLR1, TLR6, TLR10	TLR10			ENSG00000174123			rs28393318-?	rs28393318	0	28393318	intron_variant	0	NR	2e-19	18.699		1.08696		NR [74888535] (imputed)	N	allergy, asthma	http://www.ebi.ac.uk/efo/EFO_0003785, http://www.ebi.ac.uk/efo/EFO_0000270	GCST007564	Genome-wide genotyping array	4	38782646	A	G	1006	0.27833	218	0.568807	29	1	1	28
2019-04-12	29785011	Zhu Z	2018-05-21	Nat Genet	www.ncbi.nlm.nih.gov/pubmed/29785011	A genome-wide cross-trait analysis from UK Biobank highlights the shared genetic architecture of asthma and allergic diseases.	Asthma or allergic disease (pleiotropy)	14,085 European asthma cases, 25,685 European ancestry allergic diseases cases, 76,768 European ancestry controls	NA	12q13.2	12	56007301	CDK2, ERBB3, IKZF4, PA2G4, RAB5B, RPL41, RPS26, SUOX, ZC3H10	SUOX - IKZF4	ENSG00000139531	ENSG00000123411		660	358	rs10876864-?	rs10876864	0	10876864	TF_binding_site_variant	1	NR	1e-13	13		1.05		NR [74888535] (imputed)	N	allergy, asthma	http://www.ebi.ac.uk/efo/EFO_0003785, http://www.ebi.ac.uk/efo/EFO_0000270	GCST007564	Genome-wide genotyping array	12	56007301	G	A	1006	0.591451	216	0.574074	14	0	0	14
2019-04-12	29785011	Zhu Z	2018-05-21	Nat Genet	www.ncbi.nlm.nih.gov/pubmed/29785011	A genome-wide cross-trait analysis from UK Biobank highlights the shared genetic architecture of asthma and allergic diseases.	Asthma or allergic disease (pleiotropy)	14,085 European asthma cases, 25,685 European ancestry allergic diseases cases, 76,768 European ancestry controls	NA	12q13.3	12	57095926	GPR182, MYO1A, NAB2, RDH16, SDR9C7, STAT6, TAC3, TMEM194A, ZBTB39	STAT6			ENSG00000166888			rs1059513-?	rs1059513	0	1059513	3_prime_UTR_variant	0	NR	8e-13	12.0969		1.08696		NR [74888535] (imputed)	N	allergy, asthma	http://www.ebi.ac.uk/efo/EFO_0003785, http://www.ebi.ac.uk/efo/EFO_0000270	GCST007564	Genome-wide genotyping array	12	57095926	T	C	1006	0.107356	220	0.1	1	1	1	0
2018-12-03	28196072	Hagenaars SP	2017-02-14	PLoS Genet	www.ncbi.nlm.nih.gov/pubmed/28196072	Genetic prediction of male pattern baldness.	Male-pattern baldness	52,874 British ancestry males		1p36.22	1	10973025	NR	C1orf127			ENSG00000175262			rs12565727-G	rs12565727	0	12565727	intron_variant	0	NR	8e-53	52.0969		0.11	NR unit decrease	NR [NR] (imputed)	N	Alopecia	http://www.orpha.net/ORDO/Orphanet_79364	GCST006661	Genome-wide genotyping array	1	10973025	A	G	1006	0.237575	218	0.288991	37	0	0	37
2018-12-03	28196072	Hagenaars SP	2017-02-14	PLoS Genet	www.ncbi.nlm.nih.gov/pubmed/28196072	Genetic prediction of male pattern baldness.	Male-pattern baldness	52,874 British ancestry males		1q24.2	1	170372381	NR	HAUS4P1 - GORAB-AS1	ENSG00000226967	ENSG00000231407		2014	88072	rs78003935-A	rs78003935	0	78003935	intergenic_variant	1	NR	2e-20	19.699		0.06	NR unit increase	NR [NR] (imputed)	N	Alopecia	http://www.orpha.net/ORDO/Orphanet_79364	GCST006661	Genome-wide genotyping array	1	170372381	T	A	1006	0.333002	220	0	NA	NA	NA	NA
2018-12-03	28196072	Hagenaars SP	2017-02-14	PLoS Genet	www.ncbi.nlm.nih.gov/pubmed/28196072	Genetic prediction of male pattern baldness.	Male-pattern baldness	52,874 British ancestry males		2q35	2	218881570	NR	WNT10A			ENSG00000135925			rs74333950-G	rs74333950	0	74333950	intron_variant	0	NR	1e-15	15		0.07	NR unit increase	NR [NR] (imputed)	N	Alopecia	http://www.orpha.net/ORDO/Orphanet_79364	GCST006661	Genome-wide genotyping array	2	218881570	T	G	1006	0.121272	218	0.0825688	2	132	0	2
2018-12-03	28196072	Hagenaars SP	2017-02-14	PLoS Genet	www.ncbi.nlm.nih.gov/pubmed/28196072	Genetic prediction of male pattern baldness.	Male-pattern baldness	52,874 British ancestry males		2q37.3	2	238785990	NR	LINC01937 - AC145625.1	ENSG00000234279	ENSG00000226992		45210	2658	rs9287638-A	rs9287638	0	9287638	regulatory_region_variant	1	NR	7e-37	36.1549		0.08	NR unit increase	NR [NR] (imputed)	N	Alopecia	http://www.orpha.net/ORDO/Orphanet_79364	GCST006661	Genome-wide genotyping array	2	238785990	C	A	1006	0.321074	216	0.342593	6	1	1	5
2018-12-03	28196072	Hagenaars SP	2017-02-14	PLoS Genet	www.ncbi.nlm.nih.gov/pubmed/28196072	Genetic prediction of male pattern baldness.	Male-pattern baldness	52,874 British ancestry males		3q25.1	3	151921977	NR	AADACL2-AS1			ENSG00000242908			rs7648585-G	rs7648585	0	7648585	intron_variant	0	NR	5e-12	11.301		0.04	NR unit increase	NR [NR] (imputed)	N	Alopecia	http://www.orpha.net/ORDO/Orphanet_79364	GCST006661	Genome-wide genotyping array	3	151921977	A	G	1006	0.360835	218	0.380734	21	6	6	15
2018-12-03	28196072	Hagenaars SP	2017-02-14	PLoS Genet	www.ncbi.nlm.nih.gov/pubmed/28196072	Genetic prediction of male pattern baldness.	Male-pattern baldness	52,874 British ancestry males		4q21.21	4	80276795	FGF5	FGF5			ENSG00000138675			rs7680591-A	rs7680591	0	7680591	intron_variant	0	NR	1e-26	26		0.0668975	NR unit increase	NR [NR] (imputed)	N	Alopecia	http://www.orpha.net/ORDO/Orphanet_79364	GCST006661	Genome-wide genotyping array	4	80276795	T	A	1006	0.407555	212	0.466981	10	0	0	10
2018-12-03	28196072	Hagenaars SP	2017-02-14	PLoS Genet	www.ncbi.nlm.nih.gov/pubmed/28196072	Genetic prediction of male pattern baldness.	Male-pattern baldness	52,874 British ancestry males		5q33.3	5	158893869	EBF1	EBF1			ENSG00000164330			rs1422798-G	rs1422798	0	1422798	intron_variant	0	NR	3e-46	45.5229		0.0912062	NR unit decrease	NR [NR] (imputed)	N	Alopecia	http://www.orpha.net/ORDO/Orphanet_79364	GCST006661	Genome-wide genotyping array	5	158893869	C	G	1006	0.366799	220	0.427273	30	13	13	17
2018-12-03	28196072	Hagenaars SP	2017-02-14	PLoS Genet	www.ncbi.nlm.nih.gov/pubmed/28196072	Genetic prediction of male pattern baldness.	Male-pattern baldness	52,874 British ancestry males		7p21.1	7	18857365	HDAC9	HDAC9			ENSG00000048052			rs71530654-G	rs71530654	0	71530654	intron_variant	0	NR	5e-70	69.301		0.112465	NR unit increase	NR [NR] (imputed)	N	Alopecia	http://www.orpha.net/ORDO/Orphanet_79364	GCST006661	Genome-wide genotyping array	7	18857365	A	G	1006	0.408549	188	0.340426	7	0	0	7
2018-12-03	28196072	Hagenaars SP	2017-02-14	PLoS Genet	www.ncbi.nlm.nih.gov/pubmed/28196072	Genetic prediction of male pattern baldness.	Male-pattern baldness	52,874 British ancestry males		7q11.22	7	69122810	NR	AC104688.1 - RNU6-832P	ENSG00000233689	ENSG00000200189		76007	2460	rs939963-C	rs939963	0	939963	intergenic_variant	1	NR	4e-48	47.3979		0.0900094	NR unit decrease	NR [NR] (imputed)	N	Alopecia	http://www.orpha.net/ORDO/Orphanet_79364	GCST006661	Genome-wide genotyping array	7	69122810	G	C	1006	0.544732	216	0.597222	29	0	0	29
2018-12-03	28196072	Hagenaars SP	2017-02-14	PLoS Genet	www.ncbi.nlm.nih.gov/pubmed/28196072	Genetic prediction of male pattern baldness.	Male-pattern baldness	52,874 British ancestry males		7q11.22	7	70242637	AUTS2	AUTS2			ENSG00000158321			rs1474368-G	rs1474368	0	1474368	intron_variant	0	NR	5e-08	7.30103		0.0376489	NR unit decrease	NR [NR] (imputed)	N	Alopecia	http://www.orpha.net/ORDO/Orphanet_79364	GCST006661	Genome-wide genotyping array	7	70242637	A	G	1006	0.242545	220	0.422727	96	8	6	90
2018-12-03	28196072	Hagenaars SP	2017-02-14	PLoS Genet	www.ncbi.nlm.nih.gov/pubmed/28196072	Genetic prediction of male pattern baldness.	Male-pattern baldness	52,874 British ancestry males		10q22.3	10	76435054	C10orf11, KCNMA1	LRMDA			ENSG00000148655			rs1907350-G	rs1907350	0	1907350	intron_variant	0	NR	2e-24	23.699		0.0634215	NR unit decrease	NR [NR] (imputed)	N	Alopecia	http://www.orpha.net/ORDO/Orphanet_79364	GCST006661	Genome-wide genotyping array	10	76435054	A	G	1006	0.410537	220	0.177273	6	5	4	2
2018-12-03	28196072	Hagenaars SP	2017-02-14	PLoS Genet	www.ncbi.nlm.nih.gov/pubmed/28196072	Genetic prediction of male pattern baldness.	Male-pattern baldness	52,874 British ancestry males		10q26.13	10	124655362	NR	AC068896.1, FAM53B			ENSG00000258539, ENSG00000189319			rs3781458-T	rs3781458	0	3781458	intron_variant	0	NR	1e-20	20		0.06	NR unit decrease	NR [NR] (imputed)	N	Alopecia	http://www.orpha.net/ORDO/Orphanet_79364	GCST006661	Genome-wide genotyping array	10	124655362	C	T	1006	0.595427	216	0.421296	8	2	1	7
2018-12-03	28196072	Hagenaars SP	2017-02-14	PLoS Genet	www.ncbi.nlm.nih.gov/pubmed/28196072	Genetic prediction of male pattern baldness.	Male-pattern baldness	52,874 British ancestry males		12p12.1	12	26273487	NR	AC022509.1, AC022509.2, SSPN, AC022509.4			ENSG00000255750, ENSG00000256234, ENSG00000123096, ENSG00000278095			rs9668810-C	rs9668810	0	9668810	non_coding_transcript_exon_variant	0	NR	6e-18	17.2218		0.06	NR unit decrease	NR [NR] (imputed)	N	Alopecia	http://www.orpha.net/ORDO/Orphanet_79364	GCST006661	Genome-wide genotyping array	12	26273487	T	C	1006	0.767396	216	0.574074	5	5	5	0
2018-12-03	28196072	Hagenaars SP	2017-02-14	PLoS Genet	www.ncbi.nlm.nih.gov/pubmed/28196072	Genetic prediction of male pattern baldness.	Male-pattern baldness	52,874 British ancestry males		15q23	15	69747915	NR	DRAIC			ENSG00000245750			rs12902958-A	rs12902958	0	12902958	intron_variant	0	NR	3e-15	14.5229		0.0805314	NR unit increase	NR [NR] (imputed)	N	Alopecia	http://www.orpha.net/ORDO/Orphanet_79364	GCST006661	Genome-wide genotyping array	15	69747915	G	A	1006	0.0725646	220	0.0454545	65	3	3	62
2018-12-03	28196072	Hagenaars SP	2017-02-14	PLoS Genet	www.ncbi.nlm.nih.gov/pubmed/28196072	Genetic prediction of male pattern baldness.	Male-pattern baldness	52,874 British ancestry males		17q21.31	17	45846853	NR	SPPL2C, SPPL2C, SPPL2C, MAPT-AS1, MAPT-AS1, MAPT-AS1			ENSG00000277106, ENSG00000185294, ENSG00000278194, ENSG00000264589, ENSG00000281578, ENSG00000282067			rs12373124-C	rs12373124	0	12373124	synonymous_variant	0	NR	1e-27	27		0.08	NR unit decrease	NR [NR] (imputed)	N	Alopecia	http://www.orpha.net/ORDO/Orphanet_79364	GCST006661	Genome-wide genotyping array	17	45846853	T	C	1006	0.239563	220	0	NA	NA	NA	NA
2018-12-03	28196072	Hagenaars SP	2017-02-14	PLoS Genet	www.ncbi.nlm.nih.gov/pubmed/28196072	Genetic prediction of male pattern baldness.	Male-pattern baldness	52,874 British ancestry males		18q12.3	18	45220183	NR	SLC14A2			ENSG00000132874			rs10502861-T	rs10502861	0	10502861	intron_variant	0	NR	2e-26	25.699		0.07	NR unit decrease	NR [NR] (imputed)	N	Alopecia	http://www.orpha.net/ORDO/Orphanet_79364	GCST006661	Genome-wide genotyping array	18	45220183	C	T	1006	0.261431	220	0.263636	24	9	7	17
2018-12-03	28196072	Hagenaars SP	2017-02-14	PLoS Genet	www.ncbi.nlm.nih.gov/pubmed/28196072	Genetic prediction of male pattern baldness.	Male-pattern baldness	52,874 British ancestry males		18q21.2	18	55338703	TCF4	TCF4			ENSG00000196628			rs11659559-A	rs11659559	0	11659559	intron_variant	0	NR	1e-10	10		0.0788002	NR unit increase	NR [NR] (imputed)	N	Alopecia	http://www.orpha.net/ORDO/Orphanet_79364	GCST006661	Genome-wide genotyping array	18	55338703	C	A	1006	0.0596421	220	0.0590909	1	0	0	1
2018-12-03	28196072	Hagenaars SP	2017-02-14	PLoS Genet	www.ncbi.nlm.nih.gov/pubmed/28196072	Genetic prediction of male pattern baldness.	Male-pattern baldness	52,874 British ancestry males		20p11.22	20	21872462	NR	RPL41P1 - AL109807.1	ENSG00000227063	ENSG00000238034		117112	75185	rs2180439-T	rs2180439	0	2180439	intergenic_variant	1	NR	7e-87	86.1549		0.12	NR unit increase	NR [NR] (imputed)	N	Alopecia	http://www.orpha.net/ORDO/Orphanet_79364	GCST006661	Genome-wide genotyping array	20	21872462	C	T	1006	0.582505	220	0.504545	260	46	45	215
2018-12-03	28196072	Hagenaars SP	2017-02-14	PLoS Genet	www.ncbi.nlm.nih.gov/pubmed/28196072	Genetic prediction of male pattern baldness.	Male-pattern baldness	52,874 British ancestry males		21q22.3	21	43206629	NR	CRYAA - LINC00322	ENSG00000160202	ENSG00000237864		33824	115788	rs75732647-T	rs75732647	0	75732647	regulatory_region_variant	1	NR	2e-08	7.69897		0.0785664	NR unit increase	NR [NR] (imputed)	N	Alopecia	http://www.orpha.net/ORDO/Orphanet_79364	GCST006661	Genome-wide genotyping array	21	43206629	C	T	1006	0.0606362	216	0.0648148	7	2	1	6
2010-08-12	20596022	Petukhova L	2010-07-01	Nature	www.ncbi.nlm.nih.gov/pubmed/20596022	Genome-wide association study in alopecia areata implicates both innate and adaptive immunity.	Alopecia areata	Up to 1,054 European ancestry cases, 3,278 European ancestry controls	NA	2q33.2	2	203857029	ICOS, CTLA4	RNU6-474P - CTLA4	ENSG00000206970	ENSG00000163599		74886	10742	rs1024161-A	rs1024161	0	1024161	intergenic_variant	1	0.4	4e-13	12.3979		1.44	[1.30-1.59]	Illumina [463301]	N	alopecia areata	http://www.ebi.ac.uk/efo/EFO_0004192	GCST000719	Genome-wide genotyping array	2	203857029	T	C	1006	0.615308	214	0.607477	18	5	5	13
2010-08-12	20596022	Petukhova L	2010-07-01	Nature	www.ncbi.nlm.nih.gov/pubmed/20596022	Genome-wide association study in alopecia areata implicates both innate and adaptive immunity.	Alopecia areata	Up to 1,054 European ancestry cases, 3,278 European ancestry controls	NA	4q27	4	122602720	IL2, IL21	IL2 - IL21	ENSG00000109471	ENSG00000138684		145995	7388	rs7682241-A	rs7682241	0	7682241	regulatory_region_variant	1	0.33	4e-08	7.39794		1.34	[1.21-1.48]	Illumina [463301]	N	alopecia areata	http://www.ebi.ac.uk/efo/EFO_0004192	GCST000719	Genome-wide genotyping array	4	122602720	G	T	1006	0.33499	218	0.449541	6	0	0	6
2017-10-09	25608926	Betz RC	2015-01-22	Nat Commun	www.ncbi.nlm.nih.gov/pubmed/25608926	Genome-wide meta-analysis in alopecia areata resolves HLA associations and reveals two new susceptibility loci.	Alopecia areata	2,332 European ancestry cases and 5,233 European ancestry controls	764 European ancestry cases and 2,256 European ancestry controls	6p21.32	6	32707332	HLA-DQB1	MTCO3P1 - AL662789.1	ENSG00000237145	ENSG00000232080		377	10673	rs9275524-C	rs9275524	0	9275524	intergenic_variant	1	NR	2e-60	59.699		1.92		Illumina [1233578] (imputed)	N	alopecia areata	http://www.ebi.ac.uk/efo/EFO_0004192	GCST004866	Genome-wide genotyping array	6	32707332	T	C	1006	0.600398	220	0	NA	NA	NA	NA
2010-08-12	20596022	Petukhova L	2010-07-01	Nature	www.ncbi.nlm.nih.gov/pubmed/20596022	Genome-wide association study in alopecia areata implicates both innate and adaptive immunity.	Alopecia areata	Up to 1,054 European ancestry cases, 3,278 European ancestry controls	NA	11q13.1	11	64329761	PRDX5	AP003774.4 - CCDC88B	ENSG00000236935	ENSG00000168071		257	10443	rs694739-A	rs694739	0	694739	regulatory_region_variant	1	0.63	4e-07	6.39794		1.33	1.19-1.48]	Illumina [463301]	N	alopecia areata	http://www.ebi.ac.uk/efo/EFO_0004192	GCST000719	Genome-wide genotyping array	11	64329761	A	G	1006	0.380716	218	0.192661	22	0	0	22
2010-08-12	20596022	Petukhova L	2010-07-01	Nature	www.ncbi.nlm.nih.gov/pubmed/20596022	Genome-wide association study in alopecia areata implicates both innate and adaptive immunity.	Alopecia areata	Up to 1,054 European ancestry cases, 3,278 European ancestry controls	NA	12q13.2	12	56018703	IKZF4	IKZF4			ENSG00000123411			rs1701704-C	rs1701704	0	1701704	intron_variant	0	0.33	3e-08	7.52288		1.34	[1.21-1.48]	Illumina [463301]	N	alopecia areata	http://www.ebi.ac.uk/efo/EFO_0004192	GCST000719	Genome-wide genotyping array	12	56018703	T	G	1006	0.328032	216	0.25	37	8	7	30
2017-07-18	28240269	Suhre K	2017-02-27	Nat Commun	www.ncbi.nlm.nih.gov/pubmed/28240269	Connecting genetic risk to disease end points through the human blood plasma proteome.	Blood protein levels	997 European ancestry individuals	338 Arab, South Asian and Filipino ancestry individuals	3q27.3	3	186618152	NR	AC068631.1, AHSG			ENSG00000197099, ENSG00000145192			rs2070633-?	rs2070633	0	2070633	intron_variant	0	NR	2e-38	37.699	(EA, Alpha-2-HS-glycoprotein)			Affymetrix [509946]	N	alpha-2-HS-glycoprotein measurement	http://www.ebi.ac.uk/efo/EFO_0008020	GCST004365	Genome-wide genotyping array	3	186618152	T	C	1006	0.536779	214	0.649533	5	1	0	5
2011-09-01	21829377	Lemaitre RN	2011-07-28	PLoS Genet	www.ncbi.nlm.nih.gov/pubmed/21829377	Genetic loci associated with plasma phospholipid n-3 fatty acids: a meta-analysis of genome-wide association studies from the CHARGE Consortium.	Plasma omega-3 polyunsaturated fatty acid levels (alphalinolenic acid)	8,866 European ancestry individuals	NA	11q12.2	11	61784455	C11orf9	TMEM258, MYRF			ENSG00000134825, ENSG00000124920			rs174536-A	rs174536	0	174536	non_coding_transcript_exon_variant	0	NR	1e-63	63		0.02	[NR] % decrease	Affymetrix, Illumina [NR]	N	alpha-linolenic acid measurement	http://www.ebi.ac.uk/efo/EFO_0007759	GCST001180	Genome-wide genotyping array	11	61784455	A	C	1006	0.349901	218	0.178899	48	1	1	47
2014-04-16	24162737	Lambert JC	2013-10-27	Nat Genet	www.ncbi.nlm.nih.gov/pubmed/24162737	Meta-analysis of 74,046 individuals identifies 11 new susceptibility loci for Alzheimer's disease.	Alzheimer's disease (late onset)	17,008 European ancestry cases, 37,154 European ancestry controls	8,572 European ancestry cases, 11,312 European ancestry controls	1q32.2	1	207518704	CR1	CR1			ENSG00000203710			rs6656401-A	rs6656401	0	6656401	intron_variant	0	0.197	6e-24	23.2218		1.18	[1.14-1.22]	Illumina [7055881] (imputed)	N	Alzheimer's disease	http://www.ebi.ac.uk/efo/EFO_0000249	GCST002245	Genome-wide genotyping array	1	207518704	A	G	1006	0.826044	218	0.848624	21	1	1	20
2019-03-18	30617256	Jansen IE	2019-01-07	Nat Genet	www.ncbi.nlm.nih.gov/pubmed/30617256	Genome-wide meta-analysis identifies new loci and functional pathways influencing Alzheimer's disease risk.	Alzheimer's disease (late onset)	24,087 European ancestry cases, 55,058 European ancestry controls	NA	1q32.2	1	207518704	CR1	CR1			ENSG00000203710			rs6656401-A	rs6656401	0	6656401	intron_variant	0	NR	1e-17	17		8.54	NR z-score increase	Illumina [up to 9862738] (imputed)	N	Alzheimer's disease	http://www.ebi.ac.uk/efo/EFO_0000249	GCST007319	Genome-wide genotyping array, Exome-wide sequencing	1	207518704	A	G	1006	0.826044	218	0.848624	21	1	1	20
2014-04-16	24162737	Lambert JC	2013-10-27	Nat Genet	www.ncbi.nlm.nih.gov/pubmed/24162737	Meta-analysis of 74,046 individuals identifies 11 new susceptibility loci for Alzheimer's disease.	Alzheimer's disease (late onset)	17,008 European ancestry cases, 37,154 European ancestry controls	8,572 European ancestry cases, 11,312 European ancestry controls	2q14.3	2	127135234	BIN1	BIN1 - NIFKP9	ENSG00000136717	ENSG00000237630		27946	34777	rs6733839-T	rs6733839	0	6733839	intergenic_variant	1	0.409	7e-44	43.1549		1.22	[1.18-1.25]	Illumina [7055881] (imputed)	N	Alzheimer's disease	http://www.ebi.ac.uk/efo/EFO_0000249	GCST002245	Genome-wide genotyping array	2	127135234	C	T	1006	0.379722	218	0.40367	1	1	0	1
2016-02-03	25778476	Jun G	2015-03-17	Mol Psychiatry	www.ncbi.nlm.nih.gov/pubmed/25778476	A novel Alzheimer disease locus located near the gene encoding tau protein.	Alzheimer's disease in APOE e4+ carriers	10,352 cases, 9,207 controls	1,250 European ancestry cases, 536 European ancestry controls	2q14.3	2	127135234	BIN1	BIN1 - NIFKP9	ENSG00000136717	ENSG00000237630		27946	34777	rs6733839-T	rs6733839	0	6733839	intergenic_variant	1	0.41	1e-09	9		1.2	[1.13-1.27]	NR [NR]	N	Alzheimer's disease	http://www.ebi.ac.uk/efo/EFO_0000249	GCST002813	Genome-wide genotyping array	2	127135234	C	T	1006	0.379722	218	0.40367	1	1	0	1
2019-03-18	30617256	Jansen IE	2019-01-07	Nat Genet	www.ncbi.nlm.nih.gov/pubmed/30617256	Genome-wide meta-analysis identifies new loci and functional pathways influencing Alzheimer's disease risk.	Alzheimer's disease (late onset)	24,087 European ancestry cases, 55,058 European ancestry controls	NA	2q14.3	2	127135234	BIN1	BIN1 - NIFKP9	ENSG00000136717	ENSG00000237630		27946	34777	rs6733839-T	rs6733839	0	6733839	intergenic_variant	1	NR	1e-29	29		11.3	NR z-score increase	Illumina [up to 9862738] (imputed)	N	Alzheimer's disease	http://www.ebi.ac.uk/efo/EFO_0000249	GCST007319	Genome-wide genotyping array, Exome-wide sequencing	2	127135234	C	T	1006	0.379722	218	0.40367	1	1	0	1
2016-02-03	25778476	Jun G	2015-03-17	Mol Psychiatry	www.ncbi.nlm.nih.gov/pubmed/25778476	A novel Alzheimer disease locus located near the gene encoding tau protein.	Alzheimer's disease in APOE e4- carriers	7,184 cases, 26,968 controls	718 European ancestry cases, 1,699 European ancestry controls	5q31.1	5	131552731	RAPGEF6	AC008695.1, RAPGEF6			ENSG00000273217, ENSG00000158987			rs6890695-G	rs6890695	0	6890695	intron_variant	0	0.79	6e-07	6.22185		1.14943	[1.09-1.22]	NR [NR]	N	Alzheimer's disease	http://www.ebi.ac.uk/efo/EFO_0000249	GCST002817	Genome-wide genotyping array	5	131552731	C	G	1006	0.763419	220	0.813636	513	15	14	499
2014-04-16	24162737	Lambert JC	2013-10-27	Nat Genet	www.ncbi.nlm.nih.gov/pubmed/24162737	Meta-analysis of 74,046 individuals identifies 11 new susceptibility loci for Alzheimer's disease.	Alzheimer's disease (late onset)	17,008 European ancestry cases, 37,154 European ancestry controls	8,572 European ancestry cases, 11,312 European ancestry controls	6p12.3	6	47520026	CD2AP	CD2AP			ENSG00000198087			rs10948363-G	rs10948363	0	10948363	intron_variant	0	0.266	5e-11	10.301		1.1	[1.07-1.13]	Illumina [7055881] (imputed)	N	Alzheimer's disease	http://www.ebi.ac.uk/efo/EFO_0000249	GCST002245	Genome-wide genotyping array	6	47520026	A	G	1006	0.251491	216	0.180556	97	6	6	91
2019-03-18	30617256	Jansen IE	2019-01-07	Nat Genet	www.ncbi.nlm.nih.gov/pubmed/30617256	Genome-wide meta-analysis identifies new loci and functional pathways influencing Alzheimer's disease risk.	Alzheimer's disease (late onset)	24,087 European ancestry cases, 55,058 European ancestry controls	NA	6p12.3	6	47520026	CD2AP	CD2AP			ENSG00000198087			rs10948363-G	rs10948363	0	10948363	intron_variant	0	NR	7e-08	7.1549		5.39	NR z-score increase	Illumina [up to 9862738] (imputed)	N	Alzheimer's disease	http://www.ebi.ac.uk/efo/EFO_0000249	GCST007319	Genome-wide genotyping array, Exome-wide sequencing	6	47520026	A	G	1006	0.251491	216	0.180556	97	6	6	91
2014-04-16	24162737	Lambert JC	2013-10-27	Nat Genet	www.ncbi.nlm.nih.gov/pubmed/24162737	Meta-analysis of 74,046 individuals identifies 11 new susceptibility loci for Alzheimer's disease.	Alzheimer's disease (late onset)	17,008 European ancestry cases, 37,154 European ancestry controls	8,572 European ancestry cases, 11,312 European ancestry controls	7q22.1	7	100406823	ZCWPW1	ZCWPW1			ENSG00000078487			rs1476679-T	rs1476679	0	1476679	intron_variant	0	0.713	6e-10	9.22185		1.0989	[1.06-1.12]	Illumina [7055881] (imputed)	N	Alzheimer's disease	http://www.ebi.ac.uk/efo/EFO_0000249	GCST002245	Genome-wide genotyping array	7	100406823	C	T	1006	0.700795	218	0.729358	9	2	2	7
2019-03-18	30617256	Jansen IE	2019-01-07	Nat Genet	www.ncbi.nlm.nih.gov/pubmed/30617256	Genome-wide meta-analysis identifies new loci and functional pathways influencing Alzheimer's disease risk.	Alzheimer's disease (late onset)	24,087 European ancestry cases, 55,058 European ancestry controls	NA	7q22.1	7	100406823	ZCWPW1	ZCWPW1			ENSG00000078487			rs1476679-C	rs1476679	0	1476679	intron_variant	0	NR	2e-07	6.69897		5.21	NR z-score decrease	Illumina [up to 9862738] (imputed)	N	Alzheimer's disease	http://www.ebi.ac.uk/efo/EFO_0000249	GCST007319	Genome-wide genotyping array, Exome-wide sequencing	7	100406823	C	T	1006	0.700795	218	0.729358	9	2	2	7
2019-03-18	30617256	Jansen IE	2019-01-07	Nat Genet	www.ncbi.nlm.nih.gov/pubmed/30617256	Genome-wide meta-analysis identifies new loci and functional pathways influencing Alzheimer's disease risk.	Alzheimer's disease (late onset)	24,087 European ancestry cases, 55,058 European ancestry controls	NA	7q35	7	143411748	EPHA1	EPHA1-AS1			ENSG00000229153			rs11763230-T	rs11763230	0	11763230	intron_variant	0	NR	3e-11	10.5229		6.66866	NR z-score decrease	Illumina [up to 9862738] (imputed)	N	Alzheimer's disease	http://www.ebi.ac.uk/efo/EFO_0000249	GCST007319	Genome-wide genotyping array, Exome-wide sequencing	7	143411748	C	T	1006	0.218688	216	0.199074	5	3	2	3
2014-04-16	24162737	Lambert JC	2013-10-27	Nat Genet	www.ncbi.nlm.nih.gov/pubmed/24162737	Meta-analysis of 74,046 individuals identifies 11 new susceptibility loci for Alzheimer's disease.	Alzheimer's disease (late onset)	17,008 European ancestry cases, 37,154 European ancestry controls	8,572 European ancestry cases, 11,312 European ancestry controls	8p21.1	8	27610169	CLU	CLU			ENSG00000120885			rs9331896-T	rs9331896	0	9331896	intron_variant	0	0.621	3e-25	24.5229		1.1628	[1.12-1.19]	Illumina [7055881] (imputed)	N	Alzheimer's disease	http://www.ebi.ac.uk/efo/EFO_0000249	GCST002245	Genome-wide genotyping array	8	27610169	C	T	1006	0.604374	214	0.504673	10	1	0	10
2016-02-03	25778476	Jun G	2015-03-17	Mol Psychiatry	www.ncbi.nlm.nih.gov/pubmed/25778476	A novel Alzheimer disease locus located near the gene encoding tau protein.	Alzheimer's disease in APOE e4+ carriers	10,352 cases, 9,207 controls	1,250 European ancestry cases, 536 European ancestry controls	8p21.1	8	27610169	CLU	CLU			ENSG00000120885			rs9331896-T	rs9331896	0	9331896	intron_variant	0	0.62	3e-09	8.52288		1.19048	[1.12-1.25]	NR [NR]	N	Alzheimer's disease	http://www.ebi.ac.uk/efo/EFO_0000249	GCST002813	Genome-wide genotyping array	8	27610169	C	T	1006	0.604374	214	0.504673	10	1	0	10
2019-03-18	30617256	Jansen IE	2019-01-07	Nat Genet	www.ncbi.nlm.nih.gov/pubmed/30617256	Genome-wide meta-analysis identifies new loci and functional pathways influencing Alzheimer's disease risk.	Alzheimer's disease (late onset)	24,087 European ancestry cases, 55,058 European ancestry controls	NA	8p21.1	8	27610169	CLU	CLU			ENSG00000120885			rs9331896-C	rs9331896	0	9331896	intron_variant	0	NR	1e-18	18		8.82	NR z-score decrease	Illumina [up to 9862738] (imputed)	N	Alzheimer's disease	http://www.ebi.ac.uk/efo/EFO_0000249	GCST007319	Genome-wide genotyping array, Exome-wide sequencing	8	27610169	C	T	1006	0.604374	214	0.504673	10	1	0	10
2014-04-16	24162737	Lambert JC	2013-10-27	Nat Genet	www.ncbi.nlm.nih.gov/pubmed/24162737	Meta-analysis of 74,046 individuals identifies 11 new susceptibility loci for Alzheimer's disease.	Alzheimer's disease (late onset)	17,008 European ancestry cases, 37,154 European ancestry controls	8,572 European ancestry cases, 11,312 European ancestry controls	10p14	10	11678309	ECHDC3	AL512631.2 - AL512631.1	ENSG00000271360	ENSG00000271046		66082	1366	rs7920721-G	rs7920721	0	7920721	TF_binding_site_variant	1	0.387	3e-07	6.52288		1.07	[1.04-1.10]	Illumina [7055881] (imputed)	N	Alzheimer's disease	http://www.ebi.ac.uk/efo/EFO_0000249	GCST002245	Genome-wide genotyping array	10	11678309	A	G	1006	0.367793	216	0.300926	8	1	1	7
2017-06-27	28183528	Jun GR	2017-02-06	Alzheimers Dement	www.ncbi.nlm.nih.gov/pubmed/28183528	Transethnic genome-wide scan identifies novel Alzheimer's disease loci.	Alzheimer's disease	13,100 European ancestry cases, 13,220 European ancestry controls, 1,472 African American cases, 3,511 African American controls, 951 Japanese ancestry cases, 894 Japanese ancestry controls, 51 Israeli-Arab ancestry cases, 64 Israeli-Arab ancestry controls	5,813 European ancestry cases, 20,474 European ancestry controls	10p14	10	11678309	USP6NL, ECHDC3	AL512631.2 - AL512631.1	ENSG00000271360	ENSG00000271046		66082	1366	rs7920721-G	rs7920721	0	7920721	TF_binding_site_variant	1	0.4	3e-08	7.52288		1.08	[1.06-1.10]	NR [NR]	N	Alzheimer's disease	http://www.ebi.ac.uk/efo/EFO_0000249	GCST004246	Genome-wide genotyping array	10	11678309	A	G	1006	0.367793	216	0.300926	8	1	1	7
2016-02-03	25778476	Jun G	2015-03-17	Mol Psychiatry	www.ncbi.nlm.nih.gov/pubmed/25778476	A novel Alzheimer disease locus located near the gene encoding tau protein.	Alzheimer's disease in APOE e4- carriers	7,184 cases, 26,968 controls	718 European ancestry cases, 1,699 European ancestry controls	10p14	10	11678309	USP6NL, ECHDC3	AL512631.2 - AL512631.1	ENSG00000271360	ENSG00000271046		66082	1366	rs7920721-G	rs7920721	0	7920721	TF_binding_site_variant	1	0.38	3e-06	5.52288		1.12	[1.07-1.17]	NR [NR]	N	Alzheimer's disease	http://www.ebi.ac.uk/efo/EFO_0000249	GCST002817	Genome-wide genotyping array	10	11678309	A	G	1006	0.367793	216	0.300926	8	1	1	7
2014-04-16	24162737	Lambert JC	2013-10-27	Nat Genet	www.ncbi.nlm.nih.gov/pubmed/24162737	Meta-analysis of 74,046 individuals identifies 11 new susceptibility loci for Alzheimer's disease.	Alzheimer's disease (late onset)	17,008 European ancestry cases, 37,154 European ancestry controls	8,572 European ancestry cases, 11,312 European ancestry controls	11q14.2	11	86156833	PICALM	RNU6-560P - AP003097.2	ENSG00000200877	ENSG00000254699		3499	35954	rs10792832-G	rs10792832	0	10792832	regulatory_region_variant	1	0.642	9e-26	25.0458		1.1494	[1.12-1.18]	Illumina [7055881] (imputed)	N	Alzheimer's disease	http://www.ebi.ac.uk/efo/EFO_0000249	GCST002245	Genome-wide genotyping array	11	86156833	A	G	1006	0.628231	216	0.717593	1	0	0	1
2016-02-03	25778476	Jun G	2015-03-17	Mol Psychiatry	www.ncbi.nlm.nih.gov/pubmed/25778476	A novel Alzheimer disease locus located near the gene encoding tau protein.	Alzheimer's disease in APOE e4+ carriers	10,352 cases, 9,207 controls	1,250 European ancestry cases, 536 European ancestry controls	11q14.2	11	86156833	PICALM	RNU6-560P - AP003097.2	ENSG00000200877	ENSG00000254699		3499	35954	rs10792832-G	rs10792832	0	10792832	regulatory_region_variant	1	0.65	4e-06	5.39794		1.14	[1.08-1.19]	NR [NR]	N	Alzheimer's disease	http://www.ebi.ac.uk/efo/EFO_0000249	GCST002813	Genome-wide genotyping array	11	86156833	A	G	1006	0.628231	216	0.717593	1	0	0	1
2019-03-18	30617256	Jansen IE	2019-01-07	Nat Genet	www.ncbi.nlm.nih.gov/pubmed/30617256	Genome-wide meta-analysis identifies new loci and functional pathways influencing Alzheimer's disease risk.	Alzheimer's disease (late onset)	24,087 European ancestry cases, 55,058 European ancestry controls	NA	11q14.2	11	86156833	PICALM	RNU6-560P - AP003097.2	ENSG00000200877	ENSG00000254699		3499	35954	rs10792832-A	rs10792832	0	10792832	regulatory_region_variant	1	NR	1e-17	17		8.56	NR z-score decrease	Illumina [up to 9862738] (imputed)	N	Alzheimer's disease	http://www.ebi.ac.uk/efo/EFO_0000249	GCST007319	Genome-wide genotyping array, Exome-wide sequencing	11	86156833	A	G	1006	0.628231	216	0.717593	1	0	0	1
2014-04-16	24162737	Lambert JC	2013-10-27	Nat Genet	www.ncbi.nlm.nih.gov/pubmed/24162737	Meta-analysis of 74,046 individuals identifies 11 new susceptibility loci for Alzheimer's disease.	Alzheimer's disease (late onset)	17,008 European ancestry cases, 37,154 European ancestry controls	8,572 European ancestry cases, 11,312 European ancestry controls	17p13.2	17	5233752	SCIMP	AC087500.1, SCIMP			ENSG00000261879, ENSG00000161929			rs7225151-A	rs7225151	0	7225151	intron_variant	0	0.121	4e-07	6.39794		1.1	[1.06-1.15]	Illumina [7055881] (imputed)	N	Alzheimer's disease	http://www.ebi.ac.uk/efo/EFO_0000249	GCST002245	Genome-wide genotyping array	17	5233752	G	A	1006	0.136183	218	0.16055	56	0	0	56
2018-08-17	29107063	Yashin AI	2017-10-26	Exp Gerontol	www.ncbi.nlm.nih.gov/pubmed/29107063	Hidden heterogeneity in Alzheimer's disease: Insights from genetic association studies and other analyses.	Alzheimer's disease	at least 3,569 European, Black, and unknown ancestry cases, at least 19,085 European, Black, and unknown ancestry controls	NA	19q13.32	19	44892362	TOMM40	AC011481.1			ENSG00000267114			rs2075650-?	rs2075650	0	2075650	intron_variant	0		2e-07	6.69897		1.5	[NR]	Illumina [up to 1329158]	N	Alzheimer's disease	http://www.ebi.ac.uk/efo/EFO_0000249	GCST006121	Genome-wide genotyping array	19	44892362	A	G	1006	0.131213	220	0.05	7	2	2	5
2010-06-14	20460622	Seshadri S	2010-05-12	JAMA	www.ncbi.nlm.nih.gov/pubmed/20460622	Genome-wide analysis of genetic loci associated with Alzheimer disease.	Alzheimer's disease	973 incident AD cases, 2,033 prevalent AD cases, 22,604 controls of European and Hispanic ancestry	6,505 European ancestry cases, 13,532 European ancestry controls	19q13.32	19	44892362	APOE	AC011481.1			ENSG00000267114			rs2075650-G	rs2075650	0	2075650	intron_variant	0	0.14	1e-295	295		2.53	[2.41-2.66]	Affymetrix, Illumina [~ 2500000] (imputed)	N	Alzheimer's disease	http://www.ebi.ac.uk/efo/EFO_0000249	GCST000682	Genome-wide genotyping array	19	44892362	A	G	1006	0.131213	220	0.05	7	2	2	5
2014-12-02	24755620	Perez-Palma E	2014-04-22	PLoS One	www.ncbi.nlm.nih.gov/pubmed/24755620	Overrepresentation of glutamate signaling in Alzheimer's disease: network-based pathway enrichment using meta-analysis of genome-wide association studies.	Alzheimer's disease	2,540 European ancestry cases, 2,029 European ancestry controls	NA	19q13.32	19	44892362	APOE, BCAM, PVR, EXOC3L2, TOMM40, PVRL2, BCL3, APOC1	AC011481.1			ENSG00000267114			rs2075650-G	rs2075650	0	2075650	intron_variant	0		9e-116	115.046		4.48	[NR]	Affymetrix, Illumina [1216213] (imputed)	N	Alzheimer's disease	http://www.ebi.ac.uk/efo/EFO_0000249	GCST002422	Genome-wide genotyping array	19	44892362	A	G	1006	0.131213	220	0.05	7	2	2	5
2009-09-29	19734902	Harold D	2009-09-06	Nat Genet	www.ncbi.nlm.nih.gov/pubmed/19734902	Genome-wide association study identifies variants at CLU and PICALM associated with Alzheimer's disease.	Alzheimer's disease	3,941 European ancestry cases, 7,848 European ancestry controls	2,023 European ancestry cases, 2,340 European ancestry controls	19q13.32	19	44892362	APOE, TOMM40	AC011481.1			ENSG00000267114			rs2075650-?	rs2075650	0	2075650	intron_variant	0	0.15	2e-157	156.699		2.53	[2.37-2.71]	Illumina [529205]	N	Alzheimer's disease	http://www.ebi.ac.uk/efo/EFO_0000249	GCST000479	Genome-wide genotyping array	19	44892362	A	G	1006	0.131213	220	0.05	7	2	2	5
2009-09-30	20061627	Heinzen EL	2009-09-11	J Alzheimers Dis	www.ncbi.nlm.nih.gov/pubmed/20061627	Genome-wide scan of copy number variation in late-onset Alzheimer's disease.	Alzheimer's disease	331 European ancestry cases, 368 European ancestry controls	NA	19q13.32	19	44892362	APOE, TOMM40	AC011481.1			ENSG00000267114			rs2075650-?	rs2075650	0	2075650	intron_variant	0	0.15	3e-11	10.5229				Illumina [~ 550000]	N	Alzheimer's disease	http://www.ebi.ac.uk/efo/EFO_0000249	GCST000484	Genome-wide genotyping array	19	44892362	A	G	1006	0.131213	220	0.05	7	2	2	5
2009-09-29	19734903	Lambert JC	2009-09-06	Nat Genet	www.ncbi.nlm.nih.gov/pubmed/19734903	Genome-wide association study identifies variants at CLU and CR1 associated with Alzheimer's disease.	Alzheimer's disease	2,032 European ancestry cases, 5,328 European ancestry controls	3,978 European ancestry cases, 3,297 European ancestry controls	19q13.32	19	44892362	APOE	AC011481.1			ENSG00000267114			rs2075650-?	rs2075650	0	2075650	intron_variant	0	0.9	2e-16	15.699				Illumina [537029]	N	Alzheimer's disease	http://www.ebi.ac.uk/efo/EFO_0000249	GCST000480	Genome-wide genotyping array	19	44892362	A	G	1006	0.131213	220	0.05	7	2	2	5
2019-04-17	30636644	Nazarian A	2019-01-12	Alzheimers Res Ther	www.ncbi.nlm.nih.gov/pubmed/30636644	Genome-wide analysis of genetic predisposition to Alzheimer's disease and related sex disparities.	Alzheimer's disease	952 European ancestry male cases, 1,789 European ancestry female cases, 6,337 European ancestry male controls, 8,402 European ancestry female controls	NA	19q13.32	19	44892362	TOMM40	AC011481.1			ENSG00000267114			rs2075650-?	rs2075650	0	2075650	intron_variant	0	NR	8e-26	25.0969	(males)	3.2904		Affymetrix, Illumina [2928658] (imputed)	N	Alzheimer's disease	http://www.ebi.ac.uk/efo/EFO_0000249	GCST007600	Genome-wide genotyping array	19	44892362	A	G	1006	0.131213	220	0.05	7	2	2	5
2019-04-17	30636644	Nazarian A	2019-01-12	Alzheimers Res Ther	www.ncbi.nlm.nih.gov/pubmed/30636644	Genome-wide analysis of genetic predisposition to Alzheimer's disease and related sex disparities.	Alzheimer's disease	952 European ancestry male cases, 1,789 European ancestry female cases, 6,337 European ancestry male controls, 8,402 European ancestry female controls	NA	19q13.32	19	44892362	TOMM40	AC011481.1			ENSG00000267114			rs2075650-?	rs2075650	0	2075650	intron_variant	0	NR	2e-71	70.699		3.224		Affymetrix, Illumina [2928658] (imputed)	N	Alzheimer's disease	http://www.ebi.ac.uk/efo/EFO_0000249	GCST007600	Genome-wide genotyping array	19	44892362	A	G	1006	0.131213	220	0.05	7	2	2	5
2019-04-17	30636644	Nazarian A	2019-01-12	Alzheimers Res Ther	www.ncbi.nlm.nih.gov/pubmed/30636644	Genome-wide analysis of genetic predisposition to Alzheimer's disease and related sex disparities.	Alzheimer's disease	952 European ancestry male cases, 1,789 European ancestry female cases, 6,337 European ancestry male controls, 8,402 European ancestry female controls	NA	19q13.32	19	44892362	TOMM40	AC011481.1			ENSG00000267114			rs2075650-?	rs2075650	0	2075650	intron_variant	0	NR	1e-39	39	(females)	3.10725		Affymetrix, Illumina [2928658] (imputed)	N	Alzheimer's disease	http://www.ebi.ac.uk/efo/EFO_0000249	GCST007600	Genome-wide genotyping array	19	44892362	A	G	1006	0.131213	220	0.05	7	2	2	5
2014-04-16	24162737	Lambert JC	2013-10-27	Nat Genet	www.ncbi.nlm.nih.gov/pubmed/24162737	Meta-analysis of 74,046 individuals identifies 11 new susceptibility loci for Alzheimer's disease.	Alzheimer's disease (late onset)	17,008 European ancestry cases, 37,154 European ancestry controls	8,572 European ancestry cases, 11,312 European ancestry controls	20q13.31	20	56443204	CASS4	CASS4			ENSG00000087589			rs7274581-T	rs7274581	0	7274581	intron_variant	0	0.917	3e-08	7.52288		1.1364	[1.09-1.19]	Illumina [7055881] (imputed)	N	Alzheimer's disease	http://www.ebi.ac.uk/efo/EFO_0000249	GCST002245	Genome-wide genotyping array	20	56443204	T	C	1006	0.0795229	216	0.203704	20	0	0	20
2019-03-18	30617256	Jansen IE	2019-01-07	Nat Genet	www.ncbi.nlm.nih.gov/pubmed/30617256	Genome-wide meta-analysis identifies new loci and functional pathways influencing Alzheimer's disease risk.	Alzheimer's disease (late onset)	24,087 European ancestry cases, 55,058 European ancestry controls	NA	20q13.31	20	56443204	CASS4	CASS4			ENSG00000087589			rs7274581-C	rs7274581	0	7274581	intron_variant	0	NR	2e-07	6.69897		5.21	NR z-score decrease	Illumina [up to 9862738] (imputed)	N	Alzheimer's disease	http://www.ebi.ac.uk/efo/EFO_0000249	GCST007319	Genome-wide genotyping array, Exome-wide sequencing	20	56443204	T	C	1006	0.0795229	216	0.203704	20	0	0	20
2016-12-08	26830138	Herold C	2016-02-02	Mol Psychiatry	www.ncbi.nlm.nih.gov/pubmed/26830138	Family-based association analyses of imputed genotypes reveal genome-wide significant association of Alzheimer's disease with OSBPL6, PTPRG, and PDCL3.	Alzheimer disease and age of onset	2,478 European ancestry cases, 979 ancestry controls both from the same 1,070 families	NA	5p12	5	44145829	FGF10	RNU6-381P - FGF10	ENSG00000212561	ENSG00000070193		79098	157715	rs11749176-A	rs11749176	0	11749176	intergenic_variant	1	NR	2e-07	6.69897	(between families)	5.218	unit increase	Affymetrix [up to 15107142] (imputed)	N	Alzheimer's disease, age at onset	http://www.ebi.ac.uk/efo/EFO_0000249, http://www.ebi.ac.uk/efo/EFO_0004847	GCST003427	Genome-wide genotyping array	5	44145829	T	A	1006	0.140159	218	0.110092	14	2	2	12
2016-12-08	26830138	Herold C	2016-02-02	Mol Psychiatry	www.ncbi.nlm.nih.gov/pubmed/26830138	Family-based association analyses of imputed genotypes reveal genome-wide significant association of Alzheimer's disease with OSBPL6, PTPRG, and PDCL3.	Alzheimer disease and age of onset	2,478 European ancestry cases, 979 ancestry controls both from the same 1,070 families	NA	19q13.32	19	44919689	APOE	APOC1 - APOC1P1	ENSG00000130208	ENSG00000214855		340	7115	rs4420638-A	rs4420638	0	4420638	intergenic_variant	1	NR	2e-16	15.699	(between families)			Affymetrix [up to 15107142] (imputed)	N	Alzheimer's disease, age at onset	http://www.ebi.ac.uk/efo/EFO_0000249, http://www.ebi.ac.uk/efo/EFO_0004847	GCST003427	Genome-wide genotyping array	19	44919689	A	G	1006	0.197813	218	0.0917431	7	0	0	7
2015-05-11	22005931	Kamboh MI	2011-10-18	Mol Psychiatry	www.ncbi.nlm.nih.gov/pubmed/22005931	Genome-wide association analysis of age-at-onset in Alzheimer's disease.	Alzheimer's disease (age of onset)	1,190 European ancestry cases, 1,032 cases	NA	19q13.32	19	44919689	APOE, TOMM40, APOC1, PVRL2	APOC1 - APOC1P1	ENSG00000130208	ENSG00000214855		340	7115	rs4420638-?	rs4420638	0	4420638	intergenic_variant	1	NR	1e-12	12		2.2018	unit increase	Illumina [2543888] (imputed)	N	Alzheimer's disease, age at onset	http://www.ebi.ac.uk/efo/EFO_0000249, http://www.ebi.ac.uk/efo/EFO_0004847	GCST001280	Genome-wide genotyping array	19	44919689	A	G	1006	0.197813	218	0.0917431	7	0	0	7
2019-03-18	30617256	Jansen IE	2019-01-07	Nat Genet	www.ncbi.nlm.nih.gov/pubmed/30617256	Genome-wide meta-analysis identifies new loci and functional pathways influencing Alzheimer's disease risk.	Alzheimer's disease or family history of Alzheimer's disease	24,087 European ancestry late-onset Alzheimer's disease cases, 47,793 European ancestry individuals with family history of Alzheimer's disease, 383,378 European ancestry controls	NA	1q32.2	1	207518704	CR1	CR1			ENSG00000203710			rs6656401-A	rs6656401	0	6656401	intron_variant	0	0.1782	4e-18	17.3979		8.67	NR z-unit increase	Affymetrix, Illumina [up to 10847151] (imputed)	N	Alzheimer's disease, family history of Alzheimer’s disease	http://www.ebi.ac.uk/efo/EFO_0000249, http://www.ebi.ac.uk/efo/EFO_0009268	GCST007320	Genome-wide genotyping array, Exome-wide sequencing	1	207518704	A	G	1006	0.826044	218	0.848624	21	1	1	20
2018-07-20	29777097	Marioni RE	2018-05-18	Transl Psychiatry	www.ncbi.nlm.nih.gov/pubmed/29777097	GWAS on family history of Alzheimer's disease.	Alzheimer's disease or family history of Alzheimer's disease	up to 42,034 British ancestry individuals with parental history of Alzheimer's disease, at least 272,244 British ancestry individuals with no parental history of Alzheimer's disease, 25,580 Alzheimer's disease cases, 48,466 controls	NA	2q14.3	2	127135234	NR	BIN1 - NIFKP9	ENSG00000136717	ENSG00000237630		27946	34777	rs6733839-?	rs6733839	0	6733839	intergenic_variant	1	NR	2e-64	63.699		1.14706	[1.12899064608461-1.16541354700668]	Affymetrix [7795605] (imputed)	N	Alzheimer's disease, family history of Alzheimer’s disease	http://www.ebi.ac.uk/efo/EFO_0000249, http://www.ebi.ac.uk/efo/EFO_0009268	GCST005922	Genome-wide genotyping array	2	127135234	C	T	1006	0.379722	218	0.40367	1	1	0	1
2019-03-18	30617256	Jansen IE	2019-01-07	Nat Genet	www.ncbi.nlm.nih.gov/pubmed/30617256	Genome-wide meta-analysis identifies new loci and functional pathways influencing Alzheimer's disease risk.	Alzheimer's disease or family history of Alzheimer's disease	24,087 European ancestry late-onset Alzheimer's disease cases, 47,793 European ancestry individuals with family history of Alzheimer's disease, 383,378 European ancestry controls	NA	2q14.3	2	127135234	BIN1	BIN1 - NIFKP9	ENSG00000136717	ENSG00000237630		27946	34777	rs6733839-T	rs6733839	0	6733839	intergenic_variant	1	0.3797	1e-29	29		11.3	NR z-unit increase	Affymetrix, Illumina [up to 10847151] (imputed)	N	Alzheimer's disease, family history of Alzheimer’s disease	http://www.ebi.ac.uk/efo/EFO_0000249, http://www.ebi.ac.uk/efo/EFO_0009268	GCST007320	Genome-wide genotyping array, Exome-wide sequencing	2	127135234	C	T	1006	0.379722	218	0.40367	1	1	0	1
2018-07-20	29777097	Marioni RE	2018-05-18	Transl Psychiatry	www.ncbi.nlm.nih.gov/pubmed/29777097	GWAS on family history of Alzheimer's disease.	Alzheimer's disease or family history of Alzheimer's disease	up to 42,034 British ancestry individuals with parental history of Alzheimer's disease, at least 272,244 British ancestry individuals with no parental history of Alzheimer's disease, 25,580 Alzheimer's disease cases, 48,466 controls	NA	7q22.1	7	100374211	NR	PILRA			ENSG00000085514			rs1859788-?	rs1859788	0	1859788	missense_variant	0	NR	3e-18	17.5229				Affymetrix [7795605] (imputed)	N	Alzheimer's disease, family history of Alzheimer’s disease	http://www.ebi.ac.uk/efo/EFO_0000249, http://www.ebi.ac.uk/efo/EFO_0009268	GCST005922	Genome-wide genotyping array	7	100374211	A	G	1006	0.678926	218	0.692661	7	1	1	6
2019-03-18	30617256	Jansen IE	2019-01-07	Nat Genet	www.ncbi.nlm.nih.gov/pubmed/30617256	Genome-wide meta-analysis identifies new loci and functional pathways influencing Alzheimer's disease risk.	Alzheimer's disease or family history of Alzheimer's disease	24,087 European ancestry late-onset Alzheimer's disease cases, 47,793 European ancestry individuals with family history of Alzheimer's disease, 383,378 European ancestry controls	NA	7q22.1	7	100374211	ZCWPW1	PILRA			ENSG00000085514			rs1859788-A	rs1859788	0	1859788	missense_variant	0	0.31	2e-15	14.699		7.93	NR z-unit decrease	Affymetrix, Illumina [up to 10847151] (imputed)	N	Alzheimer's disease, family history of Alzheimer’s disease	http://www.ebi.ac.uk/efo/EFO_0000249, http://www.ebi.ac.uk/efo/EFO_0009268	GCST007320	Genome-wide genotyping array, Exome-wide sequencing	7	100374211	A	G	1006	0.678926	218	0.692661	7	1	1	6
2018-07-20	29777097	Marioni RE	2018-05-18	Transl Psychiatry	www.ncbi.nlm.nih.gov/pubmed/29777097	GWAS on family history of Alzheimer's disease.	Alzheimer's disease or family history of Alzheimer's disease	up to 42,034 British ancestry individuals with parental history of Alzheimer's disease, at least 272,244 British ancestry individuals with no parental history of Alzheimer's disease, 25,580 Alzheimer's disease cases, 48,466 controls	NA	8p21.1	8	27607412	NR	CLU			ENSG00000120885			rs4236673-?	rs4236673	0	4236673	intron_variant	0	NR	4e-25	24.3979				Affymetrix [7795605] (imputed)	N	Alzheimer's disease, family history of Alzheimer’s disease	http://www.ebi.ac.uk/efo/EFO_0000249, http://www.ebi.ac.uk/efo/EFO_0009268	GCST005922	Genome-wide genotyping array	8	27607412	A	G	1006	0.612326	220	0.65	10	3	3	7
2019-03-18	30617256	Jansen IE	2019-01-07	Nat Genet	www.ncbi.nlm.nih.gov/pubmed/30617256	Genome-wide meta-analysis identifies new loci and functional pathways influencing Alzheimer's disease risk.	Alzheimer's disease or family history of Alzheimer's disease	24,087 European ancestry late-onset Alzheimer's disease cases, 47,793 European ancestry individuals with family history of Alzheimer's disease, 383,378 European ancestry controls	NA	8p21.1	8	27607412	CLU, PTK2B	CLU			ENSG00000120885			rs4236673-A	rs4236673	0	4236673	intron_variant	0	0.391	3e-19	18.5229		8.98	NR z-unit decrease	Affymetrix, Illumina [up to 10847151] (imputed)	N	Alzheimer's disease, family history of Alzheimer’s disease	http://www.ebi.ac.uk/efo/EFO_0000249, http://www.ebi.ac.uk/efo/EFO_0009268	GCST007320	Genome-wide genotyping array, Exome-wide sequencing	8	27607412	A	G	1006	0.612326	220	0.65	10	3	3	7
2019-03-18	30617256	Jansen IE	2019-01-07	Nat Genet	www.ncbi.nlm.nih.gov/pubmed/30617256	Genome-wide meta-analysis identifies new loci and functional pathways influencing Alzheimer's disease risk.	Alzheimer's disease or family history of Alzheimer's disease	24,087 European ancestry late-onset Alzheimer's disease cases, 47,793 European ancestry individuals with family history of Alzheimer's disease, 383,378 European ancestry controls	NA	10p14	10	11675398	ECHDC3	AL512631.2 - AL512631.1	ENSG00000271360	ENSG00000271046		63171	4277	rs11257238-C	rs11257238	0	11257238	intergenic_variant	1	0.375	1e-08	8		5.69	NR z-unit increase	Affymetrix, Illumina [up to 10847151] (imputed)	N	Alzheimer's disease, family history of Alzheimer’s disease	http://www.ebi.ac.uk/efo/EFO_0000249, http://www.ebi.ac.uk/efo/EFO_0009268	GCST007320	Genome-wide genotyping array, Exome-wide sequencing	10	11675398	T	C	1006	0.353877	220	0.309091	8	0	0	8
2019-03-18	30617256	Jansen IE	2019-01-07	Nat Genet	www.ncbi.nlm.nih.gov/pubmed/30617256	Genome-wide meta-analysis identifies new loci and functional pathways influencing Alzheimer's disease risk.	Alzheimer's disease or family history of Alzheimer's disease	24,087 European ancestry late-onset Alzheimer's disease cases, 47,793 European ancestry individuals with family history of Alzheimer's disease, 383,378 European ancestry controls	NA	11q12.2	11	60156035	MS4A6A	MS4A2 - AP001257.1	ENSG00000149534	ENSG00000254952		57568	3652	rs983392-G	rs983392	0	983392	intergenic_variant	1	0.4083	2e-11	10.699		6.71	NR z-unit decrease	Affymetrix, Illumina [up to 10847151] (imputed)	N	Alzheimer's disease, family history of Alzheimer’s disease	http://www.ebi.ac.uk/efo/EFO_0000249, http://www.ebi.ac.uk/efo/EFO_0009268	GCST007320	Genome-wide genotyping array, Exome-wide sequencing	11	60156035	A	G	1006	0.414513	216	0.476852	88	6	6	82
2019-03-18	30617256	Jansen IE	2019-01-07	Nat Genet	www.ncbi.nlm.nih.gov/pubmed/30617256	Genome-wide meta-analysis identifies new loci and functional pathways influencing Alzheimer's disease risk.	Alzheimer's disease or family history of Alzheimer's disease	24,087 European ancestry late-onset Alzheimer's disease cases, 47,793 European ancestry individuals with family history of Alzheimer's disease, 383,378 European ancestry controls	NA	14q32.12	14	92460608	SLC24A4, RIN3	SLC24A4			ENSG00000140090			rs10498633-T	rs10498633	0	10498633	intron_variant	0	NR	2e-07	6.69897		5.17	NR z-unit decrease	Affymetrix, Illumina [up to 10847151] (imputed)	N	Alzheimer's disease, family history of Alzheimer’s disease	http://www.ebi.ac.uk/efo/EFO_0000249, http://www.ebi.ac.uk/efo/EFO_0009268	GCST007320	Genome-wide genotyping array, Exome-wide sequencing	14	92460608	G	T	1006	0.214712	218	0.133028	2	0	0	2
2018-07-20	29777097	Marioni RE	2018-05-18	Transl Psychiatry	www.ncbi.nlm.nih.gov/pubmed/29777097	GWAS on family history of Alzheimer's disease.	Alzheimer's disease or family history of Alzheimer's disease	up to 42,034 British ancestry individuals with parental history of Alzheimer's disease, at least 272,244 British ancestry individuals with no parental history of Alzheimer's disease, 25,580 Alzheimer's disease cases, 48,466 controls	NA	16p11.2	16	31111250	NR	BCKDK			ENSG00000103507			rs889555-?	rs889555	0	889555	intron_variant	0	NR	3e-08	7.52288		1.05263		Affymetrix [7795605] (imputed)	N	Alzheimer's disease, family history of Alzheimer’s disease	http://www.ebi.ac.uk/efo/EFO_0000249, http://www.ebi.ac.uk/efo/EFO_0009268	GCST005922	Genome-wide genotyping array	16	31111250	C	T	1006	0.2833	218	0.247706	12	1	0	12
2018-07-20	29777097	Marioni RE	2018-05-18	Transl Psychiatry	www.ncbi.nlm.nih.gov/pubmed/29777097	GWAS on family history of Alzheimer's disease.	Alzheimer's disease or family history of Alzheimer's disease	up to 42,034 British ancestry individuals with parental history of Alzheimer's disease, at least 272,244 British ancestry individuals with no parental history of Alzheimer's disease, 25,580 Alzheimer's disease cases, 48,466 controls	NA	17p13.2	17	5233752	NR	AC087500.1, SCIMP			ENSG00000261879, ENSG00000161929			rs7225151-?	rs7225151	0	7225151	intron_variant	0	NR	1e-10	10				Affymetrix [7795605] (imputed)	N	Alzheimer's disease, family history of Alzheimer’s disease	http://www.ebi.ac.uk/efo/EFO_0000249, http://www.ebi.ac.uk/efo/EFO_0009268	GCST005922	Genome-wide genotyping array	17	5233752	G	A	1006	0.136183	218	0.16055	56	0	0	56
2018-07-20	29777097	Marioni RE	2018-05-18	Transl Psychiatry	www.ncbi.nlm.nih.gov/pubmed/29777097	GWAS on family history of Alzheimer's disease.	Alzheimer's disease or family history of Alzheimer's disease	up to 42,034 British ancestry individuals with parental history of Alzheimer's disease, at least 272,244 British ancestry individuals with no parental history of Alzheimer's disease, 25,580 Alzheimer's disease cases, 48,466 controls	NA	19q13.32	19	44899461	NR	AC011481.1			ENSG00000267114			rs35568738-?	rs35568738	0	35568738	intron_variant	0	NR	5e-08	7.30103				Affymetrix [7795605] (imputed)	N	Alzheimer's disease, family history of Alzheimer’s disease	http://www.ebi.ac.uk/efo/EFO_0000249, http://www.ebi.ac.uk/efo/EFO_0009268	GCST005922	Genome-wide genotyping array	19	44899461	G	C	1006	0.0606362	220	0.0454545	1	0	0	1
2018-07-20	29777097	Marioni RE	2018-05-18	Transl Psychiatry	www.ncbi.nlm.nih.gov/pubmed/29777097	GWAS on family history of Alzheimer's disease.	Alzheimer's disease or family history of Alzheimer's disease	up to 42,034 British ancestry individuals with parental history of Alzheimer's disease, at least 272,244 British ancestry individuals with no parental history of Alzheimer's disease, 25,580 Alzheimer's disease cases, 48,466 controls	NA	20q13.31	20	56408019	NR	CSTF1 - CASS4	ENSG00000101138	ENSG00000087589		1650	4093	rs6069736-?	rs6069736	0	6069736	intergenic_variant	1	NR	3e-08	7.52288				Affymetrix [7795605] (imputed)	N	Alzheimer's disease, family history of Alzheimer’s disease	http://www.ebi.ac.uk/efo/EFO_0000249, http://www.ebi.ac.uk/efo/EFO_0009268	GCST005922	Genome-wide genotyping array	20	56408019	C	T	1006	0.0914513	220	0.145455	11	1	1	10
2016-06-16	26268530	Ramanan VK	2015-08-11	Brain	www.ncbi.nlm.nih.gov/pubmed/26268530	GWAS of longitudinal amyloid accumulation on 18F-florbetapir PET in Alzheimer's disease implicates microglial activation gene IL1RAP.	Longitudinal change in brain amyloid plaque burden	41 European ancestry Alzheimer's disease cases, 294 European ancestry Mild Cognitive Impairment cases, 160 European ancestry cognitively normal individuals	NA	1q44	1	244753317	intergenic	AL451007.2 - COX20	ENSG00000282317	ENSG00000203667		21731	82299	rs7534801-?	rs7534801	0	7534801	intergenic_variant	1	0.21	3e-06	5.52288		0.51	[0.29-0.73] unit decrease	Illumina [6112217] (imputed)	N	amyloid plaque accumulation rate	http://www.ebi.ac.uk/efo/EFO_0007646	GCST003082	Genome-wide genotyping array	1	244753317	G	A	1006	0.761431	218	0.605505	5	2	0	5
2012-11-20	22959728	Ahmeti KB	2012-09-05	Neurobiol Aging	www.ncbi.nlm.nih.gov/pubmed/22959728	Age of onset of amyotrophic lateral sclerosis is modulated by a locus on 1p34.1.	Amyotrophic lateral sclerosis	4,243 European ancestry cases, 5,112 European ancestry controls	NA	2q35	2	218414374	intergenic	CTDSP1 - VIL1	ENSG00000144579	ENSG00000127831		8433	4718	rs7607369-A	rs7607369	0	7607369	intergenic_variant	1	0.42	7e-06	5.1549	(Meta)	1.15	[1.08-1.24]	Illumina [254145]	N	amyotrophic lateral sclerosis	http://www.ebi.ac.uk/efo/EFO_0000253	GCST001664	Genome-wide genotyping array	2	218414374	A	G	1006	0.587475	212	0.518868	255	0	0	255
2010-09-23	20801718	Laaksovirta H	2010-08-27	Lancet Neurol	www.ncbi.nlm.nih.gov/pubmed/20801718	Chromosome 9p21 in amyotrophic lateral sclerosis in Finland: a genome-wide association study.	Amyotrophic lateral sclerosis	405 European ancestry cases, 497 European ancestry controls	NA	9p21.2	9	27543283	IFNK, MOBKL2B, C9orf72	AL451123.1			ENSG00000285103			rs3849942-A	rs3849942	0	3849942	non_coding_transcript_exon_variant	0	0.16	9e-11	10.0458		2.16	[1.72-2.70]	Illumina [318167]	N	amyotrophic lateral sclerosis	http://www.ebi.ac.uk/efo/EFO_0000253	GCST000781	Genome-wide genotyping array	9	27543283	T	C	1006	0.767396	216	0.615741	59	1	1	58
2012-11-20	22959728	Ahmeti KB	2012-09-05	Neurobiol Aging	www.ncbi.nlm.nih.gov/pubmed/22959728	Age of onset of amyotrophic lateral sclerosis is modulated by a locus on 1p34.1.	Amyotrophic lateral sclerosis	4,243 European ancestry cases, 5,112 European ancestry controls	NA	9p21.2	9	27543283	C9orf72	AL451123.1			ENSG00000285103			rs3849942-A	rs3849942	0	3849942	non_coding_transcript_exon_variant	0	0.23	4e-07	6.39794	(Joint)	1.21	[1.11-1.33]	Illumina [254145]	N	amyotrophic lateral sclerosis	http://www.ebi.ac.uk/efo/EFO_0000253	GCST001664	Genome-wide genotyping array	9	27543283	T	C	1006	0.767396	216	0.615741	59	1	1	58
2009-09-29	19734901	van Es MA	2009-09-06	Nat Genet	www.ncbi.nlm.nih.gov/pubmed/19734901	Genome-wide association study identifies 19p13.3 (UNC13A) and 9p21.2 as susceptibility loci for sporadic amyotrophic lateral sclerosis.	Amyotrophic lateral sclerosis	2,323 European ancestry cases, 9,013 European ancestry controls	2,532 European ancestry cases, 5,940 European ancestry controls	9p21.2	9	27543283	IFNK, MOBKL2B, C9orf72	AL451123.1			ENSG00000285103			rs3849942-?	rs3849942	0	3849942	non_coding_transcript_exon_variant	0	0.23	1e-08	8		1.23	[NR]	Illumina [292768]	N	amyotrophic lateral sclerosis	http://www.ebi.ac.uk/efo/EFO_0000253	GCST000481	Genome-wide genotyping array	9	27543283	T	C	1006	0.767396	216	0.615741	59	1	1	58
2012-11-20	22959728	Ahmeti KB	2012-09-05	Neurobiol Aging	www.ncbi.nlm.nih.gov/pubmed/22959728	Age of onset of amyotrophic lateral sclerosis is modulated by a locus on 1p34.1.	Amyotrophic lateral sclerosis	4,243 European ancestry cases, 5,112 European ancestry controls	NA	19p13.11	19	17641880	UNC13A	UNC13A			ENSG00000130477			rs12608932-C	rs12608932	0	12608932	intron_variant	0	0.34	5e-08	7.30103	(Meta)	1.37	[1.21-1.56]	Illumina [254145]	N	amyotrophic lateral sclerosis	http://www.ebi.ac.uk/efo/EFO_0000253	GCST001664	Genome-wide genotyping array	19	17641880	A	C	1006	0.348907	214	0.261682	4	0	0	4
2017-09-11	27455348	van Rheenen W	2016-07-25	Nat Genet	www.ncbi.nlm.nih.gov/pubmed/27455348	Genome-wide association analyses identify new risk variants and the genetic architecture of amyotrophic lateral sclerosis.	Amyotrophic lateral sclerosis	12,577 European ancestry cases, 23,475 European ancestry controls	2,579 European ancestry cases, 2,767 European ancestry controls	19p13.11	19	17641880	UNC13A	UNC13A			ENSG00000130477			rs12608932-?	rs12608932	0	12608932	intron_variant	0	0.357	2e-08	7.69897		1.098	[NR] (NL3 cohort)	Illumina [8697640] (imputed)	N	amyotrophic lateral sclerosis	http://www.ebi.ac.uk/efo/EFO_0000253	GCST004692	Genome-wide genotyping array	19	17641880	A	C	1006	0.348907	214	0.261682	4	0	0	4
2017-09-28	22959728	Ahmeti KB	2012-09-05	Neurobiol Aging	www.ncbi.nlm.nih.gov/pubmed/22959728	Age of onset of amyotrophic lateral sclerosis is modulated by a locus on 1p34.1.	Amyotrophic lateral sclerosis in C9orf72 mutation positive individuals	up to 4,243 European ancestry cases, up to 5,112 European ancestry controls	NA	19p13.11	19	17641880	UNC13A	UNC13A			ENSG00000130477			rs12608932-?	rs12608932	0	12608932	intron_variant	0	NR	4e-07	6.39794		1.21	[1.13-1.31]	Illumina [254145]	N	amyotrophic lateral sclerosis	http://www.ebi.ac.uk/efo/EFO_0000253	GCST004792	Genome-wide genotyping array	19	17641880	A	C	1006	0.348907	214	0.261682	4	0	0	4
2009-09-29	19734901	van Es MA	2009-09-06	Nat Genet	www.ncbi.nlm.nih.gov/pubmed/19734901	Genome-wide association study identifies 19p13.3 (UNC13A) and 9p21.2 as susceptibility loci for sporadic amyotrophic lateral sclerosis.	Amyotrophic lateral sclerosis	2,323 European ancestry cases, 9,013 European ancestry controls	2,532 European ancestry cases, 5,940 European ancestry controls	19p13.11	19	17641880	UNC13A	UNC13A			ENSG00000130477			rs12608932-?	rs12608932	0	12608932	intron_variant	0	0.34	3e-14	13.5229		1.25	[NR]	Illumina [292768]	N	amyotrophic lateral sclerosis	http://www.ebi.ac.uk/efo/EFO_0000253	GCST000481	Genome-wide genotyping array	19	17641880	A	C	1006	0.348907	214	0.261682	4	0	0	4
2015-09-22	24931836	Diekstra FP	2014-06-27	Ann Neurol	www.ncbi.nlm.nih.gov/pubmed/24931836	C9orf72 and UNC13A are shared risk loci for amyotrophic lateral sclerosis and frontotemporal dementia: a genome-wide meta-analysis.	Amyotrophic lateral sclerosis	4,377 European ancestry cases, 13,017 European ancestry controls	NA	19p13.11	19	17641880	UNC13A	UNC13A			ENSG00000130477			rs12608932-C	rs12608932	0	12608932	intron_variant	0	0.35	2e-08	7.69897		1.18	[NR]	Illumina [~ 1400000] (imputed)	N	amyotrophic lateral sclerosis	http://www.ebi.ac.uk/efo/EFO_0000253	GCST002509	Genome-wide genotyping array	19	17641880	A	C	1006	0.348907	214	0.261682	4	0	0	4
2012-08-15	22693459	Li R	2012-05-31	PLoS Genet	www.ncbi.nlm.nih.gov/pubmed/22693459	Six novel susceptibility Loci for early-onset androgenetic alopecia and their unexpected association with common diseases.	Male-pattern baldness	3,891 European ancestry cases, 8,915 European ancestry controls	NA	1p36.22	1	10973025	TARDBP	C1orf127			ENSG00000175262			rs12565727-A	rs12565727	0	12565727	intron_variant	0	0.789	9e-11	10.0458		1.33	[1.22-1.45]	Affymetrix, Illumina [2391230] (imputed)	N	androgenetic alopecia	http://www.ebi.ac.uk/efo/EFO_0004191	GCST001548	Genome-wide genotyping array	1	10973025	A	G	1006	0.237575	218	0.288991	37	0	0	37
2018-01-12	29146897	Pirastu N	2017-11-17	Nat Commun	www.ncbi.nlm.nih.gov/pubmed/29146897	GWAS for male-pattern baldness identifies 71 susceptibility loci explaining 38% of the risk.	Male-pattern baldness	25,662 British ancestry cases, 17,928 British ancestry controls	13,367 European ancestry cases, 11,851 European ancestry controls, 3,436 cases, 2,435 controls	2q37.3	2	238787252	TWIST2, LINC01107	LINC01937 - AC145625.1	ENSG00000234279	ENSG00000226992		46472	1396	rs11684254-C	rs11684254	0	11684254	regulatory_region_variant	1	NR	1e-39	39		0.192886	[0.16-0.22] unit increase	Affymetrix [27512692] (imputed)	N	androgenetic alopecia	http://www.ebi.ac.uk/efo/EFO_0004191	GCST005116	Genome-wide genotyping array	2	238787252	C	G	1006	0.345924	220	0.363636	3	3	3	0
2017-05-11	27182965	Pickrell JK	2016-05-16	Nat Genet	www.ncbi.nlm.nih.gov/pubmed/27182965	Detection and interpretation of shared genetic influences on 42 human traits.	Male-pattern baldness	9,009 European ancestry cases, 8,491 European ancestry controls	NA	2q37.3	2	238787252	ASB1, TWIST2	LINC01937 - AC145625.1	ENSG00000234279	ENSG00000226992		46472	1396	rs11684254-?	rs11684254	0	11684254	regulatory_region_variant	1	NR	2e-37	36.699		1.35	[1.289-1.414]	Illumina [13436641] (imputed)	N	androgenetic alopecia	http://www.ebi.ac.uk/efo/EFO_0004191	GCST003983	Genome-wide genotyping array	2	238787252	C	G	1006	0.345924	220	0.363636	3	3	3	0
2018-01-12	29146897	Pirastu N	2017-11-17	Nat Commun	www.ncbi.nlm.nih.gov/pubmed/29146897	GWAS for male-pattern baldness identifies 71 susceptibility loci explaining 38% of the risk.	Male-pattern baldness	25,662 British ancestry cases, 17,928 British ancestry controls	13,367 European ancestry cases, 11,851 European ancestry controls, 3,436 cases, 2,435 controls	4q21.21	4	80276795	FGF5, PRDM8	FGF5			ENSG00000138675			rs7680591-T	rs7680591	0	7680591	intron_variant	0	NR	5e-25	24.301		0.147336	[0.12-0.18] unit increase	Affymetrix [27512692] (imputed)	N	androgenetic alopecia	http://www.ebi.ac.uk/efo/EFO_0004191	GCST005116	Genome-wide genotyping array	4	80276795	T	A	1006	0.407555	212	0.466981	10	0	0	10
2018-01-12	29146897	Pirastu N	2017-11-17	Nat Commun	www.ncbi.nlm.nih.gov/pubmed/29146897	GWAS for male-pattern baldness identifies 71 susceptibility loci explaining 38% of the risk.	Male-pattern baldness	25,662 British ancestry cases, 17,928 British ancestry controls	13,367 European ancestry cases, 11,851 European ancestry controls, 3,436 cases, 2,435 controls	5q33.3	5	158893869	EBF1, UBLCP1	EBF1			ENSG00000164330			rs1422798-C	rs1422798	0	1422798	intron_variant	0	NR	2e-44	43.699		0.20288	[0.17-0.23] unit decrease	Affymetrix [27512692] (imputed)	N	androgenetic alopecia	http://www.ebi.ac.uk/efo/EFO_0004191	GCST005116	Genome-wide genotyping array	5	158893869	C	G	1006	0.366799	220	0.427273	30	13	13	17
2018-01-12	29146897	Pirastu N	2017-11-17	Nat Commun	www.ncbi.nlm.nih.gov/pubmed/29146897	GWAS for male-pattern baldness identifies 71 susceptibility loci explaining 38% of the risk.	Male-pattern baldness	25,662 British ancestry cases, 17,928 British ancestry controls	13,367 European ancestry cases, 11,851 European ancestry controls, 3,436 cases, 2,435 controls	7p21.1	7	18857365	TWIST1	HDAC9			ENSG00000048052			rs71530654-A	rs71530654	0	71530654	intron_variant	0	NR	7e-63	62.1549		0.241923	[0.21-0.27] unit increase	Affymetrix [27512692] (imputed)	N	androgenetic alopecia	http://www.ebi.ac.uk/efo/EFO_0004191	GCST005116	Genome-wide genotyping array	7	18857365	A	G	1006	0.408549	188	0.340426	7	0	0	7
2018-01-12	29146897	Pirastu N	2017-11-17	Nat Commun	www.ncbi.nlm.nih.gov/pubmed/29146897	GWAS for male-pattern baldness identifies 71 susceptibility loci explaining 38% of the risk.	Male-pattern baldness	25,662 British ancestry cases, 17,928 British ancestry controls	13,367 European ancestry cases, 11,851 European ancestry controls, 3,436 cases, 2,435 controls	7q11.22	7	69122810	AUTS2	AC104688.1 - RNU6-832P	ENSG00000233689	ENSG00000200189		76007	2460	rs939963-G	rs939963	0	939963	intergenic_variant	1	NR	2e-41	40.699		0.188856	[0.16-0.22] unit decrease	Affymetrix [27512692] (imputed)	N	androgenetic alopecia	http://www.ebi.ac.uk/efo/EFO_0004191	GCST005116	Genome-wide genotyping array	7	69122810	G	C	1006	0.544732	216	0.597222	29	0	0	29
2017-05-11	27182965	Pickrell JK	2016-05-16	Nat Genet	www.ncbi.nlm.nih.gov/pubmed/27182965	Detection and interpretation of shared genetic influences on 42 human traits.	Male-pattern baldness	9,009 European ancestry cases, 8,491 European ancestry controls	NA	10q26.13	10	124655362	FAM53B	AC068896.1, FAM53B			ENSG00000258539, ENSG00000189319			rs3781458-?	rs3781458	0	3781458	intron_variant	0	NR	1e-12	12		1.17786	[1.12-1.23]	Illumina [13436641] (imputed)	N	androgenetic alopecia	http://www.ebi.ac.uk/efo/EFO_0004191	GCST003983	Genome-wide genotyping array	10	124655362	C	T	1006	0.595427	216	0.421296	8	2	1	7
2017-05-11	27182965	Pickrell JK	2016-05-16	Nat Genet	www.ncbi.nlm.nih.gov/pubmed/27182965	Detection and interpretation of shared genetic influences on 42 human traits.	Male-pattern baldness	9,009 European ancestry cases, 8,491 European ancestry controls	NA	12p12.1	12	26273738	SSPN, ITPR2	AC022509.1, AC022509.2, AC022509.4, SSPN			ENSG00000255750, ENSG00000256234, ENSG00000278095, ENSG00000123096			rs9300169-?	rs9300169	0	9300169	non_coding_transcript_exon_variant	0	NR	4e-12	11.3979		1.1919	[1.13-1.25]	Illumina [13436641] (imputed)	N	androgenetic alopecia	http://www.ebi.ac.uk/efo/EFO_0004191	GCST003983	Genome-wide genotyping array	12	26273738	A	G	1006	0.767396	220	0.581818	5	4	4	1
2018-01-12	29146897	Pirastu N	2017-11-17	Nat Commun	www.ncbi.nlm.nih.gov/pubmed/29146897	GWAS for male-pattern baldness identifies 71 susceptibility loci explaining 38% of the risk.	Male-pattern baldness	25,662 British ancestry cases, 17,928 British ancestry controls	13,367 European ancestry cases, 11,851 European ancestry controls, 3,436 cases, 2,435 controls	15q23	15	69747915	intergenic	DRAIC			ENSG00000245750			rs12902958-G	rs12902958	0	12902958	intron_variant	0	NR	4e-15	14.3979		0.1817	[0.14-0.23] unit increase	Affymetrix [27512692] (imputed)	N	androgenetic alopecia	http://www.ebi.ac.uk/efo/EFO_0004191	GCST005116	Genome-wide genotyping array	15	69747915	G	A	1006	0.0725646	220	0.0454545	65	3	3	62
2018-01-12	29146897	Pirastu N	2017-11-17	Nat Commun	www.ncbi.nlm.nih.gov/pubmed/29146897	GWAS for male-pattern baldness identifies 71 susceptibility loci explaining 38% of the risk.	Male-pattern baldness	25,662 British ancestry cases, 17,928 British ancestry controls	13,367 European ancestry cases, 11,851 European ancestry controls, 3,436 cases, 2,435 controls	16p13.12	16	14294769	intergenic	RF00019 - MIR193BHG	ENSG00000207416	ENSG00000262454		19169	6620	rs1704529-C	rs1704529	0	1704529	intergenic_variant	1	NR	1e-09	9		0.0903341	[0.061-0.12] unit decrease	Affymetrix [27512692] (imputed)	N	androgenetic alopecia	http://www.ebi.ac.uk/efo/EFO_0004191	GCST005116	Genome-wide genotyping array	16	14294769	C	T	1006	0.343936	214	0.271028	14	1	0	14
2012-08-15	22693459	Li R	2012-05-31	PLoS Genet	www.ncbi.nlm.nih.gov/pubmed/22693459	Six novel susceptibility Loci for early-onset androgenetic alopecia and their unexpected association with common diseases.	Male-pattern baldness	3,891 European ancestry cases, 8,915 European ancestry controls	NA	17q21.31	17	45846853	intergenic	SPPL2C, SPPL2C, SPPL2C, MAPT-AS1, MAPT-AS1, MAPT-AS1			ENSG00000277106, ENSG00000185294, ENSG00000278194, ENSG00000264589, ENSG00000281578, ENSG00000282067			rs12373124-T	rs12373124	0	12373124	synonymous_variant	0	0.438	5e-10	9.30103		1.33	[1.21-1.45]	Affymetrix, Illumina [2391230] (imputed)	N	androgenetic alopecia	http://www.ebi.ac.uk/efo/EFO_0004191	GCST001548	Genome-wide genotyping array	17	45846853	T	C	1006	0.239563	220	0	NA	NA	NA	NA
2018-01-12	29146897	Pirastu N	2017-11-17	Nat Commun	www.ncbi.nlm.nih.gov/pubmed/29146897	GWAS for male-pattern baldness identifies 71 susceptibility loci explaining 38% of the risk.	Male-pattern baldness	25,662 British ancestry cases, 17,928 British ancestry controls	13,367 European ancestry cases, 11,851 European ancestry controls, 3,436 cases, 2,435 controls	17q22	17	57153267	MSI2	AKAP1 - AC003950.1	ENSG00000121057	ENSG00000285785		31921	42814	rs17833789-C	rs17833789	0	17833789	regulatory_region_variant	1	NR	9e-23	22.0458		0.138183	[0.11-0.17] unit increase	Affymetrix [27512692] (imputed)	N	androgenetic alopecia	http://www.ebi.ac.uk/efo/EFO_0004191	GCST005116	Genome-wide genotyping array	17	57153267	C	A	1006	0.440358	220	0.436364	16	1	1	15
2012-08-15	22693459	Li R	2012-05-31	PLoS Genet	www.ncbi.nlm.nih.gov/pubmed/22693459	Six novel susceptibility Loci for early-onset androgenetic alopecia and their unexpected association with common diseases.	Male-pattern baldness	3,891 European ancestry cases, 8,915 European ancestry controls	NA	18q12.3	18	45220183	SETBP1	SLC14A2			ENSG00000132874			rs10502861-C	rs10502861	0	10502861	intron_variant	0	0.775	3e-09	8.52288		1.28	[1.18-1.39]	Affymetrix, Illumina [2391230] (imputed)	N	androgenetic alopecia	http://www.ebi.ac.uk/efo/EFO_0004191	GCST001548	Genome-wide genotyping array	18	45220183	C	T	1006	0.261431	220	0.263636	24	9	7	17
2017-05-11	27182965	Pickrell JK	2016-05-16	Nat Genet	www.ncbi.nlm.nih.gov/pubmed/27182965	Detection and interpretation of shared genetic influences on 42 human traits.	Male-pattern baldness	9,009 European ancestry cases, 8,491 European ancestry controls	NA	20p11.22	20	22019643	FOXA2, PAX1	AL109807.1 - LINC01432	ENSG00000238034	ENSG00000234435		48860	34447	rs201563-?	rs201563	0	201563	intergenic_variant	1	NR	3e-81	80.5229		1.547	[1.479-1.619]	Illumina [13436641] (imputed)	N	androgenetic alopecia	http://www.ebi.ac.uk/efo/EFO_0004191	GCST003983	Genome-wide genotyping array	20	22019643	C	T	1006	0.553678	216	0.425926	96	14	12	84
2017-07-17	28429243	Dudenkov TM	2017-04-20	Breast Cancer Res Treat	www.ncbi.nlm.nih.gov/pubmed/28429243	SLCO1B1 polymorphisms and plasma estrone conjugates in postmenopausal women with ER+ breast cancer: genome-wide association studies of the estrone pathway.	Estrone/androstenedione ratio in resected early stage-receptor positive breast cancer	707 European ancestry postmenopausal cases, 52 African ancestry postmenopausal cases, 15 Asian ancestry postmenopausal cases	NA	2q37.2	2	236277682	ASB18	AC019068.1			ENSG00000233611			rs1453308-A	rs1453308	0	1453308	intron_variant	0	0.198	2e-06	5.69897		0.33	[0.19-0.47] unit decrease	Illumina [8203257] (imputed)	N	androstenedione measurement, estrogen-receptor positive breast cancer, estrone measurement	http://www.ebi.ac.uk/efo/EFO_0007972, http://www.ebi.ac.uk/efo/EFO_1000649, http://www.ebi.ac.uk/efo/EFO_0007970	GCST004361	Genome-wide genotyping array	2	236277682	G	A	1006	0.833002	216	0.712963	21	4	4	17
2017-07-17	28429243	Dudenkov TM	2017-04-20	Breast Cancer Res Treat	www.ncbi.nlm.nih.gov/pubmed/28429243	SLCO1B1 polymorphisms and plasma estrone conjugates in postmenopausal women with ER+ breast cancer: genome-wide association studies of the estrone pathway.	Estrone/androstenedione ratio in resected early stage-receptor positive breast cancer	707 European ancestry postmenopausal cases, 52 African ancestry postmenopausal cases, 15 Asian ancestry postmenopausal cases	NA	17q22	17	58163947	OR4D2	OR4D1 - OR4D2	ENSG00000141194	ENSG00000255713		4392	3035	rs16942732-T	rs16942732	0	16942732	intergenic_variant	1	0.2054	8e-06	5.09691		0.2847	[0.16-0.41] unit decrease	Illumina [8203257] (imputed)	N	androstenedione measurement, estrogen-receptor positive breast cancer, estrone measurement	http://www.ebi.ac.uk/efo/EFO_0007972, http://www.ebi.ac.uk/efo/EFO_1000649, http://www.ebi.ac.uk/efo/EFO_0007970	GCST004361	Genome-wide genotyping array	17	58163947	G	T	1006	0.180915	220	0.0954545	11	1	1	10
2017-11-17	28957384	Kim SK	2017-09-28	PLoS One	www.ncbi.nlm.nih.gov/pubmed/28957384	Two genetic loci associated with ankle injury.	Ankle injury	1,421 European ancestry cases, 154 Hispanic/Latino cases, 121 East Asian ancestry cases, 81,843 European ancestry controls, 8,406 Hispanic/Latino controls, 7,397 East Asian ancestry controls	NA	2q32.2	2	189149030	NR	COL5A2			ENSG00000204262			rs62182422-T	rs62182422	0	62182422	intron_variant	0	NR	9e-06	5.04576		1.4665		Affymetrix [8183964] (imputed)	N	ankle injury	http://www.ebi.ac.uk/efo/EFO_1002021	GCST004952	Genome-wide genotyping array	2	189149030	C	T	1006	0.054672	218	0.0137615	1	5	1	0
2018-04-25	23749187	Cortes A	2013-07-01	Nat Genet	www.ncbi.nlm.nih.gov/pubmed/23749187	Identification of multiple risk variants for ankylosing spondylitis through high-density genotyping of immune-related loci.	Ankylosing spondylitis	9,069 European ancestry cases, 1,550 East Asian ancestry cases, 13,578 European ancestry controls, 1,567 East Asian ancestry controls	NA	1p36.11	1	24978623	RUNX3	AL445471.2 - MIR4425	ENSG00000261025	ENSG00000264371		7758	44880	rs6600247-C	rs6600247	0	6600247	intergenic_variant	1	0.501	3e-15	14.5229		1.15		Illumina [128935]	N	ankylosing spondylitis	http://www.ebi.ac.uk/efo/EFO_0003898	GCST005529	Targeted genotyping array [ImmunoChip]	1	24978623	T	C	1006	0.545726	218	0.472477	54	14	12	42
2018-04-25	23749187	Cortes A	2013-07-01	Nat Genet	www.ncbi.nlm.nih.gov/pubmed/23749187	Identification of multiple risk variants for ankylosing spondylitis through high-density genotyping of immune-related loci.	Ankylosing spondylitis	9,069 European ancestry cases, 1,550 East Asian ancestry cases, 13,578 European ancestry controls, 1,567 East Asian ancestry controls	NA	1p36.11	1	24978623	RUNX3	AL445471.2 - MIR4425	ENSG00000261025	ENSG00000264371		7758	44880	rs6600247-C	rs6600247	0	6600247	intergenic_variant	1	0.501	1e-14	14	(EA)	1.16		Illumina [128935]	N	ankylosing spondylitis	http://www.ebi.ac.uk/efo/EFO_0003898	GCST005529	Targeted genotyping array [ImmunoChip]	1	24978623	T	C	1006	0.545726	218	0.472477	54	14	12	42
2018-04-25	23749187	Cortes A	2013-07-01	Nat Genet	www.ncbi.nlm.nih.gov/pubmed/23749187	Identification of multiple risk variants for ankylosing spondylitis through high-density genotyping of immune-related loci.	Ankylosing spondylitis	9,069 European ancestry cases, 1,550 East Asian ancestry cases, 13,578 European ancestry controls, 1,567 East Asian ancestry controls	NA	2p15	2	62341310	Intergenic	RN7SL51P - AC093159.2	ENSG00000239958	ENSG00000270335		78639	7638	rs6759298-C	rs6759298	0	6759298	regulatory_region_variant	1	0.378	4e-41	40.3979	(EA)	1.31		Illumina [128935]	N	ankylosing spondylitis	http://www.ebi.ac.uk/efo/EFO_0003898	GCST005529	Targeted genotyping array [ImmunoChip]	2	62341310	G	C	1006	0.605368	218	0.513761	10	9	8	2
2018-04-25	23749187	Cortes A	2013-07-01	Nat Genet	www.ncbi.nlm.nih.gov/pubmed/23749187	Identification of multiple risk variants for ankylosing spondylitis through high-density genotyping of immune-related loci.	Ankylosing spondylitis	9,069 European ancestry cases, 1,550 East Asian ancestry cases, 13,578 European ancestry controls, 1,567 East Asian ancestry controls	NA	2p15	2	62341310	Intergenic	RN7SL51P - AC093159.2	ENSG00000239958	ENSG00000270335		78639	7638	rs6759298-C	rs6759298	0	6759298	regulatory_region_variant	1	0.374	2e-06	5.69897	(Asian)	1.28		Illumina [128935]	N	ankylosing spondylitis	http://www.ebi.ac.uk/efo/EFO_0003898	GCST005529	Targeted genotyping array [ImmunoChip]	2	62341310	G	C	1006	0.605368	218	0.513761	10	9	8	2
2018-04-25	23749187	Cortes A	2013-07-01	Nat Genet	www.ncbi.nlm.nih.gov/pubmed/23749187	Identification of multiple risk variants for ankylosing spondylitis through high-density genotyping of immune-related loci.	Ankylosing spondylitis	9,069 European ancestry cases, 1,550 East Asian ancestry cases, 13,578 European ancestry controls, 1,567 East Asian ancestry controls	NA	2p15	2	62341310	Intergenic	RN7SL51P - AC093159.2	ENSG00000239958	ENSG00000270335		78639	7638	rs6759298-C	rs6759298	0	6759298	regulatory_region_variant	1	0.378	5e-47	46.301		1.29		Illumina [128935]	N	ankylosing spondylitis	http://www.ebi.ac.uk/efo/EFO_0003898	GCST005529	Targeted genotyping array [ImmunoChip]	2	62341310	G	C	1006	0.605368	218	0.513761	10	9	8	2
2018-04-25	23749187	Cortes A	2013-07-01	Nat Genet	www.ncbi.nlm.nih.gov/pubmed/23749187	Identification of multiple risk variants for ankylosing spondylitis through high-density genotyping of immune-related loci.	Ankylosing spondylitis	9,069 European ancestry cases, 1,550 East Asian ancestry cases, 13,578 European ancestry controls, 1,567 East Asian ancestry controls	NA	2q31.3	2	181183725	UBE2E3	LINC01934			ENSG00000234663			rs12615545-C	rs12615545	0	12615545	intron_variant	0	0.421	2e-07	6.69897	(EA)	1.11		Illumina [128935]	N	ankylosing spondylitis	http://www.ebi.ac.uk/efo/EFO_0003898	GCST005529	Targeted genotyping array [ImmunoChip]	2	181183725	T	C	1006	0.441352	216	0.407407	51	0	0	51
2018-04-25	23749187	Cortes A	2013-07-01	Nat Genet	www.ncbi.nlm.nih.gov/pubmed/23749187	Identification of multiple risk variants for ankylosing spondylitis through high-density genotyping of immune-related loci.	Ankylosing spondylitis	9,069 European ancestry cases, 1,550 East Asian ancestry cases, 13,578 European ancestry controls, 1,567 East Asian ancestry controls	NA	2q31.3	2	181183725	UBE2E3	LINC01934			ENSG00000234663			rs12615545-C	rs12615545	0	12615545	intron_variant	0	0.421	1e-09	9		1.12		Illumina [128935]	N	ankylosing spondylitis	http://www.ebi.ac.uk/efo/EFO_0003898	GCST005529	Targeted genotyping array [ImmunoChip]	2	181183725	T	C	1006	0.441352	216	0.407407	51	0	0	51
2011-07-30	21743469	Evans DM	2011-07-10	Nat Genet	www.ncbi.nlm.nih.gov/pubmed/21743469	Interaction between ERAP1 and HLA-B27 in ankylosing spondylitis implicates peptide handling in the mechanism for HLA-B27 in disease susceptibility.	Ankylosing spondylitis	3,023 European ancestry cases, 8,779 European ancestry controls	2,111 European ancestry cases, 4,483 European ancestry controls	4q21.21	4	80025321	ANTXR2	ANTXR2			ENSG00000163297			rs4389526-A	rs4389526	0	4389526	intron_variant	0	0.63	9e-08	7.04576				Illumina [2223620] (imputed)	N	ankylosing spondylitis	http://www.ebi.ac.uk/efo/EFO_0003898	GCST001149	Genome-wide genotyping array	4	80025321	T	A	1006	0.60338	220	0.531818	12	10	10	2
2018-02-28	29293537	Gorlova OY	2018-01-02	PLoS One	www.ncbi.nlm.nih.gov/pubmed/29293537	Gene-level association analysis of systemic sclerosis: A comparison of African-Americans and White populations.	Systemic sclerosis (anti-topoisomerase-positive)	347 European ancestry cases, 3,466 European ancestry controls, 69 African American cases, 260 African American controls	NA	7q32.1	7	128954129	TNPO3	AC025594.2 - TNPO3	ENSG00000275106	ENSG00000064419		813	51	rs10488631-?	rs10488631	0	10488631	intergenic_variant	1		4e-07	6.39794	(EA)			Illumina [~ 2500000] (imputed)	N	anti-topoisomerase-I-antibody-positive systemic scleroderma	http://www.ebi.ac.uk/efo/EFO_0008537	GCST005332	Genome-wide genotyping array	7	128954129	T	C	1006	0.100398	220	0.109091	40	15	13	27
2017-01-27	27098658	Muller-Calleja N	2016-04-21	Thromb Haemost	www.ncbi.nlm.nih.gov/pubmed/27098658	Antiphospholipid antibodies in a large population-based cohort: genome-wide associations and effects on monocyte gene expression.	Presence of antiphospholipid antibodies	4,163 German ancestry individuals	NA	17q24.2	17	66219505	CCDC46, APOH	APOH			ENSG00000091583			rs8178848-?	rs8178848	0	8178848	intron_variant	0	NR	1e-11	11	(Anti-β2GPI IgG, 99th percentile)	1.7885	[1.27-2.31]	Affymetrix [at least 662405]	N	antiphospholipid antibody measurement	http://www.ebi.ac.uk/efo/EFO_0005200	GCST003563	Genome-wide genotyping array	17	66219505	G	A	1006	0.0695825	220	0.0636364	28	6	6	22
2017-09-05	28394258	Wild PS	2017-04-10	J Clin Invest	www.ncbi.nlm.nih.gov/pubmed/28394258	Large-scale genome-wide analysis identifies genetic variants associated with cardiac structure and function.	Aortic root size	30,201 European ancestry individuals	14,002 European ancestry individuals	1p21.2	1	99580690	PALMD	LINC01708			ENSG00000224445			rs6702619-G	rs6702619	0	6702619	intron_variant	0	0.5	1e-16	16		0.021	[0.015-0.027] cm increase	Affymetrix, Illumina [at least 283291] (imputed)	N	aortic root size	http://www.ebi.ac.uk/efo/EFO_0005037	GCST004651	Genome-wide genotyping array	1	99580690	T	G	1006	0.477137	216	0.351852	5	3	3	2
2017-02-03	27412012	Lamina C	2016-07-12	Hum Mol Genet	www.ncbi.nlm.nih.gov/pubmed/27412012	A genome-wide association meta-analysis on apolipoprotein A-IV concentrations.	Apolipoprotein A-IV levels	13,813 European ancestry individuals	2,267 European ancestry individuals	5q31.1	5	132819220	SOWAHA	AC004775.1 - SHROOM1	ENSG00000272203	ENSG00000164403		1220	2921	rs59698941-G	rs59698941	0	59698941	regulatory_region_variant	1	0.14	2e-06	5.69897		0.2628	[0.045-0.481] unit decrease	Affymetrix, Illumina [at least 7000000] (imputed)	N	apolipoprotein A-IV measurement	http://www.ebi.ac.uk/efo/EFO_0007848	GCST003590	Genome-wide genotyping array	5	132819220	A	G	1006	0.127237	218	0.206422	37	1	1	36
2019-01-18	30552067	Shrine N	2018-12-11	Lancet Respir Med	www.ncbi.nlm.nih.gov/pubmed/30552067	Moderate-to-severe asthma in individuals of European ancestry: a genome-wide association study.	Asthma (moderate or severe)	5,135 European ancestry cases, 25,675 European ancestry controls	5,414 European ancestry cases, 21,471 European ancestry controls	1p36.23	1	8441726	RERE	RERE			ENSG00000142599			rs301819-G	rs301819	0	301819	intron_variant	0	0.591	3e-07	6.52288		1.08	[1.05-1.12]	Affymetrix [33771858] (imputed)	N	asthma	http://www.ebi.ac.uk/efo/EFO_0000270	GCST006911	Genome-wide genotyping array	1	8441726	A	G	1006	0.533797	220	0.331818	11	1	1	10
2017-05-11	27182965	Pickrell JK	2016-05-16	Nat Genet	www.ncbi.nlm.nih.gov/pubmed/27182965	Detection and interpretation of shared genetic influences on 42 human traits.	Asthma	28,399 European ancestry cases, 128,843 European ancestry controls	NA	1q23.3	1	161189357	B4GALT3, ADAMTS4	ADAMTS4			ENSG00000158859			rs4233366-?	rs4233366	0	4233366	3_prime_UTR_variant	0	NR	5e-15	14.301		1.09	[1.067-1.114]	Illumina [13747813] (imputed)	N	asthma	http://www.ebi.ac.uk/efo/EFO_0000270	GCST003987	Genome-wide genotyping array	1	161189357	C	T	1006	0.265408	214	0.313084	2	0	0	2
2019-05-14	30929738	Ferreira MAR	2019-03-28	Am J Hum Genet	www.ncbi.nlm.nih.gov/pubmed/30929738	Genetic Architectures of Childhood- and Adult-Onset Asthma Are Partly Distinct.	Asthma	40,544 European ancestry cases, 300,671 European ancestry controls	NA	1q24.2	1	167451062	CD247	CD247			ENSG00000198821			rs2056625-G	rs2056625	0	2056625	intron_variant	0	NR	5e-21	20.301		1.067	[1.05-1.08]	Affymetrix [9000000] (imputed)	N	asthma	http://www.ebi.ac.uk/efo/EFO_0000270	GCST007798	Genome-wide genotyping array	1	167451062	G	A	1006	0.364811	216	0.342593	22	0	0	22
2019-05-14	30929738	Ferreira MAR	2019-03-28	Am J Hum Genet	www.ncbi.nlm.nih.gov/pubmed/30929738	Genetic Architectures of Childhood- and Adult-Onset Asthma Are Partly Distinct.	Asthma	40,544 European ancestry cases, 300,671 European ancestry controls	NA	1q25.1	1	173162354	TNFSF18, TNFSF4	GOT2P2 - AL022310.1	ENSG00000230849	ENSG00000226375		20004	11946	rs10158467-G	rs10158467	0	10158467	regulatory_region_variant	1	NR	7e-12	11.1549		1.053	[1.04-1.07]	Affymetrix [9000000] (imputed)	N	asthma	http://www.ebi.ac.uk/efo/EFO_0000270	GCST007798	Genome-wide genotyping array	1	173162354	A	G	1006	0.290258	218	0.463303	22	10	10	12
2019-05-14	30929738	Ferreira MAR	2019-03-28	Am J Hum Genet	www.ncbi.nlm.nih.gov/pubmed/30929738	Genetic Architectures of Childhood- and Adult-Onset Asthma Are Partly Distinct.	Asthma	40,544 European ancestry cases, 300,671 European ancestry controls	NA	1q32.1	1	203124073	MYOG, ADORA1	ADORA1			ENSG00000163485			rs12023876-G	rs12023876	0	12023876	intron_variant	0	NR	9e-11	10.0458		1.048	[1.03-1.06]	Affymetrix [9000000] (imputed)	N	asthma	http://www.ebi.ac.uk/efo/EFO_0000270	GCST007798	Genome-wide genotyping array	1	203124073	G	T	1006	0.337972	216	0.222222	45	6	6	39
2018-01-30	29273806	Demenais F	2017-12-22	Nat Genet	www.ncbi.nlm.nih.gov/pubmed/29273806	Multiancestry association study identifies new asthma risk loci that colocalize with immune-cell enhancer marks.	Asthma	19,954 European ancestry cases, 107,715 European ancestry controls, 2,149 African ancestry cases, 6,055 African ancestry controls, 1,239 Japanese ancestry cases, 3,976 Japanese ancestry controls, 606 Latino cases, 792 Latino controls	NA	2q12.1	2	102341256	IL1RL1, IL1RL2, IL18R1	IL1RL1, IL18R1			ENSG00000115602, ENSG00000115604			rs1420101-T	rs1420101	0	1420101	synonymous_variant	0	0.37	4e-21	20.3979		1.12	[1.09-1.15]	Affymetrix, Illumina, Perlegen [2831075] (imputed)	N	asthma	http://www.ebi.ac.uk/efo/EFO_0000270	GCST005212	Genome-wide genotyping array	2	102341256	C	T	1006	0.33996	218	0.5	22	5	3	19
2019-01-09	29273806	Demenais F	2017-12-22	Nat Genet	www.ncbi.nlm.nih.gov/pubmed/29273806	Multiancestry association study identifies new asthma risk loci that colocalize with immune-cell enhancer marks.	Asthma	19,954 European ancestry cases, 107,715 European ancestry controls	NA	2q12.1	2	102341256	IL1RL1, IL1RL2, IL18R1	IL1RL1, IL18R1			ENSG00000115602, ENSG00000115604			rs1420101-T	rs1420101	0	1420101	synonymous_variant	0	0.37	9e-20	19.0458		0.12	[0.1-0.14] unit increase	Affymetrix, Illumina, Perlegen [2831075] (imputed)	N	asthma	http://www.ebi.ac.uk/efo/EFO_0000270	GCST006862	Genome-wide genotyping array	2	102341256	C	T	1006	0.33996	218	0.5	22	5	3	19
2019-04-17	30578877	Dahlin A	2018-12-19	J Allergy Clin Immunol	www.ncbi.nlm.nih.gov/pubmed/30578877	Large-scale, multi-ethnic genome-wide association study identifies novel loci contributing to asthma susceptibility in adults.	Adult asthma	16,274 European ancestry cases, 38,269 European ancestry controls	10,365 European ancestry cases, 16,110 European ancestry controls, cases and controls (see Moffatt et al 2010)	2q12.1	2	102341256	IL1RL1	IL1RL1, IL18R1			ENSG00000115602, ENSG00000115604			rs1420101-T	rs1420101	0	1420101	synonymous_variant	0	NR	8e-15	14.0969		1.1	[1.06-1.13]	Affymetrix [7230512] (imputed)	N	asthma	http://www.ebi.ac.uk/efo/EFO_0000270	GCST007596	Genome-wide genotyping array	2	102341256	C	T	1006	0.33996	218	0.5	22	5	3	19
2017-03-30	27611488	Almoguera B	2016-09-09	Am J Respir Crit Care Med	www.ncbi.nlm.nih.gov/pubmed/27611488	Identification of Four Novel Loci in Asthma in European American and African American Populations.	Asthma (childhood onset)	1,181 African American allergic asthma child cases, 498 African American non-allergic asthma child cases, 2,993 African American child controls, 998 European American allergic asthma child cases, 182 European American non-allergic asthma child cases, 4,097 European American child controls.	NA	2q37.1	2	233967393	TRPM8	TRPM8			ENSG00000144481			rs13401339-?	rs13401339	0	13401339	intron_variant	0	NR	9e-06	5.04576		0.143	[0.08-0.206] unit increase	Affymetrix, Illumina [NR] (imputed)	N	asthma	http://www.ebi.ac.uk/efo/EFO_0000270	GCST003832	Genome-wide genotyping array	2	233967393	A	G	1006	0.564612	218	0.449541	2	1	0	2
2019-05-14	30929738	Ferreira MAR	2019-03-28	Am J Hum Genet	www.ncbi.nlm.nih.gov/pubmed/30929738	Genetic Architectures of Childhood- and Adult-Onset Asthma Are Partly Distinct.	Asthma	40,544 European ancestry cases, 300,671 European ancestry controls	NA	3q28	3	188683350	LPP	LPP			ENSG00000145012			rs55661102-A	rs55661102	0	55661102	intron_variant	0	NR	9e-13	12.0458		1.067	[1.05-1.08]	Affymetrix [9000000] (imputed)	N	asthma	http://www.ebi.ac.uk/efo/EFO_0000270	GCST007798	Genome-wide genotyping array	3	188683350	A	G	1006	0.158052	220	0.0772727	17	10	10	7
2018-01-30	29273806	Demenais F	2017-12-22	Nat Genet	www.ncbi.nlm.nih.gov/pubmed/29273806	Multiancestry association study identifies new asthma risk loci that colocalize with immune-cell enhancer marks.	Asthma	19,954 European ancestry cases, 107,715 European ancestry controls, 2,149 African ancestry cases, 6,055 African ancestry controls, 1,239 Japanese ancestry cases, 3,976 Japanese ancestry controls, 606 Latino cases, 792 Latino controls	NA	5q22.1	5	111069301	SLC25A46, TSLP	AC010395.1 - TSLP	ENSG00000248428	ENSG00000145777		60402	761	rs10455025-C	rs10455025	0	10455025	intergenic_variant	1	0.34	9e-26	25.0458		1.15	[1.12-1.18]	Affymetrix, Illumina, Perlegen [2831075] (imputed)	N	asthma	http://www.ebi.ac.uk/efo/EFO_0000270	GCST005212	Genome-wide genotyping array	5	111069301	A	C	1006	0.365805	220	0.309091	17	7	7	10
2019-01-09	29273806	Demenais F	2017-12-22	Nat Genet	www.ncbi.nlm.nih.gov/pubmed/29273806	Multiancestry association study identifies new asthma risk loci that colocalize with immune-cell enhancer marks.	Asthma	19,954 European ancestry cases, 107,715 European ancestry controls	NA	5q22.1	5	111069301	SLC25A46, TSLP	AC010395.1 - TSLP	ENSG00000248428	ENSG00000145777		60402	761	rs10455025-C	rs10455025	0	10455025	intergenic_variant	1	0.34	2e-25	24.699		0.14	[0.12-0.16] unit increase	Affymetrix, Illumina, Perlegen [2831075] (imputed)	N	asthma	http://www.ebi.ac.uk/efo/EFO_0000270	GCST006862	Genome-wide genotyping array	5	111069301	A	C	1006	0.365805	220	0.309091	17	7	7	10
2017-05-11	27182965	Pickrell JK	2016-05-16	Nat Genet	www.ncbi.nlm.nih.gov/pubmed/27182965	Detection and interpretation of shared genetic influences on 42 human traits.	Asthma	28,399 European ancestry cases, 128,843 European ancestry controls	NA	5q31.1	5	132565533	RAD50	AC116366.3, RAD50			ENSG00000283782, ENSG00000113522			rs2244012-?	rs2244012	0	2244012	intron_variant	0	NR	2e-16	15.699		1.102	[1.077-1.128]	Illumina [13747813] (imputed)	N	asthma	http://www.ebi.ac.uk/efo/EFO_0000270	GCST003987	Genome-wide genotyping array	5	132565533	A	G	1006	0.197813	218	0.256881	104	15	15	89
2010-03-05	20159242	Li X	2010-02-01	J Allergy Clin Immunol	www.ncbi.nlm.nih.gov/pubmed/20159242	Genome-wide association study of asthma identifies RAD50-IL13 and HLA-DR/DQ regions.	Asthma	607 European ancestry cases, 3,294 European ancestry controls	NA	5q31.1	5	132565533	RAD50	AC116366.3, RAD50			ENSG00000283782, ENSG00000113522			rs2244012-C	rs2244012	0	2244012	intron_variant	0	0.21	3e-07	6.52288		1.64	[1.36-1.97]	Illumina [292443]	N	asthma	http://www.ebi.ac.uk/efo/EFO_0000270	GCST000576	Genome-wide genotyping array	5	132565533	A	G	1006	0.197813	218	0.256881	104	15	15	89
2018-01-30	29273806	Demenais F	2017-12-22	Nat Genet	www.ncbi.nlm.nih.gov/pubmed/29273806	Multiancestry association study identifies new asthma risk loci that colocalize with immune-cell enhancer marks.	Asthma	19,954 European ancestry cases, 107,715 European ancestry controls, 2,149 African ancestry cases, 6,055 African ancestry controls, 1,239 Japanese ancestry cases, 3,976 Japanese ancestry controls, 606 Latino cases, 792 Latino controls	NA	5q31.3	5	142112854	NDFIP1, GNDPA1, SPRY4	NDFIP1			ENSG00000131507			rs7705042-A	rs7705042	0	7705042	intron_variant	0	0.63	8e-09	8.09691		1.09	[1.06-1.12]	Affymetrix, Illumina, Perlegen [2831075] (imputed)	N	asthma	http://www.ebi.ac.uk/efo/EFO_0000270	GCST005212	Genome-wide genotyping array	5	142112854	C	A	1006	0.620278	218	0.623853	69	9	9	60
2019-01-09	29273806	Demenais F	2017-12-22	Nat Genet	www.ncbi.nlm.nih.gov/pubmed/29273806	Multiancestry association study identifies new asthma risk loci that colocalize with immune-cell enhancer marks.	Asthma	19,954 European ancestry cases, 107,715 European ancestry controls	NA	5q31.3	5	142112854	NDFIP1, GNPDA1, SPRY4	NDFIP1			ENSG00000131507			rs7705042-A	rs7705042	0	7705042	intron_variant	0	0.63	9e-10	9.04576		0.08	[0.06-0.1] unit increase	Affymetrix, Illumina, Perlegen [2831075] (imputed)	N	asthma	http://www.ebi.ac.uk/efo/EFO_0000270	GCST006862	Genome-wide genotyping array	5	142112854	C	A	1006	0.620278	218	0.623853	69	9	9	60
2017-05-11	27182965	Pickrell JK	2016-05-16	Nat Genet	www.ncbi.nlm.nih.gov/pubmed/27182965	Detection and interpretation of shared genetic influences on 42 human traits.	Asthma	28,399 European ancestry cases, 128,843 European ancestry controls	NA	6q15	6	90275479	BACH2	BACH2			ENSG00000112182			rs58521088-?	rs58521088	0	58521088	intron_variant	0	NR	7e-11	10.1549		1.07066	[1.05-1.09]	Illumina [13747813] (imputed)	N	asthma	http://www.ebi.ac.uk/efo/EFO_0000270	GCST003987	Genome-wide genotyping array	6	90275479	A	T	1006	0.363817	218	0.321101	62	18	18	44
2019-05-14	30929738	Ferreira MAR	2019-03-28	Am J Hum Genet	www.ncbi.nlm.nih.gov/pubmed/30929738	Genetic Architectures of Childhood- and Adult-Onset Asthma Are Partly Distinct.	Asthma	40,544 European ancestry cases, 300,671 European ancestry controls	NA	6q15	6	90275479	BACH2	BACH2			ENSG00000112182			rs58521088-A	rs58521088	0	58521088	intron_variant	0	NR	7e-29	28.1549		1.082	[1.07-1.1]	Affymetrix [9000000] (imputed)	N	asthma	http://www.ebi.ac.uk/efo/EFO_0000270	GCST007798	Genome-wide genotyping array	6	90275479	A	T	1006	0.363817	218	0.321101	62	18	18	44
2019-06-27	31036433	Pividori M	2019-04-26	Lancet Respir Med	www.ncbi.nlm.nih.gov/pubmed/31036433	Shared and distinct genetic risk factors for childhood-onset and adult-onset asthma: genome-wide and transcriptome-wide studies.	Asthma (age of onset)	37,846 British ancestry individuals	NA	7p15.3	7	22735831	IL6, TOMM7	IL6 - MTCYBP42	ENSG00000136244	ENSG00000228803		3829	11844	rs34880821-A	rs34880821	0	34880821	intergenic_variant	1	0.283	8e-06	5.09691		0.667	[0.37-0.96] unit decrease	Affymetrix [10894596] (imputed)	N	asthma	http://www.ebi.ac.uk/efo/EFO_0000270	GCST007994	Genome-wide genotyping array	7	22735831	G	A	1006	0.255467	218	0.114679	13	2	2	11
2018-01-30	29273806	Demenais F	2017-12-22	Nat Genet	www.ncbi.nlm.nih.gov/pubmed/29273806	Multiancestry association study identifies new asthma risk loci that colocalize with immune-cell enhancer marks.	Asthma	19,954 European ancestry cases, 107,715 European ancestry controls, 2,149 African ancestry cases, 6,055 African ancestry controls, 1,239 Japanese ancestry cases, 3,976 Japanese ancestry controls, 606 Latino cases, 792 Latino controls	NA	8q21.13	8	80366650	TPD52, ZBTB10	AC034114.2			ENSG00000253238			rs12543811-G	rs12543811	0	12543811	intron_variant	0	0.34	1e-10	10		1.08696	[1.05-1.11]	Affymetrix, Illumina, Perlegen [2831075] (imputed)	N	asthma	http://www.ebi.ac.uk/efo/EFO_0000270	GCST005212	Genome-wide genotyping array	8	80366650	G	A	1006	0.647117	220	0.659091	89	2	2	87
2018-01-30	29273806	Demenais F	2017-12-22	Nat Genet	www.ncbi.nlm.nih.gov/pubmed/29273806	Multiancestry association study identifies new asthma risk loci that colocalize with immune-cell enhancer marks.	Asthma	19,954 European ancestry cases, 107,715 European ancestry controls, 2,149 African ancestry cases, 6,055 African ancestry controls, 1,239 Japanese ancestry cases, 3,976 Japanese ancestry controls, 606 Latino cases, 792 Latino controls	NA	9p24.1	9	6209697	RANBP6, IL33	GTF3AP1 - IL33	ENSG00000237274	ENSG00000137033		12449	6089	rs992969-A	rs992969	0	992969	intergenic_variant	1	0.25	7e-20	19.1549		1.16279	[1.14-1.2]	Affymetrix, Illumina, Perlegen [2831075] (imputed)	N	asthma	http://www.ebi.ac.uk/efo/EFO_0000270	GCST005212	Genome-wide genotyping array	9	6209697	A	G	1006	0.748509	218	0.756881	7	1	1	6
2019-01-09	29273806	Demenais F	2017-12-22	Nat Genet	www.ncbi.nlm.nih.gov/pubmed/29273806	Multiancestry association study identifies new asthma risk loci that colocalize with immune-cell enhancer marks.	Asthma	19,954 European ancestry cases, 107,715 European ancestry controls	NA	9p24.1	9	6209697	RANBP6, IL33	GTF3AP1 - IL33	ENSG00000237274	ENSG00000137033		12449	6089	rs992969-A	rs992969	0	992969	intergenic_variant	1	0.25	4e-29	28.3979		1.17647	[1.14-1.22]	Affymetrix, Illumina, Perlegen [2831075] (imputed)	N	asthma	http://www.ebi.ac.uk/efo/EFO_0000270	GCST006862	Genome-wide genotyping array	9	6209697	A	G	1006	0.748509	218	0.756881	7	1	1	6
2019-05-14	30929738	Ferreira MAR	2019-03-28	Am J Hum Genet	www.ncbi.nlm.nih.gov/pubmed/30929738	Genetic Architectures of Childhood- and Adult-Onset Asthma Are Partly Distinct.	Asthma	40,544 European ancestry cases, 300,671 European ancestry controls	NA	9p24.1	9	6209697	RANBP6, IL33	GTF3AP1 - IL33	ENSG00000237274	ENSG00000137033		12449	6089	rs992969-A	rs992969	0	992969	intergenic_variant	1	NR	3e-72	71.5229		1.151	[1.14-1.17]	Affymetrix [9000000] (imputed)	N	asthma	http://www.ebi.ac.uk/efo/EFO_0000270	GCST007798	Genome-wide genotyping array	9	6209697	A	G	1006	0.748509	218	0.756881	7	1	1	6
2019-01-18	30552067	Shrine N	2018-12-11	Lancet Respir Med	www.ncbi.nlm.nih.gov/pubmed/30552067	Moderate-to-severe asthma in individuals of European ancestry: a genome-wide association study.	Asthma (moderate or severe)	5,135 European ancestry cases, 25,675 European ancestry controls	5,414 European ancestry cases, 21,471 European ancestry controls	10p14	10	9001441	LOC101928272	AC044784.1 - LINC00709	ENSG00000223808	ENSG00000230014		27973	274392	rs61840192-G	rs61840192	0	61840192	intergenic_variant	1	0.573	8e-25	24.0969		1.17647	[1.14-1.2]	Affymetrix [33771858] (imputed)	N	asthma	http://www.ebi.ac.uk/efo/EFO_0000270	GCST006911	Genome-wide genotyping array	10	9001441	G	A	1006	0.420477	202	0.391089	11	0	0	11
2019-01-18	30552067	Shrine N	2018-12-11	Lancet Respir Med	www.ncbi.nlm.nih.gov/pubmed/30552067	Moderate-to-severe asthma in individuals of European ancestry: a genome-wide association study.	Asthma (moderate or severe)	5,135 European ancestry cases, 25,675 European ancestry controls	5,414 European ancestry cases, 21,471 European ancestry controls	11q13.5	11	76582682	C11orf30	EMSY - AP001189.2	ENSG00000158636	ENSG00000254755		29657	8341	rs7936312-T	rs7936312	0	7936312	intergenic_variant	1	0.4742	6e-24	23.2218		1.17	[1.13-1.20]	Affymetrix [33771858] (imputed)	N	asthma	http://www.ebi.ac.uk/efo/EFO_0000270	GCST006911	Genome-wide genotyping array	11	76582682	G	T	1006	0.468191	208	0.504808	17	2	2	15
2019-05-14	30929738	Ferreira MAR	2019-03-28	Am J Hum Genet	www.ncbi.nlm.nih.gov/pubmed/30929738	Genetic Architectures of Childhood- and Adult-Onset Asthma Are Partly Distinct.	Asthma	40,544 European ancestry cases, 300,671 European ancestry controls	NA	11q13.5	11	76582682	WNT11, LRRC32	EMSY - AP001189.2	ENSG00000158636	ENSG00000254755		29657	8341	rs7936312-T	rs7936312	0	7936312	intergenic_variant	1	NR	3e-64	63.5229		1.122	[1.11-1.14]	Affymetrix [9000000] (imputed)	N	asthma	http://www.ebi.ac.uk/efo/EFO_0000270	GCST007798	Genome-wide genotyping array	11	76582682	G	T	1006	0.468191	208	0.504808	17	2	2	15
2018-01-30	29273806	Demenais F	2017-12-22	Nat Genet	www.ncbi.nlm.nih.gov/pubmed/29273806	Multiancestry association study identifies new asthma risk loci that colocalize with immune-cell enhancer marks.	Asthma	19,954 European ancestry cases, 107,715 European ancestry controls, 2,149 African ancestry cases, 6,055 African ancestry controls, 1,239 Japanese ancestry cases, 3,976 Japanese ancestry controls, 606 Latino cases, 792 Latino controls	NA	12q13.3	12	57109992	STAT6, NAB2, LRP1	STAT6			ENSG00000166888			rs167769-T	rs167769	0	167769	5_prime_UTR_variant	0	0.4	4e-09	8.39794		1.08	[1.05-1.11]	Affymetrix, Illumina, Perlegen [2831075] (imputed)	N	asthma	http://www.ebi.ac.uk/efo/EFO_0000270	GCST005212	Genome-wide genotyping array	12	57109992	C	T	1006	0.33499	220	0.181818	5	0	0	5
2019-01-09	29273806	Demenais F	2017-12-22	Nat Genet	www.ncbi.nlm.nih.gov/pubmed/29273806	Multiancestry association study identifies new asthma risk loci that colocalize with immune-cell enhancer marks.	Asthma	19,954 European ancestry cases, 107,715 European ancestry controls	NA	12q13.3	12	57109992	STAT6, NAB2, LRP1	STAT6			ENSG00000166888			rs167769-T	rs167769	0	167769	5_prime_UTR_variant	0	0.4	6e-09	8.22185		0.08	[0.06-0.1] unit increase	Affymetrix, Illumina, Perlegen [2831075] (imputed)	N	asthma	http://www.ebi.ac.uk/efo/EFO_0000270	GCST006862	Genome-wide genotyping array	12	57109992	C	T	1006	0.33499	220	0.181818	5	0	0	5
2019-06-27	31036433	Pividori M	2019-04-26	Lancet Respir Med	www.ncbi.nlm.nih.gov/pubmed/31036433	Shared and distinct genetic risk factors for childhood-onset and adult-onset asthma: genome-wide and transcriptome-wide studies.	Asthma (age of onset)	37,846 British ancestry individuals	NA	12q24.12	12	111472415	ATXN2, SH2B3, BRAP	ATXN2			ENSG00000204842			rs10774625-G	rs10774625	0	10774625	intron_variant	0	0.504	1e-07	7		0.713	[0.45-0.98] unit decrease	Affymetrix [10894596] (imputed)	N	asthma	http://www.ebi.ac.uk/efo/EFO_0000270	GCST007994	Genome-wide genotyping array	12	111472415	A	G	1006	0.522863	220	0.668182	10	5	4	6
2019-06-27	31036433	Pividori M	2019-04-26	Lancet Respir Med	www.ncbi.nlm.nih.gov/pubmed/31036433	Shared and distinct genetic risk factors for childhood-onset and adult-onset asthma: genome-wide and transcriptome-wide studies.	Asthma (age of onset)	37,846 British ancestry individuals	NA	12q24.31	12	120926020	SPPL3, HNF1A	RPL12P33 - HNF1A-AS1	ENSG00000244585	ENSG00000241388		8784	15708	rs1696361-T	rs1696361	0	1696361	regulatory_region_variant	1	0.359	7e-07	6.1549		0.696	[0.42-0.97] unit decrease	Affymetrix [10894596] (imputed)	N	asthma	http://www.ebi.ac.uk/efo/EFO_0000270	GCST007994	Genome-wide genotyping array	12	120926020	T	C	1006	0.668986	218	0.802752	66	12	9	57
2017-05-11	27182965	Pickrell JK	2016-05-16	Nat Genet	www.ncbi.nlm.nih.gov/pubmed/27182965	Detection and interpretation of shared genetic influences on 42 human traits.	Asthma	28,399 European ancestry cases, 128,843 European ancestry controls	NA	14q24.1	14	68283210	RAD51B	RAD51B			ENSG00000182185			rs3784099-?	rs3784099	0	3784099	intron_variant	0	NR	2e-08	7.69897		1.06157	[1.04-1.08]	Illumina [13747813] (imputed)	N	asthma	http://www.ebi.ac.uk/efo/EFO_0000270	GCST003987	Genome-wide genotyping array	14	68283210	G	A	1006	0.343936	218	0.426606	14	0	0	14
2017-05-11	27182965	Pickrell JK	2016-05-16	Nat Genet	www.ncbi.nlm.nih.gov/pubmed/27182965	Detection and interpretation of shared genetic influences on 42 human traits.	Asthma	28,399 European ancestry cases, 128,843 European ancestry controls	NA	15q22.2	15	60776505	RORA	RORA			ENSG00000069667			rs10519068-?	rs10519068	0	10519068	intron_variant	0	NR	4e-11	10.3979		1.1	[1.069-1.132]	Illumina [13747813] (imputed)	N	asthma	http://www.ebi.ac.uk/efo/EFO_0000270	GCST003987	Genome-wide genotyping array	15	60776505	G	A	1006	0.136183	216	0.157407	34	2	2	32
2019-01-18	30552067	Shrine N	2018-12-11	Lancet Respir Med	www.ncbi.nlm.nih.gov/pubmed/30552067	Moderate-to-severe asthma in individuals of European ancestry: a genome-wide association study.	Asthma (moderate or severe)	5,135 European ancestry cases, 25,675 European ancestry controls	5,414 European ancestry cases, 21,471 European ancestry controls	15q22.2	15	60776505	RORA	RORA			ENSG00000069667			rs10519068-G	rs10519068	0	10519068	intron_variant	0	0.8725	2e-12	11.699		1.17647	[1.12-1.23]	Affymetrix [33771858] (imputed)	N	asthma	http://www.ebi.ac.uk/efo/EFO_0000270	GCST006911	Genome-wide genotyping array	15	60776505	G	A	1006	0.136183	216	0.157407	34	2	2	32
2019-01-18	30552067	Shrine N	2018-12-11	Lancet Respir Med	www.ncbi.nlm.nih.gov/pubmed/30552067	Moderate-to-severe asthma in individuals of European ancestry: a genome-wide association study.	Asthma (moderate or severe)	5,135 European ancestry cases, 25,675 European ancestry controls	5,414 European ancestry cases, 21,471 European ancestry controls	15q22.33	15	67149412	SMAD3	SMAD3			ENSG00000166949			rs72743461-A	rs72743461	0	72743461	intron_variant	0	0.236	5e-14	13.301		1.14	[1.11-1.19]	Affymetrix [33771858] (imputed)	N	asthma	http://www.ebi.ac.uk/efo/EFO_0000270	GCST006911	Genome-wide genotyping array	15	67149412	C	A	1006	0.214712	220	0.177273	6	8	4	2
2019-05-14	30929738	Ferreira MAR	2019-03-28	Am J Hum Genet	www.ncbi.nlm.nih.gov/pubmed/30929738	Genetic Architectures of Childhood- and Adult-Onset Asthma Are Partly Distinct.	Asthma	40,544 European ancestry cases, 300,671 European ancestry controls	NA	15q22.33	15	67149412	SMAD3	SMAD3			ENSG00000166949			rs72743461-A	rs72743461	0	72743461	intron_variant	0	NR	3e-46	45.5229		1.121	[1.11-1.14]	Affymetrix [9000000] (imputed)	N	asthma	http://www.ebi.ac.uk/efo/EFO_0000270	GCST007798	Genome-wide genotyping array	15	67149412	C	A	1006	0.214712	220	0.177273	6	8	4	2
2017-05-11	27182965	Pickrell JK	2016-05-16	Nat Genet	www.ncbi.nlm.nih.gov/pubmed/27182965	Detection and interpretation of shared genetic influences on 42 human traits.	Asthma	28,399 European ancestry cases, 128,843 European ancestry controls	NA	16p13.13	16	11136846	CLEC16A	CLEC16A			ENSG00000038532			rs7203459-?	rs7203459	0	7203459	intron_variant	0	NR	4e-15	14.3979		1.092	[1.068-1.117]	Illumina [13747813] (imputed)	N	asthma	http://www.ebi.ac.uk/efo/EFO_0000270	GCST003987	Genome-wide genotyping array	16	11136846	T	C	1006	0.251491	220	0.231818	15	4	3	12
2019-01-18	30552067	Shrine N	2018-12-11	Lancet Respir Med	www.ncbi.nlm.nih.gov/pubmed/30552067	Moderate-to-severe asthma in individuals of European ancestry: a genome-wide association study.	Asthma (moderate or severe)	5,135 European ancestry cases, 25,675 European ancestry controls	5,414 European ancestry cases, 21,471 European ancestry controls	16p13.13	16	11136846	CLEC16A	CLEC16A			ENSG00000038532			rs7203459-T	rs7203459	0	7203459	intron_variant	0	0.7544	4e-18	17.3979		1.16279	[1.12-1.2]	Affymetrix [33771858] (imputed)	N	asthma	http://www.ebi.ac.uk/efo/EFO_0000270	GCST006911	Genome-wide genotyping array	16	11136846	T	C	1006	0.251491	220	0.231818	15	4	3	12
2017-03-30	27611488	Almoguera B	2016-09-09	Am J Respir Crit Care Med	www.ncbi.nlm.nih.gov/pubmed/27611488	Identification of Four Novel Loci in Asthma in European American and African American Populations.	Asthma (childhood onset)	1,181 African American allergic asthma child cases, 498 African American non-allergic asthma child cases, 2,993 African American child controls, 998 European American allergic asthma child cases, 182 European American non-allergic asthma child cases, 4,097 European American child controls.	NA	17q21.1	17	39907485	GSDMB	GSDMB			ENSG00000073605			rs62067034-?	rs62067034	0	62067034	non_coding_transcript_exon_variant	0	NR	3e-06	5.52288		0.171	[0.098-0.244] unit decrease	Affymetrix, Illumina [NR] (imputed)	N	asthma	http://www.ebi.ac.uk/efo/EFO_0000270	GCST003832	Genome-wide genotyping array	17	39907485	C	T	1006	0.501988	220	0.390909	115	14	13	102
2017-03-30	27611488	Almoguera B	2016-09-09	Am J Respir Crit Care Med	www.ncbi.nlm.nih.gov/pubmed/27611488	Identification of Four Novel Loci in Asthma in European American and African American Populations.	Asthma (childhood onset)	1,181 African American allergic asthma child cases, 498 African American non-allergic asthma child cases, 2,993 African American child controls, 998 European American allergic asthma child cases, 182 European American non-allergic asthma child cases, 4,097 European American child controls.	NA	17q21.1	17	39907485	GSDMB	GSDMB			ENSG00000073605			rs62067034-?	rs62067034	0	62067034	non_coding_transcript_exon_variant	0	NR	5e-06	5.30103	(EA)			Affymetrix, Illumina [NR] (imputed)	N	asthma	http://www.ebi.ac.uk/efo/EFO_0000270	GCST003832	Genome-wide genotyping array	17	39907485	C	T	1006	0.501988	220	0.390909	115	14	13	102
2018-01-30	29273806	Demenais F	2017-12-22	Nat Genet	www.ncbi.nlm.nih.gov/pubmed/29273806	Multiancestry association study identifies new asthma risk loci that colocalize with immune-cell enhancer marks.	Asthma	19,954 European ancestry cases, 107,715 European ancestry controls, 2,149 African ancestry cases, 6,055 African ancestry controls, 1,239 Japanese ancestry cases, 3,976 Japanese ancestry controls, 606 Latino cases, 792 Latino controls	NA	17q21.33	17	49384071	ZNF652, PHB	AC091180.5			ENSG00000262039			rs17637472-A	rs17637472	0	17637472	intron_variant	0	0.39	7e-09	8.1549		1.08	[1.05-1.11]	Affymetrix, Illumina, Perlegen [2831075] (imputed)	N	asthma	http://www.ebi.ac.uk/efo/EFO_0000270	GCST005212	Genome-wide genotyping array	17	49384071	G	A	1006	0.390656	218	0.178899	5	0	0	5
2019-01-09	29273806	Demenais F	2017-12-22	Nat Genet	www.ncbi.nlm.nih.gov/pubmed/29273806	Multiancestry association study identifies new asthma risk loci that colocalize with immune-cell enhancer marks.	Asthma	19,954 European ancestry cases, 107,715 European ancestry controls	NA	17q21.33	17	49384071	ZNF652, PHB	AC091180.5			ENSG00000262039			rs17637472-A	rs17637472	0	17637472	intron_variant	0	0.39	3e-09	8.52288		0.08	[0.06-0.1] unit increase	Affymetrix, Illumina, Perlegen [2831075] (imputed)	N	asthma	http://www.ebi.ac.uk/efo/EFO_0000270	GCST006862	Genome-wide genotyping array	17	49384071	G	A	1006	0.390656	218	0.178899	5	0	0	5
2015-07-07	25367360	Li Q	2014-11-04	Hum Genet	www.ncbi.nlm.nih.gov/pubmed/25367360	Genome-wide association study for refractive astigmatism reveals genetic co-determination with spherical equivalent refractive error: the CREAM consortium.	Refractive astigmatism	8,487 European ancestry cases aged 25 years or older, 23,481 European ancestry controls aged 25 years or older, 907 European ancestry cases aged less than 25 years, 4,733 European ancestry controls aged less than 25 years, 3,076 Asian ancestry cases aged 25 years or older, 6,219 Asian ancestry controls aged 25 years or older, 247 Chinese ancestry cases aged less than 25 years, 670 Chinese ancestr…	NA	6p22.3	6	22086845	LINC00340	CASC15			ENSG00000272168			rs12212674-A	rs12212674	0	12212674	intron_variant	0	0.134	1e-06	6		1.086	[1.050-1.123]	Affymetrix, Illumina [NR] (imputed)	N	Astigmatism	http://purl.obolibrary.org/obo/HP_0000483	GCST002685	Genome-wide genotyping array	6	22086845	T	A	1006	0.560636	220	0.513636	12	2	2	10
2015-07-07	25367360	Li Q	2014-11-04	Hum Genet	www.ncbi.nlm.nih.gov/pubmed/25367360	Genome-wide association study for refractive astigmatism reveals genetic co-determination with spherical equivalent refractive error: the CREAM consortium.	Refractive astigmatism	8,487 European ancestry cases aged 25 years or older, 23,481 European ancestry controls aged 25 years or older, 907 European ancestry cases aged less than 25 years, 4,733 European ancestry controls aged less than 25 years, 3,076 Asian ancestry cases aged 25 years or older, 6,219 Asian ancestry controls aged 25 years or older, 247 Chinese ancestry cases aged less than 25 years, 670 Chinese ancestr…	NA	6p22.3	6	22086845	LINC00340	CASC15			ENSG00000272168			rs12212674-A	rs12212674	0	12212674	intron_variant	0	0.496	1e-06	6	(EA, 25 years or older)	1.099	[1.058-1.142]	Affymetrix, Illumina [NR] (imputed)	N	Astigmatism	http://purl.obolibrary.org/obo/HP_0000483	GCST002685	Genome-wide genotyping array	6	22086845	T	A	1006	0.560636	220	0.513636	12	2	2	10
2015-11-11	25865352	Schaarschmidt H	2015-04-10	J Allergy Clin Immunol	www.ncbi.nlm.nih.gov/pubmed/25865352	A genome-wide association study reveals 2 new susceptibility loci for atopic dermatitis.	Atopic dermatitis	870 European ancestry cases, 5,293 European ancestry controls	1,383 European ancestry cases, 1,728 European ancestry controls	1q21.3	1	152468434	EDC	FLG-AS1 - LCE5A	ENSG00000237975	ENSG00000186207		22978	42369	rs12144049-C	rs12144049	0	12144049	regulatory_region_variant	1	0.279	1e-16	16		1.39	[NR]	Affymetrix [1623390] (imputed)	N	atopic eczema	http://www.ebi.ac.uk/efo/EFO_0000274	GCST002844	Genome-wide genotyping array	1	152468434	C	T	1006	0.730616	214	0.794393	1	1	1	0
2015-12-18	25574825	Baurecht H	2015-01-08	Am J Hum Genet	www.ncbi.nlm.nih.gov/pubmed/25574825	Genome-wide comparative analysis of atopic dermatitis and psoriasis gives insight into opposing genetic mechanisms.	Inflammatory skin disease	2,079 European ancestry atopic dermatitis cases, 4,212 European ancestry psoriasis cases, 11,899 European ancestry controls	NA	1q21.3	1	152468434	RP1-91G5.3	FLG-AS1 - LCE5A	ENSG00000237975	ENSG00000186207		22978	42369	rs12144049-?	rs12144049	0	12144049	regulatory_region_variant	1	NR	3e-30	29.5229	(Atopic dermatitis)	1.54	[1.37–1.73]	Affymetrix, Illumina [~ 5200000]	N	atopic eczema	http://www.ebi.ac.uk/efo/EFO_0000274	GCST002740	Genome-wide genotyping array	1	152468434	C	T	1006	0.730616	214	0.794393	1	1	1	0
2016-10-04	26482879	Paternoster L	2015-10-19	Nat Genet	www.ncbi.nlm.nih.gov/pubmed/26482879	Multi-ancestry genome-wide association study of 21,000 cases and 95,000 controls identifies new risk loci for atopic dermatitis.	Atopic dermatitis	18,900 European ancestry cases, 1,472 Japanese ancestry cases, 422 African American cases, 300 Latino cases, 305 cases, 84,166 European ancestry controls, 7,966 Japanese ancestry controls, 844 African American controls, 1,592 Latino controls, 896 controls	30,588 European ancestry cases, 459 African American cases, 1,012 Chinese ancestry cases, 226,537 European ancestry controls, 729 African American controls, 1,362 Chinese ancestry controls	2q12.1	2	102355405	IL1RL1, IL18RAP	IL18R1			ENSG00000115604			rs13015714-G	rs13015714	0	13015714	intron_variant	0	NR	2e-12	11.699	(EA, fixed effects)	1.1	[1.07-1.14]	Illumina [15539996] (imputed)	N	atopic eczema	http://www.ebi.ac.uk/efo/EFO_0000274	GCST003184	Genome-wide genotyping array	2	102355405	G	T	1006	0.781312	220	0.727273	105	6	5	100
2012-01-28	22197932	Paternoster L	2011-12-25	Nat Genet	www.ncbi.nlm.nih.gov/pubmed/22197932	Meta-analysis of genome-wide association studies identifies three new risk loci for atopic dermatitis.	Atopic dermatitis	5,606 European ancestry cases, 20,565 European ancestry controls	5,419 European ancestry cases, 19,833 European ancestry controls	5q31.1	5	132713335	KIF3A	AC004039.1, KIF3A			ENSG00000230612, ENSG00000131437			rs2897442-C	rs2897442	0	2897442	intron_variant	0	0.29	4e-08	7.39794		1.11	[1.07-1.15]	Affymetrix, Illumina [~ 2500000] (imputed)	N	atopic eczema	http://www.ebi.ac.uk/efo/EFO_0000274	GCST001363	Genome-wide genotyping array	5	132713335	C	T	1006	0.709742	218	0.555046	58	3	3	55
2016-10-04	26482879	Paternoster L	2015-10-19	Nat Genet	www.ncbi.nlm.nih.gov/pubmed/26482879	Multi-ancestry genome-wide association study of 21,000 cases and 95,000 controls identifies new risk loci for atopic dermatitis.	Atopic dermatitis	18,900 European ancestry cases, 1,472 Japanese ancestry cases, 422 African American cases, 300 Latino cases, 305 cases, 84,166 European ancestry controls, 7,966 Japanese ancestry controls, 844 African American controls, 1,592 Latino controls, 896 controls	30,588 European ancestry cases, 459 African American cases, 1,012 Chinese ancestry cases, 226,537 European ancestry controls, 729 African American controls, 1,362 Chinese ancestry controls	5q31.1	5	132713335	KIF3A	AC004039.1, KIF3A			ENSG00000230612, ENSG00000131437			rs2897442-C	rs2897442	0	2897442	intron_variant	0	NR	1e-10	10	(EA, fixed effects)	1.09	[1.06-1.12]	Illumina [15539996] (imputed)	N	atopic eczema	http://www.ebi.ac.uk/efo/EFO_0000274	GCST003184	Genome-wide genotyping array	5	132713335	C	T	1006	0.709742	218	0.555046	58	3	3	55
2012-01-28	22197932	Paternoster L	2011-12-25	Nat Genet	www.ncbi.nlm.nih.gov/pubmed/22197932	Meta-analysis of genome-wide association studies identifies three new risk loci for atopic dermatitis.	Atopic dermatitis	5,606 European ancestry cases, 20,565 European ancestry controls	5,419 European ancestry cases, 19,833 European ancestry controls	11q13.1	11	65784486	OVOL1	AP5B1 - OVOL1	ENSG00000254470	ENSG00000172818		3684	2577	rs479844-G	rs479844	0	479844	intergenic_variant	1	0.56	1e-13	13		1.14	[1.10-1.18]	Affymetrix, Illumina [~ 2500000] (imputed)	N	atopic eczema	http://www.ebi.ac.uk/efo/EFO_0000274	GCST001363	Genome-wide genotyping array	11	65784486	A	G	1006	0.55666	220	0.404545	1	0	0	1
2016-10-04	26482879	Paternoster L	2015-10-19	Nat Genet	www.ncbi.nlm.nih.gov/pubmed/26482879	Multi-ancestry genome-wide association study of 21,000 cases and 95,000 controls identifies new risk loci for atopic dermatitis.	Atopic dermatitis	18,900 European ancestry cases, 1,472 Japanese ancestry cases, 422 African American cases, 300 Latino cases, 305 cases, 84,166 European ancestry controls, 7,966 Japanese ancestry controls, 844 African American controls, 1,592 Latino controls, 896 controls	30,588 European ancestry cases, 459 African American cases, 1,012 Chinese ancestry cases, 226,537 European ancestry controls, 729 African American controls, 1,362 Chinese ancestry controls	11q13.1	11	65784486	OVOL1	AP5B1 - OVOL1	ENSG00000254470	ENSG00000172818		3684	2577	rs479844-?	rs479844	0	479844	intergenic_variant	1	NR	2e-18	17.699	(EA, fixed effects)	1.11111	[1.09-1.14]	Illumina [15539996] (imputed)	N	atopic eczema	http://www.ebi.ac.uk/efo/EFO_0000274	GCST003184	Genome-wide genotyping array	11	65784486	A	G	1006	0.55666	220	0.404545	1	0	0	1
2009-04-14	19349984	Esparza-Gordillo J	2009-04-06	Nat Genet	www.ncbi.nlm.nih.gov/pubmed/19349984	A common variant on chromosome 11q13 is associated with atopic dermatitis.	Atopic dermatitis	939 European ancestry cases, 975 European ancestry controls, 1,097 European ancestry individuals from 270 families	2,637 European ancestry cases, 3,957 European ancestry controls	11q13.5	11	76590272	C11orf30	EMSY - AP001189.2	ENSG00000158636	ENSG00000254755		37247	751	rs7927894-A	rs7927894	0	7927894	intergenic_variant	1	0.36	8e-10	9.09691		1.22	[1.15-1.30]	Affymetrix [342303]	N	atopic eczema	http://www.ebi.ac.uk/efo/EFO_0000274	GCST000374	Genome-wide genotyping array	11	76590272	C	T	1006	0.373757	218	0.43578	5	3	0	5
2016-10-04	26482879	Paternoster L	2015-10-19	Nat Genet	www.ncbi.nlm.nih.gov/pubmed/26482879	Multi-ancestry genome-wide association study of 21,000 cases and 95,000 controls identifies new risk loci for atopic dermatitis.	Atopic dermatitis	18,900 European ancestry cases, 1,472 Japanese ancestry cases, 422 African American cases, 300 Latino cases, 305 cases, 84,166 European ancestry controls, 7,966 Japanese ancestry controls, 844 African American controls, 1,592 Latino controls, 896 controls	30,588 European ancestry cases, 459 African American cases, 1,012 Chinese ancestry cases, 226,537 European ancestry controls, 729 African American controls, 1,362 Chinese ancestry controls	11q13.5	11	76590272	C11orf30	EMSY - AP001189.2	ENSG00000158636	ENSG00000254755		37247	751	rs7927894-T	rs7927894	0	7927894	intergenic_variant	1	NR	3e-09	8.52288	(EA, fixed effects)	1.08	[1.05-1.10]	Illumina [15539996] (imputed)	N	atopic eczema	http://www.ebi.ac.uk/efo/EFO_0000274	GCST003184	Genome-wide genotyping array	11	76590272	C	T	1006	0.373757	218	0.43578	5	3	0	5
2012-01-28	22197932	Paternoster L	2011-12-25	Nat Genet	www.ncbi.nlm.nih.gov/pubmed/22197932	Meta-analysis of genome-wide association studies identifies three new risk loci for atopic dermatitis.	Atopic dermatitis	5,606 European ancestry cases, 20,565 European ancestry controls	5,419 European ancestry cases, 19,833 European ancestry controls	19p13.2	19	8679120	ACTL9	AC243312.1 - AC243312.2	ENSG00000261866	ENSG00000279426		1536	16601	rs2164983-A	rs2164983	0	2164983	intergenic_variant	1	0.15	7e-09	8.1549		1.16	[1.10-1.22]	Affymetrix, Illumina [~ 2500000] (imputed)	N	atopic eczema	http://www.ebi.ac.uk/efo/EFO_0000274	GCST001363	Genome-wide genotyping array	19	8679120	C	A	1006	0.172962	212	0.0613208	22	0	0	22
2016-10-04	26482879	Paternoster L	2015-10-19	Nat Genet	www.ncbi.nlm.nih.gov/pubmed/26482879	Multi-ancestry genome-wide association study of 21,000 cases and 95,000 controls identifies new risk loci for atopic dermatitis.	Atopic dermatitis	18,900 European ancestry cases, 1,472 Japanese ancestry cases, 422 African American cases, 300 Latino cases, 305 cases, 84,166 European ancestry controls, 7,966 Japanese ancestry controls, 844 African American controls, 1,592 Latino controls, 896 controls	30,588 European ancestry cases, 459 African American cases, 1,012 Chinese ancestry cases, 226,537 European ancestry controls, 729 African American controls, 1,362 Chinese ancestry controls	19p13.2	19	8679120	ACTL9	AC243312.1 - AC243312.2	ENSG00000261866	ENSG00000279426		1536	16601	rs2164983-A	rs2164983	0	2164983	intergenic_variant	1	NR	2e-11	10.699	(EA, fixed effects)	1.12	[1.08-1.15]	Illumina [15539996] (imputed)	N	atopic eczema	http://www.ebi.ac.uk/efo/EFO_0000274	GCST003184	Genome-wide genotyping array	19	8679120	C	A	1006	0.172962	212	0.0613208	22	0	0	22
2016-10-04	26482879	Paternoster L	2015-10-19	Nat Genet	www.ncbi.nlm.nih.gov/pubmed/26482879	Multi-ancestry genome-wide association study of 21,000 cases and 95,000 controls identifies new risk loci for atopic dermatitis.	Atopic dermatitis	18,900 European ancestry cases, 1,472 Japanese ancestry cases, 422 African American cases, 300 Latino cases, 305 cases, 84,166 European ancestry controls, 7,966 Japanese ancestry controls, 844 African American controls, 1,592 Latino controls, 896 controls	30,588 European ancestry cases, 459 African American cases, 1,012 Chinese ancestry cases, 226,537 European ancestry controls, 729 African American controls, 1,362 Chinese ancestry controls	20q13.33	20	63671762	RTEL1, TNFRSF6B	RTEL1-TNFRSF6B, RTEL1			ENSG00000026036, ENSG00000258366			rs4809219-A	rs4809219	0	4809219	intron_variant	0	0.73	7e-13	12.1549	(EA, fixed effects)	1.11111		Illumina [15539996] (imputed)	N	atopic eczema	http://www.ebi.ac.uk/efo/EFO_0000274	GCST003184	Genome-wide genotyping array	20	63671762	C	A	1006	0.790258	208	0.807692	37	10	9	28
2017-07-10	28416818	Christophersen IE	2017-04-17	Nat Genet	www.ncbi.nlm.nih.gov/pubmed/28416818	Large-scale analyses of common and rare variants identify 12 new loci associated with atrial fibrillation.	Atrial fibrillation	15,979 European ancestry cases, 102,776 European ancestry controls, 641 African American cases, 5,234 African American controls, 837 Japanese ancestry cases, 3,293 Japanese controls, 277 Hispanic cases, 3,081 Hispanic controls,197 Brazilian ancestry cases, 758 Brazilian ancestry controls.	3,666 cases, 139,852 controls	1q24.2	1	170225682	METTL11B	LINC01681			ENSG00000233985			rs72700118-A	rs72700118	0	72700118	intron_variant	0	0.12	3e-07	6.52288		1.21	[1.12-1.29]	Affymetrix, Illumina [11795432] (imputed)	N	atrial fibrillation	http://www.ebi.ac.uk/efo/EFO_0000275	GCST004296	Genome-wide genotyping array	1	170225682	C	A	1006	0.0994036	220	0.0272727	13	11	9	4
2017-07-10	28416818	Christophersen IE	2017-04-17	Nat Genet	www.ncbi.nlm.nih.gov/pubmed/28416818	Large-scale analyses of common and rare variants identify 12 new loci associated with atrial fibrillation.	Prevalent atrial fibrillation	8,656 European ancestry cases, 102,776 European ancestry controls.		1q24.2	1	170225682	METTl11B/KIFAP3	LINC01681			ENSG00000233985			rs72700118-A	rs72700118	0	72700118	intron_variant	0	0.11	1e-14	14		1.24	1.17-1.31	Affymetrix, Illumina [at least 3187278] (imputed)	N	atrial fibrillation	http://www.ebi.ac.uk/efo/EFO_0000275	GCST004301	Genome-wide genotyping array	1	170225682	C	A	1006	0.0994036	220	0.0272727	13	11	9	4
2018-10-17	30061737	Nielsen JB	2018-07-30	Nat Genet	www.ncbi.nlm.nih.gov/pubmed/30061737	Biobank-driven genomic discovery yields new insight into atrial fibrillation biology.	Atrial fibrillation	60,620 European ancestry cases, 970,216 European ancestry controls	NA	1q24.2	1	170225682	LINC01142	LINC01681			ENSG00000233985			rs72700118-A	rs72700118	0	72700118	intron_variant	0	0.127	2e-36	35.699		1.14	[1.12-1.16]	Illumina [34740186] (imputed)	N	atrial fibrillation	http://www.ebi.ac.uk/efo/EFO_0000275	GCST006414	Genome-wide genotyping array	1	170225682	C	A	1006	0.0994036	220	0.0272727	13	11	9	4
2018-10-17	30061737	Nielsen JB	2018-07-30	Nat Genet	www.ncbi.nlm.nih.gov/pubmed/30061737	Biobank-driven genomic discovery yields new insight into atrial fibrillation biology.	Atrial fibrillation	60,620 European ancestry cases, 970,216 European ancestry controls	NA	1q32.1	1	203057086	PPFIA4	PPFIA4			ENSG00000143847			rs10753933-T	rs10753933	0	10753933	intron_variant	0	0.448	1e-19	19		1.06	[1.05-1.08]	Illumina [34740186] (imputed)	N	atrial fibrillation	http://www.ebi.ac.uk/efo/EFO_0000275	GCST006414	Genome-wide genotyping array	1	203057086	T	G	1006	0.55666	220	0.459091	13	0	0	13
2018-08-13	29892015	Roselli C	2018-06-11	Nat Genet	www.ncbi.nlm.nih.gov/pubmed/29892015	Multi-ethnic genome-wide association study for atrial fibrillation.	Atrial fibrillation	55,114 European ancestry cases, 482,295 European ancestry controls, 8,180 Japanese ancestry cases, 28,612 Japanese ancestry controls, 1,307 African American ancestry cases, 7,660 African American ancestry controls, 845 Hispanic cases, 4,177 Hispanic controls	NA	1q32.1	1	203057086	PPFIA4	PPFIA4			ENSG00000143847			rs10753933-T	rs10753933	0	10753933	intron_variant	0	0.48	6e-25	24.2218		1.08	[1.06-1.09]	Affymetrix, Illumina [up to 12149979] (imputed)	N	atrial fibrillation	http://www.ebi.ac.uk/efo/EFO_0000275	GCST006061	Genome-wide genotyping array	1	203057086	T	G	1006	0.55666	220	0.459091	13	0	0	13
2018-08-13	29892015	Roselli C	2018-06-11	Nat Genet	www.ncbi.nlm.nih.gov/pubmed/29892015	Multi-ethnic genome-wide association study for atrial fibrillation.	Atrial fibrillation	55,114 European ancestry cases, 482,295 European ancestry controls, 8,180 Japanese ancestry cases, 28,612 Japanese ancestry controls, 1,307 African American ancestry cases, 7,660 African American ancestry controls, 845 Hispanic cases, 4,177 Hispanic controls	NA	1q32.1	1	205716224	NUCKS1	NUCKS1			ENSG00000069275			rs951366-C	rs951366	0	951366	3_prime_UTR_variant	0	0.39	8e-09	8.09691	(EA)	1.05	[1.03-1.06]	Affymetrix, Illumina [up to 12149979] (imputed)	N	atrial fibrillation	http://www.ebi.ac.uk/efo/EFO_0000275	GCST006061	Genome-wide genotyping array	1	205716224	T	C	1006	0.402584	218	0.321101	6	3	3	3
2018-10-17	30061737	Nielsen JB	2018-07-30	Nat Genet	www.ncbi.nlm.nih.gov/pubmed/30061737	Biobank-driven genomic discovery yields new insight into atrial fibrillation biology.	Atrial fibrillation	60,620 European ancestry cases, 970,216 European ancestry controls	NA	2p14	2	65057097	CEP68	CEP68			ENSG00000011523			rs2540949-A	rs2540949	0	2540949	intron_variant	0	0.615	3e-22	21.5229		1.07	[1.05-1.08]	Illumina [34740186] (imputed)	N	atrial fibrillation	http://www.ebi.ac.uk/efo/EFO_0000275	GCST006414	Genome-wide genotyping array	2	65057097	A	T	1006	0.38668	218	0.46789	29	0	0	29
2017-07-10	28416818	Christophersen IE	2017-04-17	Nat Genet	www.ncbi.nlm.nih.gov/pubmed/28416818	Large-scale analyses of common and rare variants identify 12 new loci associated with atrial fibrillation.	Atrial fibrillation	15,979 European ancestry cases, 102,776 European ancestry controls, 641 African American cases, 5,234 African American controls, 837 Japanese ancestry cases, 3,293 Japanese controls, 277 Hispanic cases, 3,081 Hispanic controls,197 Brazilian ancestry cases, 758 Brazilian ancestry controls.	8,180 Japanese ancestry cases, 28,612 Japanese ancestry controls.	2p14	2	65057097	CEP68	CEP68			ENSG00000011523			rs2540949-A	rs2540949	0	2540949	intron_variant	0	0.61	3e-10	9.52288		1.08	[1.06-1.13]	Affymetrix, Illumina [11795432] (imputed)	N	atrial fibrillation	http://www.ebi.ac.uk/efo/EFO_0000275	GCST004295	Genome-wide genotyping array	2	65057097	A	T	1006	0.38668	218	0.46789	29	0	0	29
2018-08-13	29892015	Roselli C	2018-06-11	Nat Genet	www.ncbi.nlm.nih.gov/pubmed/29892015	Multi-ethnic genome-wide association study for atrial fibrillation.	Atrial fibrillation	55,114 European ancestry cases, 482,295 European ancestry controls, 8,180 Japanese ancestry cases, 28,612 Japanese ancestry controls, 1,307 African American ancestry cases, 7,660 African American ancestry controls, 845 Hispanic cases, 4,177 Hispanic controls	NA	2p14	2	65057097	CEP68	CEP68			ENSG00000011523			rs2540949-A	rs2540949	0	2540949	intron_variant	0	0.62	8e-25	24.0969		1.08	[1.06-1.09]	Affymetrix, Illumina [up to 12149979] (imputed)	N	atrial fibrillation	http://www.ebi.ac.uk/efo/EFO_0000275	GCST006061	Genome-wide genotyping array	2	65057097	A	T	1006	0.38668	218	0.46789	29	0	0	29
2018-10-17	30061737	Nielsen JB	2018-07-30	Nat Genet	www.ncbi.nlm.nih.gov/pubmed/30061737	Biobank-driven genomic discovery yields new insight into atrial fibrillation biology.	Atrial fibrillation	60,620 European ancestry cases, 970,216 European ancestry controls	NA	2q31.2	2	178546938	TTN, MIR548N, FKBP7, TTN-AS1	TTN, TTN-AS1			ENSG00000155657, ENSG00000237298			rs2288327-G	rs2288327	0	2288327	intron_variant	0	0.156	7e-25	24.1549		1.1	[1.08-1.12]	Illumina [34740186] (imputed)	N	atrial fibrillation	http://www.ebi.ac.uk/efo/EFO_0000275	GCST006414	Genome-wide genotyping array	2	178546938	A	G	1006	0.171968	218	0.151376	14	3	2	12
2018-02-19	29290336	Nielsen JB	2018-01-04	Am J Hum Genet	www.ncbi.nlm.nih.gov/pubmed/29290336	Genome-wide Study of Atrial Fibrillation Identifies Seven Risk Loci and Highlights Biological Pathways and Regulatory Elements Involved in Cardiac Development.	Atrial fibrillation	6,337 European ancestry cases, 61,607 European ancestry controls	30,679 European ancestry cases, 278,895 European ancestry controls	2q31.2	2	178546938	TTN-AS1, TTN	TTN, TTN-AS1			ENSG00000155657, ENSG00000237298			rs2288327-G	rs2288327	0	2288327	intron_variant	0	0.15803	9e-10	9.04576		1.18987	[1.12883991331669-1.25418946585943]	Illumina [8952551] (imputed)	N	atrial fibrillation	http://www.ebi.ac.uk/efo/EFO_0000275	GCST005306	Genome-wide genotyping array	2	178546938	A	G	1006	0.171968	218	0.151376	14	3	2	12
2018-08-13	29892015	Roselli C	2018-06-11	Nat Genet	www.ncbi.nlm.nih.gov/pubmed/29892015	Multi-ethnic genome-wide association study for atrial fibrillation.	Atrial fibrillation	55,114 European ancestry cases, 482,295 European ancestry controls, 8,180 Japanese ancestry cases, 28,612 Japanese ancestry controls, 1,307 African American ancestry cases, 7,660 African American ancestry controls, 845 Hispanic cases, 4,177 Hispanic controls	NA	2q31.2	2	178546938	TTN	TTN, TTN-AS1			ENSG00000155657, ENSG00000237298			rs2288327-G	rs2288327	0	2288327	intron_variant	0	0.16	3e-23	22.5229	(EA)	1.11	[1.08-1.13]	Affymetrix, Illumina [up to 12149979] (imputed)	N	atrial fibrillation	http://www.ebi.ac.uk/efo/EFO_0000275	GCST006061	Genome-wide genotyping array	2	178546938	A	G	1006	0.171968	218	0.151376	14	3	2	12
2018-10-17	30061737	Nielsen JB	2018-07-30	Nat Genet	www.ncbi.nlm.nih.gov/pubmed/30061737	Biobank-driven genomic discovery yields new insight into atrial fibrillation biology.	Atrial fibrillation	60,620 European ancestry cases, 970,216 European ancestry controls	NA	3p25.2	3	12800305	CAND2	CAND2			ENSG00000144712			rs7650482-G	rs7650482	0	7650482	intron_variant	0	0.64	2e-24	23.699		1.07	[1.06-1.09]	Illumina [34740186] (imputed)	N	atrial fibrillation	http://www.ebi.ac.uk/efo/EFO_0000275	GCST006414	Genome-wide genotyping array	3	12800305	A	G	1006	0.685885	218	0.582569	16	1	1	15
2018-08-13	29892015	Roselli C	2018-06-11	Nat Genet	www.ncbi.nlm.nih.gov/pubmed/29892015	Multi-ethnic genome-wide association study for atrial fibrillation.	Atrial fibrillation	55,114 European ancestry cases, 482,295 European ancestry controls, 8,180 Japanese ancestry cases, 28,612 Japanese ancestry controls, 1,307 African American ancestry cases, 7,660 African American ancestry controls, 845 Hispanic cases, 4,177 Hispanic controls	NA	3p25.2	3	12800305	CAND2	CAND2			ENSG00000144712			rs7650482-G	rs7650482	0	7650482	intron_variant	0	0.65	4e-22	21.3979	(EA)	1.08	[1.06-1.1]	Affymetrix, Illumina [up to 12149979] (imputed)	N	atrial fibrillation	http://www.ebi.ac.uk/efo/EFO_0000275	GCST006061	Genome-wide genotyping array	3	12800305	A	G	1006	0.685885	218	0.582569	16	1	1	15
2018-08-13	29892015	Roselli C	2018-06-11	Nat Genet	www.ncbi.nlm.nih.gov/pubmed/29892015	Multi-ethnic genome-wide association study for atrial fibrillation.	Atrial fibrillation	55,114 European ancestry cases, 482,295 European ancestry controls, 8,180 Japanese ancestry cases, 28,612 Japanese ancestry controls, 1,307 African American ancestry cases, 7,660 African American ancestry controls, 845 Hispanic cases, 4,177 Hispanic controls	NA	3p11.1	3	89485227	EPHA3	EPHA3 - MTCO2P6	ENSG00000044524	ENSG00000240951		3093	102659	rs7632427-T	rs7632427	0	7632427	intergenic_variant	1	0.61	1e-08	8		1.04	[1.03-1.06]	Affymetrix, Illumina [up to 12149979] (imputed)	N	atrial fibrillation	http://www.ebi.ac.uk/efo/EFO_0000275	GCST006061	Genome-wide genotyping array	3	89485227	T	C	1006	0.405567	220	0.395455	35	6	6	29
2018-08-13	29892015	Roselli C	2018-06-11	Nat Genet	www.ncbi.nlm.nih.gov/pubmed/29892015	Multi-ethnic genome-wide association study for atrial fibrillation.	Atrial fibrillation	55,114 European ancestry cases, 482,295 European ancestry controls, 8,180 Japanese ancestry cases, 28,612 Japanese ancestry controls, 1,307 African American ancestry cases, 7,660 African American ancestry controls, 845 Hispanic cases, 4,177 Hispanic controls	NA	3p11.1	3	89485227	EPHA3	EPHA3 - MTCO2P6	ENSG00000044524	ENSG00000240951		3093	102659	rs7632427-T	rs7632427	0	7632427	intergenic_variant	1	0.6	2e-09	8.69897	(EA)	1.05	[1.03-1.06]	Affymetrix, Illumina [up to 12149979] (imputed)	N	atrial fibrillation	http://www.ebi.ac.uk/efo/EFO_0000275	GCST006061	Genome-wide genotyping array	3	89485227	T	C	1006	0.405567	220	0.395455	35	6	6	29
2018-08-13	29892015	Roselli C	2018-06-11	Nat Genet	www.ncbi.nlm.nih.gov/pubmed/29892015	Multi-ethnic genome-wide association study for atrial fibrillation.	Atrial fibrillation	55,114 European ancestry cases, 482,295 European ancestry controls, 8,180 Japanese ancestry cases, 28,612 Japanese ancestry controls, 1,307 African American ancestry cases, 7,660 African American ancestry controls, 845 Hispanic cases, 4,177 Hispanic controls	NA	3q13.2	3	111869032	PHLDB2	PHLDB2			ENSG00000144824			rs17490701-G	rs17490701	0	17490701	intron_variant	0	0.86	5e-11	10.301		1.07	[1.05-1.1]	Affymetrix, Illumina [up to 12149979] (imputed)	N	atrial fibrillation	http://www.ebi.ac.uk/efo/EFO_0000275	GCST006061	Genome-wide genotyping array	3	111869032	G	A	1006	0.115308	216	0.0277778	51	31	24	27
2018-08-13	29892015	Roselli C	2018-06-11	Nat Genet	www.ncbi.nlm.nih.gov/pubmed/29892015	Multi-ethnic genome-wide association study for atrial fibrillation.	Atrial fibrillation	55,114 European ancestry cases, 482,295 European ancestry controls, 8,180 Japanese ancestry cases, 28,612 Japanese ancestry controls, 1,307 African American ancestry cases, 7,660 African American ancestry controls, 845 Hispanic cases, 4,177 Hispanic controls	NA	3q26.33	3	179450674	GNB4	GNB4			ENSG00000114450			rs4855074-T	rs4855074	0	4855074	intron_variant	0	0.14	3e-09	8.52288	(EA)	1.07	[1.04-1.09]	Affymetrix, Illumina [up to 12149979] (imputed)	N	atrial fibrillation	http://www.ebi.ac.uk/efo/EFO_0000275	GCST006061	Genome-wide genotyping array	3	179450674	C	T	1006	0.121272	220	0.2	5	2	2	3
2010-03-15	20173747	Ellinor PT	2010-02-21	Nat Genet	www.ncbi.nlm.nih.gov/pubmed/20173747	Common variants in KCNN3 are associated with lone atrial fibrillation.	Atrial fibrillation	1,335 European ancestry cases, 12,844 European ancestry controls	1,164 European ancestry cases, 3,607 European ancestry controls	4q25	4	110796911	PITX2	LINC01438			ENSG00000249519			rs6843082-G	rs6843082	0	6843082	non_coding_transcript_exon_variant	0	0.26	3e-28	27.5229		2.03	[1.79-2.30]	Affymetrix, Illumina [~ 2500000] (imputed)	N	atrial fibrillation	http://www.ebi.ac.uk/efo/EFO_0000275	GCST000602	Genome-wide genotyping array	4	110796911	G	A	1006	0.746521	216	0.606481	26	2	2	24
2017-07-10	28416818	Christophersen IE	2017-04-17	Nat Genet	www.ncbi.nlm.nih.gov/pubmed/28416818	Large-scale analyses of common and rare variants identify 12 new loci associated with atrial fibrillation.	Atrial fibrillation	15,979 European ancestry cases, 102,776 European ancestry controls, 641 African American cases, 5,234 African American controls, 837 Japanese ancestry cases, 3,293 Japanese controls, 277 Hispanic cases, 3,081 Hispanic controls,197 Brazilian ancestry cases, 758 Brazilian ancestry controls.	8,180 Japanese ancestry cases, 28,612 Japanese ancestry controls.	4q25	4	110796911	PITX2	LINC01438			ENSG00000249519			rs6843082-G	rs6843082	0	6843082	non_coding_transcript_exon_variant	0	0.25	3e-155	154.523		1.45	[1.41-1.99]	Affymetrix, Illumina [11795432] (imputed)	N	atrial fibrillation	http://www.ebi.ac.uk/efo/EFO_0000275	GCST004295	Genome-wide genotyping array	4	110796911	G	A	1006	0.746521	216	0.606481	26	2	2	24
2017-07-10	28416818	Christophersen IE	2017-04-17	Nat Genet	www.ncbi.nlm.nih.gov/pubmed/28416818	Large-scale analyses of common and rare variants identify 12 new loci associated with atrial fibrillation.	Atrial fibrillation	15,979 European ancestry cases, 102,776 European ancestry controls, 641 African American cases, 5,234 African American controls, 837 Japanese ancestry cases, 3,293 Japanese controls, 277 Hispanic cases, 3,081 Hispanic controls,197 Brazilian ancestry cases, 758 Brazilian ancestry controls.	3,666 cases, 139,852 controls	4q25	4	110796911	PITX2	LINC01438			ENSG00000249519			rs6843082-G	rs6843082	0	6843082	non_coding_transcript_exon_variant	0	0.25	2e-62	61.699		1.6	[1.51-1.69]	Affymetrix, Illumina [11795432] (imputed)	N	atrial fibrillation	http://www.ebi.ac.uk/efo/EFO_0000275	GCST004296	Genome-wide genotyping array	4	110796911	G	A	1006	0.746521	216	0.606481	26	2	2	24
2017-07-10	28416818	Christophersen IE	2017-04-17	Nat Genet	www.ncbi.nlm.nih.gov/pubmed/28416818	Large-scale analyses of common and rare variants identify 12 new loci associated with atrial fibrillation.	Incident atrial fibrillation	7,323 European ancestry cases, 102,776 European ancestry controls.		4q25	4	110796911	PITX2	LINC01438			ENSG00000249519			rs6843082-G	rs6843082	0	6843082	non_coding_transcript_exon_variant	0	0.21	8e-57	56.0969		1.38	1.33-1.44	Affymetrix, Illumina [at least 3187278] (imputed)	N	atrial fibrillation	http://www.ebi.ac.uk/efo/EFO_0000275	GCST004300	Genome-wide genotyping array	4	110796911	G	A	1006	0.746521	216	0.606481	26	2	2	24
2018-08-13	29892015	Roselli C	2018-06-11	Nat Genet	www.ncbi.nlm.nih.gov/pubmed/29892015	Multi-ethnic genome-wide association study for atrial fibrillation.	Atrial fibrillation	55,114 European ancestry cases, 482,295 European ancestry controls, 8,180 Japanese ancestry cases, 28,612 Japanese ancestry controls, 1,307 African American ancestry cases, 7,660 African American ancestry controls, 845 Hispanic cases, 4,177 Hispanic controls	NA	4q25	4	110796911	PITX2, C4orf32	LINC01438			ENSG00000249519			rs6843082-G	rs6843082	0	6843082	non_coding_transcript_exon_variant	0	0.22	4E-427	426.398	(EA)	1.47		Affymetrix, Illumina [up to 12149979] (imputed)	N	atrial fibrillation	http://www.ebi.ac.uk/efo/EFO_0000275	GCST006061	Genome-wide genotyping array	4	110796911	G	A	1006	0.746521	216	0.606481	26	2	2	24
2017-07-21	28416822	Low SK	2017-04-17	Nat Genet	www.ncbi.nlm.nih.gov/pubmed/28416822	Identification of six new genetic loci associated with atrial fibrillation in the Japanese population.	Atrial fibrillation	8,180 Japanese ancestry cases, 28,612 Japanese ancestry controls	3,120 Japanese ancestry cases, 125,064 Japanese ancestry controls, 15,993 European ancestry cases, 113,719 European ancestry controls	4q25	4	110796911	PITX2	LINC01438			ENSG00000249519			rs6843082-G	rs6843082	0	6843082	non_coding_transcript_exon_variant	0	0.68	1e-126	126	(Japanese)	1.842	[1.751-1.939]	Illumina [5018049] (imputed)	N	atrial fibrillation	http://www.ebi.ac.uk/efo/EFO_0000275	GCST004373	Genome-wide genotyping array	4	110796911	G	A	1006	0.746521	216	0.606481	26	2	2	24
2018-08-13	29892015	Roselli C	2018-06-11	Nat Genet	www.ncbi.nlm.nih.gov/pubmed/29892015	Multi-ethnic genome-wide association study for atrial fibrillation.	Atrial fibrillation	55,114 European ancestry cases, 482,295 European ancestry controls, 8,180 Japanese ancestry cases, 28,612 Japanese ancestry controls, 1,307 African American ancestry cases, 7,660 African American ancestry controls, 845 Hispanic cases, 4,177 Hispanic controls	NA	4q26	4	113507558	CAMK2D	CAMK2D			ENSG00000145349			rs55754224-T	rs55754224	0	55754224	intron_variant	0	0.25	9e-09	8.04576		1.05	[1.03-1.07]	Affymetrix, Illumina [up to 12149979] (imputed)	N	atrial fibrillation	http://www.ebi.ac.uk/efo/EFO_0000275	GCST006061	Genome-wide genotyping array	4	113507558	C	T	1006	0.274354	218	0.243119	29	0	0	29
2018-08-13	29892015	Roselli C	2018-06-11	Nat Genet	www.ncbi.nlm.nih.gov/pubmed/29892015	Multi-ethnic genome-wide association study for atrial fibrillation.	Atrial fibrillation	55,114 European ancestry cases, 482,295 European ancestry controls, 8,180 Japanese ancestry cases, 28,612 Japanese ancestry controls, 1,307 African American ancestry cases, 7,660 African American ancestry controls, 845 Hispanic cases, 4,177 Hispanic controls	NA	4q26	4	113507558	CAMK2D	CAMK2D			ENSG00000145349			rs55754224-T	rs55754224	0	55754224	intron_variant	0	0.26	2e-09	8.69897	(EA)	1.05	[1.03-1.07]	Affymetrix, Illumina [up to 12149979] (imputed)	N	atrial fibrillation	http://www.ebi.ac.uk/efo/EFO_0000275	GCST006061	Genome-wide genotyping array	4	113507558	C	T	1006	0.274354	218	0.243119	29	0	0	29
2018-10-17	30061737	Nielsen JB	2018-07-30	Nat Genet	www.ncbi.nlm.nih.gov/pubmed/30061737	Biobank-driven genomic discovery yields new insight into atrial fibrillation biology.	Atrial fibrillation	60,620 European ancestry cases, 970,216 European ancestry controls	NA	4q31.23	4	148016386	ARHGAP10	ARHGAP10			ENSG00000071205			rs10213171-G	rs10213171	0	10213171	intron_variant	0	0.061	1e-11	11		1.1	[1.07-1.12]	Illumina [34740186] (imputed)	N	atrial fibrillation	http://www.ebi.ac.uk/efo/EFO_0000275	GCST006414	Genome-wide genotyping array	4	148016386	C	G	1006	0.0576541	220	0.122727	21	5	5	16
2018-08-13	29892015	Roselli C	2018-06-11	Nat Genet	www.ncbi.nlm.nih.gov/pubmed/29892015	Multi-ethnic genome-wide association study for atrial fibrillation.	Atrial fibrillation	55,114 European ancestry cases, 482,295 European ancestry controls, 8,180 Japanese ancestry cases, 28,612 Japanese ancestry controls, 1,307 African American ancestry cases, 7,660 African American ancestry controls, 845 Hispanic cases, 4,177 Hispanic controls	NA	4q31.23	4	148016386	ARHGAP10	ARHGAP10			ENSG00000071205			rs10213171-G	rs10213171	0	10213171	intron_variant	0	0.08	6e-14	13.2218		1.11	[1.08-1.14]	Affymetrix, Illumina [up to 12149979] (imputed)	N	atrial fibrillation	http://www.ebi.ac.uk/efo/EFO_0000275	GCST006061	Genome-wide genotyping array	4	148016386	C	G	1006	0.0576541	220	0.122727	21	5	5	16
2018-10-17	30061737	Nielsen JB	2018-07-30	Nat Genet	www.ncbi.nlm.nih.gov/pubmed/30061737	Biobank-driven genomic discovery yields new insight into atrial fibrillation biology.	Atrial fibrillation	60,620 European ancestry cases, 970,216 European ancestry controls	NA	5q35.1	5	173243742	NKX2-5	NKX2-5 - RF00019	ENSG00000183072	ENSG00000207416		8431	10448	rs6891790-G	rs6891790	0	6891790	regulatory_region_variant	1	0.717	5e-22	21.301		1.08	[1.06-1.09]	Illumina [34740186] (imputed)	N	atrial fibrillation	http://www.ebi.ac.uk/efo/EFO_0000275	GCST006414	Genome-wide genotyping array	5	173243742	G	T	1006	0.274354	220	0.418182	5	2	1	4
2018-08-13	29892015	Roselli C	2018-06-11	Nat Genet	www.ncbi.nlm.nih.gov/pubmed/29892015	Multi-ethnic genome-wide association study for atrial fibrillation.	Atrial fibrillation	55,114 European ancestry cases, 482,295 European ancestry controls, 8,180 Japanese ancestry cases, 28,612 Japanese ancestry controls, 1,307 African American ancestry cases, 7,660 African American ancestry controls, 845 Hispanic cases, 4,177 Hispanic controls	NA	5q35.1	5	173243742	NKX2-5, STC2	NKX2-5 - RF00019	ENSG00000183072	ENSG00000207416		8431	10448	rs6891790-G	rs6891790	0	6891790	regulatory_region_variant	1	0.71	1e-14	14	(EA)	1.07	[1.05-1.09]	Affymetrix, Illumina [up to 12149979] (imputed)	N	atrial fibrillation	http://www.ebi.ac.uk/efo/EFO_0000275	GCST006061	Genome-wide genotyping array	5	173243742	G	T	1006	0.274354	220	0.418182	5	2	1	4
2018-10-17	30061737	Nielsen JB	2018-07-30	Nat Genet	www.ncbi.nlm.nih.gov/pubmed/30061737	Biobank-driven genomic discovery yields new insight into atrial fibrillation biology.	Atrial fibrillation	60,620 European ancestry cases, 970,216 European ancestry controls	NA	6p22.3	6	16415520	ATXN1	ATXN1			ENSG00000124788			rs73366713-G	rs73366713	0	73366713	intron_variant	0	0.86	2e-25	24.699		1.11	[1.09-1.13]	Illumina [34740186] (imputed)	N	atrial fibrillation	http://www.ebi.ac.uk/efo/EFO_0000275	GCST006414	Genome-wide genotyping array	6	16415520	G	A	1006	0.131213	214	0.121495	8	4	3	5
2018-08-13	29892015	Roselli C	2018-06-11	Nat Genet	www.ncbi.nlm.nih.gov/pubmed/29892015	Multi-ethnic genome-wide association study for atrial fibrillation.	Atrial fibrillation	55,114 European ancestry cases, 482,295 European ancestry controls, 8,180 Japanese ancestry cases, 28,612 Japanese ancestry controls, 1,307 African American ancestry cases, 7,660 African American ancestry controls, 845 Hispanic cases, 4,177 Hispanic controls	NA	6p22.3	6	16415520	ATXN1	ATXN1			ENSG00000124788			rs73366713-G	rs73366713	0	73366713	intron_variant	0	0.86	6e-21	20.2218		1.11	[1.09-1.14]	Affymetrix, Illumina [up to 12149979] (imputed)	N	atrial fibrillation	http://www.ebi.ac.uk/efo/EFO_0000275	GCST006061	Genome-wide genotyping array	6	16415520	G	A	1006	0.131213	214	0.121495	8	4	3	5
2018-10-17	30061737	Nielsen JB	2018-07-30	Nat Genet	www.ncbi.nlm.nih.gov/pubmed/30061737	Biobank-driven genomic discovery yields new insight into atrial fibrillation biology.	Atrial fibrillation	60,620 European ancestry cases, 970,216 European ancestry controls	NA	6q22.31	6	118238495	SLC35F1, PLN	SLC35F1			ENSG00000196376			rs3951016-A	rs3951016	0	3951016	intron_variant	0	0.459	2e-22	21.699		1.07	[1.05-1.08]	Illumina [34740186] (imputed)	N	atrial fibrillation	http://www.ebi.ac.uk/efo/EFO_0000275	GCST006414	Genome-wide genotyping array	6	118238495	T	A	1006	0.471173	210	0.428571	11	0	0	11
2018-08-13	29892015	Roselli C	2018-06-11	Nat Genet	www.ncbi.nlm.nih.gov/pubmed/29892015	Multi-ethnic genome-wide association study for atrial fibrillation.	Atrial fibrillation	55,114 European ancestry cases, 482,295 European ancestry controls, 8,180 Japanese ancestry cases, 28,612 Japanese ancestry controls, 1,307 African American ancestry cases, 7,660 African American ancestry controls, 845 Hispanic cases, 4,177 Hispanic controls	NA	6q22.31	6	122068760	GJA1, HSF2	HMGB3P18 - RNU1-18P	ENSG00000220184	ENSG00000199932		209992	142888	rs868155-C	rs868155	0	868155	intergenic_variant	1	0.65	2e-16	15.699	(EA)	1.07	[1.05-1.08]	Affymetrix, Illumina [up to 12149979] (imputed)	N	atrial fibrillation	http://www.ebi.ac.uk/efo/EFO_0000275	GCST006061	Genome-wide genotyping array	6	122068760	C	T	1006	0.328032	218	0.366972	32	3	2	30
2018-10-17	30061737	Nielsen JB	2018-07-30	Nat Genet	www.ncbi.nlm.nih.gov/pubmed/30061737	Biobank-driven genomic discovery yields new insight into atrial fibrillation biology.	Atrial fibrillation	60,620 European ancestry cases, 970,216 European ancestry controls	NA	7q31.2	7	116551247	CAV1, CAV2	AC006159.1, CAV1			ENSG00000235427, ENSG00000105974			rs11773845-A	rs11773845	0	11773845	intron_variant	0	0.586	2e-55	54.699		1.11	[1.10-1.13]	Illumina [34740186] (imputed)	N	atrial fibrillation	http://www.ebi.ac.uk/efo/EFO_0000275	GCST006414	Genome-wide genotyping array	7	116551247	C	A	1006	0.60338	220	0.559091	3	1	1	2
2017-07-10	28416818	Christophersen IE	2017-04-17	Nat Genet	www.ncbi.nlm.nih.gov/pubmed/28416818	Large-scale analyses of common and rare variants identify 12 new loci associated with atrial fibrillation.	Atrial fibrillation	15,979 European ancestry cases, 102,776 European ancestry controls.	NA	7q31.2	7	116551247	CAV1/2	AC006159.1, CAV1			ENSG00000235427, ENSG00000105974			rs11773845-A	rs11773845	0	11773845	intron_variant	0	0.6	3e-13	12.5229		1.1	[1.07-1.13]	Affymetrix, Illumina [11795432] (imputed)	N	atrial fibrillation	http://www.ebi.ac.uk/efo/EFO_0000275	GCST004297	Genome-wide genotyping array	7	116551247	C	A	1006	0.60338	220	0.559091	3	1	1	2
2018-08-13	29892015	Roselli C	2018-06-11	Nat Genet	www.ncbi.nlm.nih.gov/pubmed/29892015	Multi-ethnic genome-wide association study for atrial fibrillation.	Atrial fibrillation	55,114 European ancestry cases, 482,295 European ancestry controls, 8,180 Japanese ancestry cases, 28,612 Japanese ancestry controls, 1,307 African American ancestry cases, 7,660 African American ancestry controls, 845 Hispanic cases, 4,177 Hispanic controls	NA	7q31.2	7	116551247	CAV1	AC006159.1, CAV1			ENSG00000235427, ENSG00000105974			rs11773845-A	rs11773845	0	11773845	intron_variant	0	0.59	5e-58	57.301		1.12	[1.11-1.14]	Affymetrix, Illumina [up to 12149979] (imputed)	N	atrial fibrillation	http://www.ebi.ac.uk/efo/EFO_0000275	GCST006061	Genome-wide genotyping array	7	116551247	C	A	1006	0.60338	220	0.559091	3	1	1	2
2018-08-13	29892015	Roselli C	2018-06-11	Nat Genet	www.ncbi.nlm.nih.gov/pubmed/29892015	Multi-ethnic genome-wide association study for atrial fibrillation.	Atrial fibrillation	55,114 European ancestry cases, 482,295 European ancestry controls, 8,180 Japanese ancestry cases, 28,612 Japanese ancestry controls, 1,307 African American ancestry cases, 7,660 African American ancestry controls, 845 Hispanic cases, 4,177 Hispanic controls	NA	7q31.2	7	116551247	CAV1	AC006159.1, CAV1			ENSG00000235427, ENSG00000105974			rs11773845-A	rs11773845	0	11773845	intron_variant	0	0.6	2e-50	49.699	(EA)	1.12	[1.11-1.14]	Affymetrix, Illumina [up to 12149979] (imputed)	N	atrial fibrillation	http://www.ebi.ac.uk/efo/EFO_0000275	GCST006061	Genome-wide genotyping array	7	116551247	C	A	1006	0.60338	220	0.559091	3	1	1	2
2018-10-17	30061737	Nielsen JB	2018-07-30	Nat Genet	www.ncbi.nlm.nih.gov/pubmed/30061737	Biobank-driven genomic discovery yields new insight into atrial fibrillation biology.	Atrial fibrillation	60,620 European ancestry cases, 970,216 European ancestry controls	NA	8q24.13	8	123539735	FBXO32	FBXO32			ENSG00000156804			rs62521286-G	rs62521286	0	62521286	intron_variant	0	0.066	4e-19	18.3979		1.13	[1.10-1.16]	Illumina [34740186] (imputed)	N	atrial fibrillation	http://www.ebi.ac.uk/efo/EFO_0000275	GCST006414	Genome-wide genotyping array	8	123539735	A	G	1006	0.0536779	220	0.0772727	17	3	1	16
2018-08-13	29892015	Roselli C	2018-06-11	Nat Genet	www.ncbi.nlm.nih.gov/pubmed/29892015	Multi-ethnic genome-wide association study for atrial fibrillation.	Atrial fibrillation	55,114 European ancestry cases, 482,295 European ancestry controls, 8,180 Japanese ancestry cases, 28,612 Japanese ancestry controls, 1,307 African American ancestry cases, 7,660 African American ancestry controls, 845 Hispanic cases, 4,177 Hispanic controls	NA	8q24.13	8	123539735	FBXO32	FBXO32			ENSG00000156804			rs62521286-G	rs62521286	0	62521286	intron_variant	0	0.07	1e-16	16		1.13	[1.1-1.16]	Affymetrix, Illumina [up to 12149979] (imputed)	N	atrial fibrillation	http://www.ebi.ac.uk/efo/EFO_0000275	GCST006061	Genome-wide genotyping array	8	123539735	A	G	1006	0.0536779	220	0.0772727	17	3	1	16
2018-10-17	30061737	Nielsen JB	2018-07-30	Nat Genet	www.ncbi.nlm.nih.gov/pubmed/30061737	Biobank-driven genomic discovery yields new insight into atrial fibrillation biology.	Atrial fibrillation	60,620 European ancestry cases, 970,216 European ancestry controls	NA	8q24.3	8	140730769	PTK2	PTK2			ENSG00000169398			rs6994744-C	rs6994744	0	6994744	intron_variant	0	0.495	1e-09	9		1.04	[1.03-1.05]	Illumina [34740186] (imputed)	N	atrial fibrillation	http://www.ebi.ac.uk/efo/EFO_0000275	GCST006414	Genome-wide genotyping array	8	140730769	A	C	1006	0.475149	220	0.527273	354	0	0	354
2017-07-10	28416818	Christophersen IE	2017-04-17	Nat Genet	www.ncbi.nlm.nih.gov/pubmed/28416818	Large-scale analyses of common and rare variants identify 12 new loci associated with atrial fibrillation.	Atrial fibrillation	15,979 European ancestry cases, 102,776 European ancestry controls.	NA	9q22.32	9	94730238	C9orf3	C9orf3			ENSG00000148120			rs7026071-T	rs7026071	0	7026071	intron_variant	0	0.41	3e-11	10.5229		1.09	[1.07-1.12]	Affymetrix, Illumina [11795432] (imputed)	N	atrial fibrillation	http://www.ebi.ac.uk/efo/EFO_0000275	GCST004297	Genome-wide genotyping array	9	94730238	T	C	1006	0.604374	214	0.658879	44	3	2	42
2017-07-10	28416818	Christophersen IE	2017-04-17	Nat Genet	www.ncbi.nlm.nih.gov/pubmed/28416818	Large-scale analyses of common and rare variants identify 12 new loci associated with atrial fibrillation.	Atrial fibrillation	15,979 European ancestry cases, 102,776 European ancestry controls, 641 African American cases, 5,234 African American controls, 837 Japanese ancestry cases, 3,293 Japanese controls, 277 Hispanic cases, 3,081 Hispanic controls,197 Brazilian ancestry cases, 758 Brazilian ancestry controls.	3,666 cases, 139,852 controls	9q22.32	9	94730238	C9orf3	C9orf3			ENSG00000148120			rs7026071-T	rs7026071	0	7026071	intron_variant	0	0.4	2e-06	5.69897		1.13	[1.07-1.19]	Affymetrix, Illumina [11795432] (imputed)	N	atrial fibrillation	http://www.ebi.ac.uk/efo/EFO_0000275	GCST004296	Genome-wide genotyping array	9	94730238	T	C	1006	0.604374	214	0.658879	44	3	2	42
2018-08-13	29892015	Roselli C	2018-06-11	Nat Genet	www.ncbi.nlm.nih.gov/pubmed/29892015	Multi-ethnic genome-wide association study for atrial fibrillation.	Atrial fibrillation	55,114 European ancestry cases, 482,295 European ancestry controls, 8,180 Japanese ancestry cases, 28,612 Japanese ancestry controls, 1,307 African American ancestry cases, 7,660 African American ancestry controls, 845 Hispanic cases, 4,177 Hispanic controls	NA	9q22.32	9	94730238	C9orf3	C9orf3			ENSG00000148120			rs7026071-T	rs7026071	0	7026071	intron_variant	0	0.41	2e-35	34.699	(EA)	1.1	[1.08-1.12]	Affymetrix, Illumina [up to 12149979] (imputed)	N	atrial fibrillation	http://www.ebi.ac.uk/efo/EFO_0000275	GCST006061	Genome-wide genotyping array	9	94730238	T	C	1006	0.604374	214	0.658879	44	3	2	42
2012-07-19	22544366	Ellinor PT	2012-04-29	Nat Genet	www.ncbi.nlm.nih.gov/pubmed/22544366	Meta-analysis identifies six new susceptibility loci for atrial fibrillation.	Atrial fibrillation	6,707 European ancestry cases, 52,426 European ancestry controls	5,381 European ancestry casses, 10,030 European ancestry controls	10q22.2	10	73661450	SYNPO2L	SYNPO2L, AC073389.2			ENSG00000166317, ENSG00000271848			rs10824026-A	rs10824026	0	10824026	intron_variant	0	0.84	4e-09	8.39794		1.15	[1.10-1.20]	Affymetrix, Illumina [~ 2500000] (imputed)	N	atrial fibrillation	http://www.ebi.ac.uk/efo/EFO_0000275	GCST001499	Genome-wide genotyping array	10	73661450	G	A	1006	0.83996	216	0.787037	20	1	1	19
2017-07-10	28416818	Christophersen IE	2017-04-17	Nat Genet	www.ncbi.nlm.nih.gov/pubmed/28416818	Large-scale analyses of common and rare variants identify 12 new loci associated with atrial fibrillation.	Atrial fibrillation	15,979 European ancestry cases, 102,776 European ancestry controls.	NA	10q22.2	10	73661450	SYNPO2L	SYNPO2L, AC073389.2			ENSG00000166317, ENSG00000271848			rs10824026-A	rs10824026	0	10824026	intron_variant	0	0.84	8e-11	10.0969		1.13	[1.09-1.17]	Affymetrix, Illumina [11795432] (imputed)	N	atrial fibrillation	http://www.ebi.ac.uk/efo/EFO_0000275	GCST004297	Genome-wide genotyping array	10	73661450	G	A	1006	0.83996	216	0.787037	20	1	1	19
2018-02-19	29290336	Nielsen JB	2018-01-04	Am J Hum Genet	www.ncbi.nlm.nih.gov/pubmed/29290336	Genome-wide Study of Atrial Fibrillation Identifies Seven Risk Loci and Highlights Biological Pathways and Regulatory Elements Involved in Cardiac Development.	Atrial fibrillation	6,337 European ancestry cases, 61,607 European ancestry controls	30,679 European ancestry cases, 278,895 European ancestry controls	10q22.2	10	73661450	SYNPO2L	SYNPO2L, AC073389.2			ENSG00000166317, ENSG00000271848			rs10824026-A	rs10824026	0	10824026	intron_variant	0	0.85084	2e-06	5.69897		1.16206	[1.09713391-1.23081772]	Illumina [8952551] (imputed)	N	atrial fibrillation	http://www.ebi.ac.uk/efo/EFO_0000275	GCST005306	Genome-wide genotyping array	10	73661450	G	A	1006	0.83996	216	0.787037	20	1	1	19
2018-08-13	29892015	Roselli C	2018-06-11	Nat Genet	www.ncbi.nlm.nih.gov/pubmed/29892015	Multi-ethnic genome-wide association study for atrial fibrillation.	Atrial fibrillation	55,114 European ancestry cases, 482,295 European ancestry controls, 8,180 Japanese ancestry cases, 28,612 Japanese ancestry controls, 1,307 African American ancestry cases, 7,660 African American ancestry controls, 845 Hispanic cases, 4,177 Hispanic controls	NA	10q22.3	10	76175587	C10orf11	LRMDA			ENSG00000148655			rs11001667-G	rs11001667	0	11001667	intron_variant	0	0.22	1e-11	11		1.06	[1.05-1.08]	Affymetrix, Illumina [up to 12149979] (imputed)	N	atrial fibrillation	http://www.ebi.ac.uk/efo/EFO_0000275	GCST006061	Genome-wide genotyping array	10	76175587	A	G	1006	0.189861	220	0.113636	64	1	1	63
2018-10-17	30061737	Nielsen JB	2018-07-30	Nat Genet	www.ncbi.nlm.nih.gov/pubmed/30061737	Biobank-driven genomic discovery yields new insight into atrial fibrillation biology.	Atrial fibrillation	60,620 European ancestry cases, 970,216 European ancestry controls	NA	11q24.3	11	128894675	KCNJ5	KCNJ5			ENSG00000120457			rs76097649-A	rs76097649	0	76097649	intron_variant	0	0.093	1e-20	20		1.12	[1.10-1.15]	Illumina [34740186] (imputed)	N	atrial fibrillation	http://www.ebi.ac.uk/efo/EFO_0000275	GCST006414	Genome-wide genotyping array	11	128894675	G	A	1006	0.0735586	218	0.0504587	7	2	1	6
2018-08-13	29892015	Roselli C	2018-06-11	Nat Genet	www.ncbi.nlm.nih.gov/pubmed/29892015	Multi-ethnic genome-wide association study for atrial fibrillation.	Atrial fibrillation	55,114 European ancestry cases, 482,295 European ancestry controls, 8,180 Japanese ancestry cases, 28,612 Japanese ancestry controls, 1,307 African American ancestry cases, 7,660 African American ancestry controls, 845 Hispanic cases, 4,177 Hispanic controls	NA	11q24.3	11	128894675	KCNJ5	KCNJ5			ENSG00000120457			rs76097649-A	rs76097649	0	76097649	intron_variant	0	0.08	2e-20	19.699		1.13	[1.1-1.17]	Affymetrix, Illumina [up to 12149979] (imputed)	N	atrial fibrillation	http://www.ebi.ac.uk/efo/EFO_0000275	GCST006061	Genome-wide genotyping array	11	128894675	G	A	1006	0.0735586	218	0.0504587	7	2	1	6
2018-08-13	29892015	Roselli C	2018-06-11	Nat Genet	www.ncbi.nlm.nih.gov/pubmed/29892015	Multi-ethnic genome-wide association study for atrial fibrillation.	Atrial fibrillation	55,114 European ancestry cases, 482,295 European ancestry controls, 8,180 Japanese ancestry cases, 28,612 Japanese ancestry controls, 1,307 African American ancestry cases, 7,660 African American ancestry controls, 845 Hispanic cases, 4,177 Hispanic controls	NA	11q24.3	11	128894675	KCNJ5	KCNJ5			ENSG00000120457			rs76097649-A	rs76097649	0	76097649	intron_variant	0	0.09	9e-21	20.0458	(EA)	1.14	[1.11-1.17]	Affymetrix, Illumina [up to 12149979] (imputed)	N	atrial fibrillation	http://www.ebi.ac.uk/efo/EFO_0000275	GCST006061	Genome-wide genotyping array	11	128894675	G	A	1006	0.0735586	218	0.0504587	7	2	1	6
2018-10-17	30061737	Nielsen JB	2018-07-30	Nat Genet	www.ncbi.nlm.nih.gov/pubmed/30061737	Biobank-driven genomic discovery yields new insight into atrial fibrillation biology.	Atrial fibrillation	60,620 European ancestry cases, 970,216 European ancestry controls	NA	12p11.21	12	32825503	PKP2	PKP2			ENSG00000057294			rs12809354-C	rs12809354	0	12809354	intron_variant	0	0.144	3e-14	13.5229		1.07	[1.05-1.09]	Illumina [34740186] (imputed)	N	atrial fibrillation	http://www.ebi.ac.uk/efo/EFO_0000275	GCST006414	Genome-wide genotyping array	12	32825503	T	C	1006	0.151093	220	0.190909	7	0	0	7
2018-08-13	29892015	Roselli C	2018-06-11	Nat Genet	www.ncbi.nlm.nih.gov/pubmed/29892015	Multi-ethnic genome-wide association study for atrial fibrillation.	Atrial fibrillation	55,114 European ancestry cases, 482,295 European ancestry controls, 8,180 Japanese ancestry cases, 28,612 Japanese ancestry controls, 1,307 African American ancestry cases, 7,660 African American ancestry controls, 845 Hispanic cases, 4,177 Hispanic controls	NA	12p11.21	12	32825503	PKP2	PKP2			ENSG00000057294			rs12809354-C	rs12809354	0	12809354	intron_variant	0	0.15	5e-16	15.301		1.08	[1.06-1.11]	Affymetrix, Illumina [up to 12149979] (imputed)	N	atrial fibrillation	http://www.ebi.ac.uk/efo/EFO_0000275	GCST006061	Genome-wide genotyping array	12	32825503	T	C	1006	0.151093	220	0.190909	7	0	0	7
2018-08-13	29892015	Roselli C	2018-06-11	Nat Genet	www.ncbi.nlm.nih.gov/pubmed/29892015	Multi-ethnic genome-wide association study for atrial fibrillation.	Atrial fibrillation	55,114 European ancestry cases, 482,295 European ancestry controls, 8,180 Japanese ancestry cases, 28,612 Japanese ancestry controls, 1,307 African American ancestry cases, 7,660 African American ancestry controls, 845 Hispanic cases, 4,177 Hispanic controls	NA	12p11.21	12	32825503	PKP2	PKP2			ENSG00000057294			rs12809354-C	rs12809354	0	12809354	intron_variant	0	0.15	3e-16	15.5229	(EA)	1.09	[1.07-1.11]	Affymetrix, Illumina [up to 12149979] (imputed)	N	atrial fibrillation	http://www.ebi.ac.uk/efo/EFO_0000275	GCST006061	Genome-wide genotyping array	12	32825503	T	C	1006	0.151093	220	0.190909	7	0	0	7
2018-10-17	30061737	Nielsen JB	2018-07-30	Nat Genet	www.ncbi.nlm.nih.gov/pubmed/30061737	Biobank-driven genomic discovery yields new insight into atrial fibrillation biology.	Atrial fibrillation	60,620 European ancestry cases, 970,216 European ancestry controls	NA	12q13.3	12	56712154	NACA	PTGES3 - NACA	ENSG00000110958	ENSG00000196531		23746	274	rs2860482-A	rs2860482	0	2860482	intergenic_variant	1	0.274	1e-12	12		1.06	[1.04-1.07]	Illumina [34740186] (imputed)	N	atrial fibrillation	http://www.ebi.ac.uk/efo/EFO_0000275	GCST006414	Genome-wide genotyping array	12	56712154	A	C	1006	0.73161	220	0	NA	NA	NA	NA
2018-08-13	29892015	Roselli C	2018-06-11	Nat Genet	www.ncbi.nlm.nih.gov/pubmed/29892015	Multi-ethnic genome-wide association study for atrial fibrillation.	Atrial fibrillation	55,114 European ancestry cases, 482,295 European ancestry controls, 8,180 Japanese ancestry cases, 28,612 Japanese ancestry controls, 1,307 African American ancestry cases, 7,660 African American ancestry controls, 845 Hispanic cases, 4,177 Hispanic controls	NA	12q13.3	12	56712154	NACA	PTGES3 - NACA	ENSG00000110958	ENSG00000196531		23746	274	rs2860482-A	rs2860482	0	2860482	intergenic_variant	1	0.28	1e-09	9	(EA)	1.05	[1.04-1.07]	Affymetrix, Illumina [up to 12149979] (imputed)	N	atrial fibrillation	http://www.ebi.ac.uk/efo/EFO_0000275	GCST006061	Genome-wide genotyping array	12	56712154	A	C	1006	0.73161	220	0	NA	NA	NA	NA
2018-08-13	29892015	Roselli C	2018-06-11	Nat Genet	www.ncbi.nlm.nih.gov/pubmed/29892015	Multi-ethnic genome-wide association study for atrial fibrillation.	Atrial fibrillation	55,114 European ancestry cases, 482,295 European ancestry controls, 8,180 Japanese ancestry cases, 28,612 Japanese ancestry controls, 1,307 African American ancestry cases, 7,660 African American ancestry controls, 845 Hispanic cases, 4,177 Hispanic controls	NA	12q21.2	12	75830037	KRR1, PHLDA1	AC078923.1			ENSG00000258077			rs11180703-G	rs11180703	0	11180703	intron_variant	0	0.56	4e-10	9.39794		1.05	[1.03-1.06]	Affymetrix, Illumina [up to 12149979] (imputed)	N	atrial fibrillation	http://www.ebi.ac.uk/efo/EFO_0000275	GCST006061	Genome-wide genotyping array	12	75830037	G	A	1006	0.471173	214	0.462617	11	0	0	11
2018-08-13	29892015	Roselli C	2018-06-11	Nat Genet	www.ncbi.nlm.nih.gov/pubmed/29892015	Multi-ethnic genome-wide association study for atrial fibrillation.	Atrial fibrillation	55,114 European ancestry cases, 482,295 European ancestry controls, 8,180 Japanese ancestry cases, 28,612 Japanese ancestry controls, 1,307 African American ancestry cases, 7,660 African American ancestry controls, 845 Hispanic cases, 4,177 Hispanic controls	NA	12q21.2	12	75830037	KRR1, PHLDA1	AC078923.1			ENSG00000258077			rs11180703-G	rs11180703	0	11180703	intron_variant	0	0.54	8e-09	8.09691	(EA)	1.04	[1.03-1.06]	Affymetrix, Illumina [up to 12149979] (imputed)	N	atrial fibrillation	http://www.ebi.ac.uk/efo/EFO_0000275	GCST006061	Genome-wide genotyping array	12	75830037	G	A	1006	0.471173	214	0.462617	11	0	0	11
2018-08-13	29892015	Roselli C	2018-06-11	Nat Genet	www.ncbi.nlm.nih.gov/pubmed/29892015	Multi-ethnic genome-wide association study for atrial fibrillation.	Atrial fibrillation	55,114 European ancestry cases, 482,295 European ancestry controls, 8,180 Japanese ancestry cases, 28,612 Japanese ancestry controls, 1,307 African American ancestry cases, 7,660 African American ancestry controls, 845 Hispanic cases, 4,177 Hispanic controls	NA	12q24.31	12	123934127	DNAH10	DNAH10OS, DNAH10, CCDC92			ENSG00000250091, ENSG00000197653, ENSG00000119242			rs12298484-C	rs12298484	0	12298484	non_coding_transcript_exon_variant	0	0.67	2e-09	8.69897		1.05	[1.03-1.06]	Affymetrix, Illumina [up to 12149979] (imputed)	N	atrial fibrillation	http://www.ebi.ac.uk/efo/EFO_0000275	GCST006061	Genome-wide genotyping array	12	123934127	C	T	1006	0.367793	220	0	NA	NA	NA	NA
2018-08-13	29892015	Roselli C	2018-06-11	Nat Genet	www.ncbi.nlm.nih.gov/pubmed/29892015	Multi-ethnic genome-wide association study for atrial fibrillation.	Atrial fibrillation	55,114 European ancestry cases, 482,295 European ancestry controls, 8,180 Japanese ancestry cases, 28,612 Japanese ancestry controls, 1,307 African American ancestry cases, 7,660 African American ancestry controls, 845 Hispanic cases, 4,177 Hispanic controls	NA	13q12.12	13	22797335	LINC00540, BASP1P1	DDX39AP1 - RF00049	ENSG00000225777	ENSG00000253094		91129	5810	rs7987944-C	rs7987944	0	7987944	intergenic_variant	1	0.34	1e-12	12	(EA)	1.06	[1.04-1.07]	Affymetrix, Illumina [up to 12149979] (imputed)	N	atrial fibrillation	http://www.ebi.ac.uk/efo/EFO_0000275	GCST006061	Genome-wide genotyping array	13	22797335	T	C	1006	0.351889	218	0.325688	2	1	1	1
2018-10-17	30061737	Nielsen JB	2018-07-30	Nat Genet	www.ncbi.nlm.nih.gov/pubmed/30061737	Biobank-driven genomic discovery yields new insight into atrial fibrillation biology.	Atrial fibrillation	60,620 European ancestry cases, 970,216 European ancestry controls	NA	14q23.2	14	64213242	SYNE2, MIR548AZ, ESR2, MTHFD1	ESR2, SYNE2			ENSG00000140009, ENSG00000054654			rs2738413-A	rs2738413	0	2738413	intron_variant	0	0.495	3e-31	30.5229		1.08	[1.07-1.10]	Illumina [34740186] (imputed)	N	atrial fibrillation	http://www.ebi.ac.uk/efo/EFO_0000275	GCST006414	Genome-wide genotyping array	14	64213242	A	G	1006	0.545726	218	0.536697	7	1	1	6
2018-08-13	29892015	Roselli C	2018-06-11	Nat Genet	www.ncbi.nlm.nih.gov/pubmed/29892015	Multi-ethnic genome-wide association study for atrial fibrillation.	Atrial fibrillation	55,114 European ancestry cases, 482,295 European ancestry controls, 8,180 Japanese ancestry cases, 28,612 Japanese ancestry controls, 1,307 African American ancestry cases, 7,660 African American ancestry controls, 845 Hispanic cases, 4,177 Hispanic controls	NA	14q23.2	14	64213242	SYNE2	ESR2, SYNE2			ENSG00000140009, ENSG00000054654			rs2738413-A	rs2738413	0	2738413	intron_variant	0	0.47	2e-29	28.699		1.08	[1.07-1.1]	Affymetrix, Illumina [up to 12149979] (imputed)	N	atrial fibrillation	http://www.ebi.ac.uk/efo/EFO_0000275	GCST006061	Genome-wide genotyping array	14	64213242	A	G	1006	0.545726	218	0.536697	7	1	1	6
2018-08-13	29892015	Roselli C	2018-06-11	Nat Genet	www.ncbi.nlm.nih.gov/pubmed/29892015	Multi-ethnic genome-wide association study for atrial fibrillation.	Atrial fibrillation	55,114 European ancestry cases, 482,295 European ancestry controls, 8,180 Japanese ancestry cases, 28,612 Japanese ancestry controls, 1,307 African American ancestry cases, 7,660 African American ancestry controls, 845 Hispanic cases, 4,177 Hispanic controls	NA	14q23.2	14	64213242	SYNE2	ESR2, SYNE2			ENSG00000140009, ENSG00000054654			rs2738413-A	rs2738413	0	2738413	intron_variant	0	0.48	1e-24	24	(EA)	1.08	[1.06-1.1]	Affymetrix, Illumina [up to 12149979] (imputed)	N	atrial fibrillation	http://www.ebi.ac.uk/efo/EFO_0000275	GCST006061	Genome-wide genotyping array	14	64213242	A	G	1006	0.545726	218	0.536697	7	1	1	6
2018-10-17	30061737	Nielsen JB	2018-07-30	Nat Genet	www.ncbi.nlm.nih.gov/pubmed/30061737	Biobank-driven genomic discovery yields new insight into atrial fibrillation biology.	Atrial fibrillation	60,620 European ancestry cases, 970,216 European ancestry controls	NA	14q24.3	14	76960182	IRF2BPL	AC007686.4, LINC01629			ENSG00000285966, ENSG00000258602			rs10873298-C	rs10873298	0	10873298	non_coding_transcript_exon_variant	0	0.366	7e-09	8.1549		1.04	[1.03-1.06]	Illumina [34740186] (imputed)	N	atrial fibrillation	http://www.ebi.ac.uk/efo/EFO_0000275	GCST006414	Genome-wide genotyping array	14	76960182	C	T	1006	0.571571	216	0.388889	4	2	2	2
2018-10-17	30061737	Nielsen JB	2018-07-30	Nat Genet	www.ncbi.nlm.nih.gov/pubmed/30061737	Biobank-driven genomic discovery yields new insight into atrial fibrillation biology.	Atrial fibrillation	60,620 European ancestry cases, 970,216 European ancestry controls	NA	15q24.1	15	73384923	HCN4	HCN4 - REC114	ENSG00000138622	ENSG00000183324		15965	58241	rs74022964-T	rs74022964	0	74022964	intergenic_variant	1	0.157	4e-36	35.3979		1.12	[1.10-1.14]	Illumina [34740186] (imputed)	N	atrial fibrillation	http://www.ebi.ac.uk/efo/EFO_0000275	GCST006414	Genome-wide genotyping array	15	73384923	C	T	1006	0.159046	220	0.127273	15	0	0	15
2018-08-13	29892015	Roselli C	2018-06-11	Nat Genet	www.ncbi.nlm.nih.gov/pubmed/29892015	Multi-ethnic genome-wide association study for atrial fibrillation.	Atrial fibrillation	55,114 European ancestry cases, 482,295 European ancestry controls, 8,180 Japanese ancestry cases, 28,612 Japanese ancestry controls, 1,307 African American ancestry cases, 7,660 African American ancestry controls, 845 Hispanic cases, 4,177 Hispanic controls	NA	15q24.1	15	73384923	HCN4, REC114	HCN4 - REC114	ENSG00000138622	ENSG00000183324		15965	58241	rs74022964-T	rs74022964	0	74022964	intergenic_variant	1	0.16	1e-27	27		1.11	[1.09-1.13]	Affymetrix, Illumina [up to 12149979] (imputed)	N	atrial fibrillation	http://www.ebi.ac.uk/efo/EFO_0000275	GCST006061	Genome-wide genotyping array	15	73384923	C	T	1006	0.159046	220	0.127273	15	0	0	15
2018-08-13	29892015	Roselli C	2018-06-11	Nat Genet	www.ncbi.nlm.nih.gov/pubmed/29892015	Multi-ethnic genome-wide association study for atrial fibrillation.	Atrial fibrillation	55,114 European ancestry cases, 482,295 European ancestry controls, 8,180 Japanese ancestry cases, 28,612 Japanese ancestry controls, 1,307 African American ancestry cases, 7,660 African American ancestry controls, 845 Hispanic cases, 4,177 Hispanic controls	NA	15q26.3	15	98744146	IGF1R	IGF1R			ENSG00000140443			rs12908437-T	rs12908437	0	12908437	intron_variant	0	0.39	1e-10	10		1.05	[1.03-1.06]	Affymetrix, Illumina [up to 12149979] (imputed)	N	atrial fibrillation	http://www.ebi.ac.uk/efo/EFO_0000275	GCST006061	Genome-wide genotyping array	15	98744146	T	C	1006	0.644135	218	0.509174	24	1	1	23
2018-08-13	29892015	Roselli C	2018-06-11	Nat Genet	www.ncbi.nlm.nih.gov/pubmed/29892015	Multi-ethnic genome-wide association study for atrial fibrillation.	Atrial fibrillation	55,114 European ancestry cases, 482,295 European ancestry controls, 8,180 Japanese ancestry cases, 28,612 Japanese ancestry controls, 1,307 African American ancestry cases, 7,660 African American ancestry controls, 845 Hispanic cases, 4,177 Hispanic controls	NA	15q26.3	15	98744146	IGF1R	IGF1R			ENSG00000140443			rs12908437-T	rs12908437	0	12908437	intron_variant	0	0.37	2e-10	9.69897	(EA)	1.05	[1.03-1.07]	Affymetrix, Illumina [up to 12149979] (imputed)	N	atrial fibrillation	http://www.ebi.ac.uk/efo/EFO_0000275	GCST006061	Genome-wide genotyping array	15	98744146	T	C	1006	0.644135	218	0.509174	24	1	1	23
2012-07-19	22544366	Ellinor PT	2012-04-29	Nat Genet	www.ncbi.nlm.nih.gov/pubmed/22544366	Meta-analysis identifies six new susceptibility loci for atrial fibrillation.	Atrial fibrillation	6,707 European ancestry cases, 52,426 European ancestry controls	5,381 European ancestry casses, 10,030 European ancestry controls	16q22.3	16	73017721	ZFHX3	ZFHX3			ENSG00000140836			rs2106261-T	rs2106261	0	2106261	intron_variant	0	0.176	3e-16	15.5229		1.24	[1.17-1.30]	Affymetrix, Illumina [~ 2500000] (imputed)	N	atrial fibrillation	http://www.ebi.ac.uk/efo/EFO_0000275	GCST001499	Genome-wide genotyping array	16	73017721	C	T	1006	0.178926	220	0.140909	23	1	1	22
2009-08-04	19597492	Benjamin EJ	2009-07-13	Nat Genet	www.ncbi.nlm.nih.gov/pubmed/19597492	Variants in ZFHX3 are associated with atrial fibrillation in individuals of European ancestry.	Atrial fibrillation	3,413 cases, 37,105 referents	2,145 cases, 4,073 controls	16q22.3	16	73017721	ZFHX3	ZFHX3			ENSG00000140836			rs2106261-T	rs2106261	0	2106261	intron_variant	0	0.174	2e-15	14.699		1.25		Affymetrix, Illumina [~ 2500000] (imputed)	N	atrial fibrillation	http://www.ebi.ac.uk/efo/EFO_0000275	GCST000445	Genome-wide genotyping array	16	73017721	C	T	1006	0.178926	220	0.140909	23	1	1	22
2017-07-10	28416818	Christophersen IE	2017-04-17	Nat Genet	www.ncbi.nlm.nih.gov/pubmed/28416818	Large-scale analyses of common and rare variants identify 12 new loci associated with atrial fibrillation.	Atrial fibrillation	15,979 European ancestry cases, 102,776 European ancestry controls.	NA	16q22.3	16	73017721	ZFHX3	ZFHX3			ENSG00000140836			rs2106261-T	rs2106261	0	2106261	intron_variant	0	0.18	4e-24	23.3979		1.19	[1.15-1.23]	Affymetrix, Illumina [11795432] (imputed)	N	atrial fibrillation	http://www.ebi.ac.uk/efo/EFO_0000275	GCST004297	Genome-wide genotyping array	16	73017721	C	T	1006	0.178926	220	0.140909	23	1	1	22
2017-07-10	28416818	Christophersen IE	2017-04-17	Nat Genet	www.ncbi.nlm.nih.gov/pubmed/28416818	Large-scale analyses of common and rare variants identify 12 new loci associated with atrial fibrillation.	Atrial fibrillation	15,979 European ancestry cases, 102,776 European ancestry controls, 641 African American cases, 5,234 African American controls, 837 Japanese ancestry cases, 3,293 Japanese controls, 277 Hispanic cases, 3,081 Hispanic controls,197 Brazilian ancestry cases, 758 Brazilian ancestry controls.	8,180 Japanese ancestry cases, 28,612 Japanese ancestry controls.	16q22.3	16	73017721	ZFHX3	ZFHX3			ENSG00000140836			rs2106261-T	rs2106261	0	2106261	intron_variant	0	0.19	8e-32	31.0969		1.2	[1.17-1.37]	Affymetrix, Illumina [11795432] (imputed)	N	atrial fibrillation	http://www.ebi.ac.uk/efo/EFO_0000275	GCST004295	Genome-wide genotyping array	16	73017721	C	T	1006	0.178926	220	0.140909	23	1	1	22
2017-07-10	28416818	Christophersen IE	2017-04-17	Nat Genet	www.ncbi.nlm.nih.gov/pubmed/28416818	Large-scale analyses of common and rare variants identify 12 new loci associated with atrial fibrillation.	Atrial fibrillation	15,979 European ancestry cases, 102,776 European ancestry controls, 641 African American cases, 5,234 African American controls, 837 Japanese ancestry cases, 3,293 Japanese controls, 277 Hispanic cases, 3,081 Hispanic controls,197 Brazilian ancestry cases, 758 Brazilian ancestry controls.	3,666 cases, 139,852 controls	16q22.3	16	73017721	ZFHX3	ZFHX3			ENSG00000140836			rs2106261-T	rs2106261	0	2106261	intron_variant	0	0.19	1e-14	14		1.27	[1.20-1.35]	Affymetrix, Illumina [11795432] (imputed)	N	atrial fibrillation	http://www.ebi.ac.uk/efo/EFO_0000275	GCST004296	Genome-wide genotyping array	16	73017721	C	T	1006	0.178926	220	0.140909	23	1	1	22
2017-07-10	28416818	Christophersen IE	2017-04-17	Nat Genet	www.ncbi.nlm.nih.gov/pubmed/28416818	Large-scale analyses of common and rare variants identify 12 new loci associated with atrial fibrillation.	Prevalent atrial fibrillation	8,656 European ancestry cases, 102,776 European ancestry controls.		16q22.3	16	73017721	ZFHX3	ZFHX3			ENSG00000140836			rs2106261-T	rs2106261	0	2106261	intron_variant	0	0.18	1e-19	19		1.25	1.19-1.31	Affymetrix, Illumina [at least 3187278] (imputed)	N	atrial fibrillation	http://www.ebi.ac.uk/efo/EFO_0000275	GCST004301	Genome-wide genotyping array	16	73017721	C	T	1006	0.178926	220	0.140909	23	1	1	22
2017-07-21	28416822	Low SK	2017-04-17	Nat Genet	www.ncbi.nlm.nih.gov/pubmed/28416822	Identification of six new genetic loci associated with atrial fibrillation in the Japanese population.	Atrial fibrillation	8,180 Japanese ancestry cases, 28,612 Japanese ancestry controls	3,120 Japanese ancestry cases, 125,064 Japanese ancestry controls, 15,993 European ancestry cases, 113,719 European ancestry controls	16q22.3	16	73017721	ZFHX3	ZFHX3			ENSG00000140836			rs2106261-T	rs2106261	0	2106261	intron_variant	0	0.31	1e-35	35	(Japanese)	1.326	[1.267-1.387]	Illumina [5018049] (imputed)	N	atrial fibrillation	http://www.ebi.ac.uk/efo/EFO_0000275	GCST004373	Genome-wide genotyping array	16	73017721	C	T	1006	0.178926	220	0.140909	23	1	1	22
2018-08-13	29892015	Roselli C	2018-06-11	Nat Genet	www.ncbi.nlm.nih.gov/pubmed/29892015	Multi-ethnic genome-wide association study for atrial fibrillation.	Atrial fibrillation	55,114 European ancestry cases, 482,295 European ancestry controls, 8,180 Japanese ancestry cases, 28,612 Japanese ancestry controls, 1,307 African American ancestry cases, 7,660 African American ancestry controls, 845 Hispanic cases, 4,177 Hispanic controls	NA	17p13.1	17	7516977	POLR2A	POLR2A - RF00019	ENSG00000181222	ENSG00000207416		2361	20119	rs9675122-C	rs9675122	0	9675122	regulatory_region_variant	1	0.36	5e-12	11.301	(EA)	1.06	[1.04-1.07]	Affymetrix, Illumina [up to 12149979] (imputed)	N	atrial fibrillation	http://www.ebi.ac.uk/efo/EFO_0000275	GCST006061	Genome-wide genotyping array	17	7516977	C	G	1006	0.659046	212	0.589623	34	0	0	34
2018-10-17	30145303	Kimbrel NA	2018-07-17	Psychiatry Res	www.ncbi.nlm.nih.gov/pubmed/30145303	A genome-wide association study of suicide attempts and suicidal ideation in U.S. military veterans.	Suicide attempts	52 European ancestry cases, 70 cases, 680 European ancestry controls, 767 controls	NA	3p24.3	3	20477416	Intergenic	SGO1-AS1			ENSG00000231304			rs1520042-C	rs1520042	0	1520042	intron_variant	0	NR	5e-06	5.30103		3.38		Illumina [2711511] (imputed)	N	attempted suicide	http://www.ebi.ac.uk/efo/EFO_0004321	GCST006428	Genome-wide genotyping array	3	20477416	T	C	1006	0.0775348	216	0.0462963	58	1	1	57
2018-10-17	30145303	Kimbrel NA	2018-07-17	Psychiatry Res	www.ncbi.nlm.nih.gov/pubmed/30145303	A genome-wide association study of suicide attempts and suicidal ideation in U.S. military veterans.	Suicide attempts	52 European ancestry cases, 70 cases, 680 European ancestry controls, 767 controls	NA	3q26.32	3	178688376	KCNMB2	KCNMB2-AS1, KCNMB2, AC117457.1			ENSG00000237978, ENSG00000197584, ENSG00000275163			rs79324256-C	rs79324256	0	79324256	intron_variant	0	NR	9e-07	6.04576		2.98		Illumina [2711511] (imputed)	N	attempted suicide	http://www.ebi.ac.uk/efo/EFO_0004321	GCST006428	Genome-wide genotyping array	3	178688376	T	C	1006	0.11829	220	0.213636	17	6	5	12
2018-10-17	30145303	Kimbrel NA	2018-07-17	Psychiatry Res	www.ncbi.nlm.nih.gov/pubmed/30145303	A genome-wide association study of suicide attempts and suicidal ideation in U.S. military veterans.	Suicide attempts	52 European ancestry cases, 70 cases, 680 European ancestry controls, 767 controls	NA	9q21.13	9	75639555	Intergenic	AL353780.1 - OTX2P1	ENSG00000236376	ENSG00000234644		51007	84667	rs11144542-A	rs11144542	0	11144542	intergenic_variant	1	NR	5e-06	5.30103		3		Illumina [2711511] (imputed)	N	attempted suicide	http://www.ebi.ac.uk/efo/EFO_0004321	GCST006428	Genome-wide genotyping array	9	75639555	G	A	1006	0.137177	218	0.0733945	15	3	2	13
2018-10-17	30145303	Kimbrel NA	2018-07-17	Psychiatry Res	www.ncbi.nlm.nih.gov/pubmed/30145303	A genome-wide association study of suicide attempts and suicidal ideation in U.S. military veterans.	Suicide attempts	52 European ancestry cases, 70 cases, 680 European ancestry controls, 767 controls	NA	11p14.3	11	24993548	Intergenic	LUZP2			ENSG00000187398			rs11028325-C	rs11028325	0	11028325	intron_variant	0	NR	5e-06	5.30103		2.2		Illumina [2711511] (imputed)	N	attempted suicide	http://www.ebi.ac.uk/efo/EFO_0004321	GCST006428	Genome-wide genotyping array	11	24993548	T	C	1006	0.488072	214	0.341121	309	2	2	307
2018-10-17	30145303	Kimbrel NA	2018-07-17	Psychiatry Res	www.ncbi.nlm.nih.gov/pubmed/30145303	A genome-wide association study of suicide attempts and suicidal ideation in U.S. military veterans.	Suicide attempts	52 European ancestry cases, 70 cases, 680 European ancestry controls, 767 controls	NA	21q22.12	21	35117190	Intergenic	RUNX1			ENSG00000159216			rs2834778-A	rs2834778	0	2834778	intron_variant	0	NR	3e-06	5.52288		2.38		Illumina [2711511] (imputed)	N	attempted suicide	http://www.ebi.ac.uk/efo/EFO_0004321	GCST006428	Genome-wide genotyping array	21	35117190	G	A	1006	0.289264	218	0.174312	17	9	9	8
2019-04-09	30478444	Demontis D	2018-11-26	Nat Genet	www.ncbi.nlm.nih.gov/pubmed/30478444	Discovery of the first genome-wide significant risk loci for attention deficit/hyperactivity disorder.	Attention deficit hyperactivity disorder	19,099 European ancestry cases, 72 non-European ancestry cases, 1,012 Han Chinese ancestry cases, 34,194 European ancestry controls, 72 non-European ancestry controls, 925 Han Chinese ancestry controls	5,085 Icelandic ancestry cases, 5,857 cases, 131,122 Icelandic ancestry controls, 70,393 controls	12q21.33	12	89366967	DUSP6	AC024909.1 - AC010201.2	ENSG00000257156	ENSG00000271327		13696	840	rs1427829-A	rs1427829	0	1427829	intergenic_variant	1	NR	7e-09	8.1549		1.021	NR	Affymetrix, Illumina, Perlegen [8047421] (imputed)	N	attention deficit hyperactivity disorder	http://www.ebi.ac.uk/efo/EFO_0003888	GCST007543	Genome-wide genotyping array	12	89366967	A	G	1006	0.557654	220	0.468182	12	9	8	4
2016-12-16	27021288	Brevik EJ	2016-03-29	Am J Med Genet B Neuropsychiatr Genet	www.ncbi.nlm.nih.gov/pubmed/27021288	Genome-wide analyses of aggressiveness in attention-deficit hyperactivity disorder.	Aggressiveness in attention deficit hyperactivity disorder	1,060 European ancestry adult cases	NA	10p12.1	10	28947466	Intergenic	LINC01517 - LYZL1	ENSG00000232624	ENSG00000120563		5556	341595	rs10826545-A	rs10826545	0	10826545	regulatory_region_variant	1		6e-06	5.22185		1.5399	[0.88-2.2] unit decrease	Illumina [7576458] (imputed)	N	attention deficit hyperactivity disorder, aggressive behaviour measurement, childhood aggressive behaviour measurement	http://www.ebi.ac.uk/efo/EFO_0003888, http://www.ebi.ac.uk/efo/EFO_0007826, http://www.ebi.ac.uk/efo/EFO_0007663	GCST003473	Genome-wide genotyping array	10	28947466	G	A	1006	0.166998	220	0.131818	25	14	12	13
2016-06-28	26174813	Alemany S	2015-07-14	Am J Med Genet B Neuropsychiatr Genet	www.ncbi.nlm.nih.gov/pubmed/26174813	New suggestive genetic loci and biological pathways for attention function in adult attention-deficit/hyperactivity disorder.	Attention function in attention deficit hyperactive disorder	479 European ancestry adult cases	NA	1p31.1	1	75809415	MSH4	MSH4			ENSG00000057468			rs1144333-G	rs1144333	0	1144333	intron_variant	0	0.096	4e-06	5.39794	(HRTSE)	1.32	[0.75-1.89] unit decrease	Illumina [799713]	N	attention deficit hyperactivity disorder, attention function measurement	http://www.ebi.ac.uk/efo/EFO_0003888, http://www.ebi.ac.uk/efo/EFO_0007636	GCST003025	Genome-wide genotyping array	1	75809415	A	G	1006	0.919483	212	0.919811	50	19	18	32
2017-05-11	27890468	van Hulzen KJE	2016-10-18	Biol Psychiatry	www.ncbi.nlm.nih.gov/pubmed/27890468	Genetic Overlap Between Attention-Deficit/Hyperactivity Disorder and Bipolar Disorder: Evidence From Genome-wide Association Study Meta-analysis.	Bipolar disorder (age of onset <21) or attention deficit hyperactivity disorder	5,167 European ancestry bipolar disorder cases, 2,950 European ancestry ADHD cases, 1,659 European and unknown ancestry ADHD cases, 16,325 European ancestry controls, 2,942 European and unknown ancestry controls, 2,096 controls	NA	1q23.3	1	165408315	RXRG	RXRG			ENSG00000143171			rs2134095-?	rs2134095	0	2134095	synonymous_variant	0		7e-06	5.1549				Affymetrix, Illumina [NR]	N	attention deficit hyperactivity disorder, bipolar disorder	http://www.ebi.ac.uk/efo/EFO_0003888, http://www.ebi.ac.uk/efo/EFO_0000289	GCST004002	Genome-wide genotyping array	1	165408315	G	A	1006	0.670974	220	0.568182	3	2	1	2
2017-05-11	27890468	van Hulzen KJE	2016-10-18	Biol Psychiatry	www.ncbi.nlm.nih.gov/pubmed/27890468	Genetic Overlap Between Attention-Deficit/Hyperactivity Disorder and Bipolar Disorder: Evidence From Genome-wide Association Study Meta-analysis.	Bipolar disorder (age of onset <21) or attention deficit hyperactivity disorder	5,167 European ancestry bipolar disorder cases, 2,950 European ancestry ADHD cases, 1,659 European and unknown ancestry ADHD cases, 16,325 European ancestry controls, 2,942 European and unknown ancestry controls, 2,096 controls	NA	10q25.3	10	114993789	TAF9BP2	LINC02626	ENSG00000165832			16113		rs12761122-?	rs12761122	0	12761122	intergenic_variant	0	NR	4e-06	5.39794				Affymetrix, Illumina [NR]	N	attention deficit hyperactivity disorder, bipolar disorder	http://www.ebi.ac.uk/efo/EFO_0003888, http://www.ebi.ac.uk/efo/EFO_0000289	GCST004002	Genome-wide genotyping array	10	114993789	G	C	1006	0.327038	214	0.266355	49	0	0	49
2019-01-29	30610198	Soler Artigas M	2019-01-04	Mol Psychiatry	www.ncbi.nlm.nih.gov/pubmed/30610198	Attention-deficit/hyperactivity disorder and lifetime cannabis use: genetic overlap and causality.	Attention deficit hyperactivity disorder or cannabis use	18,345 European ancestry ADHD cases, 14,374 European ancestry cannabis use cases, 50,410 European ancestry controls	NA	8p12	8	34224003	intergenic	AC087855.2 - AC090993.1	ENSG00000254302	ENSG00000253108		39108	4436	rs76545266-C	rs76545266	0	76545266	intergenic_variant	1	NR	2e-08	7.69897		1.17647	[1.11-1.25]	NR [5009020] (imputed)	N	attention deficit hyperactivity disorder, Cannabis use	http://www.ebi.ac.uk/efo/EFO_0003888, http://www.ebi.ac.uk/efo/EFO_0007585	GCST006983	Genome-wide genotyping array	8	34224003	T	C	1006	0.0516899	220	0	NA	NA	NA	NA
2016-07-18	26184070	Aebi M	2015-07-16	Am J Med Genet B Neuropsychiatr Genet	www.ncbi.nlm.nih.gov/pubmed/26184070	Gene-set and multivariate genome-wide association analysis of oppositional defiant behavior subtypes in attention-deficit/hyperactivity disorder.	Oppositional defiant disorder dimensions in attention-deficit hyperactivity disorder	750 European ancestry child and adolescent cases	NA	20q11.21	20	31706231	BCL2L1, COX4I2, TPX2, MYLK2, TTLL9, FOXS1	AL117381.1, BCL2L1			ENSG00000236559, ENSG00000171552			rs6060821-?	rs6060821	0	6060821	intron_variant	0	NR	4e-06	5.39794	(multivariate)			Perlegen [1871025] (imputed)	N	attention deficit hyperactivity disorder, oppositional defiant disorder measurement	http://www.ebi.ac.uk/efo/EFO_0003888, http://www.ebi.ac.uk/efo/EFO_0007679	GCST003030	Genome-wide genotyping array	20	31706231	G	A	1006	0.234592	220	0.227273	83	17	17	66
2013-06-06	23453885	Smoller JW	2013-02-27	Lancet	www.ncbi.nlm.nih.gov/pubmed/23453885	Identification of risk loci with shared effects on five major psychiatric disorders: a genome-wide analysis.	Autism spectrum disorder, attention deficit-hyperactivity disorder, bipolar disorder, major depressive disorder, and schizophrenia (combined)	6,990 European ancestry Bipolar disorder cases, 9,227 European ancestry Major depressive disorder cases, 9,379 European ancestry Schizophrenia cases, 161 European ancestry Autism spectrum disorder cases, 4,788 European ancestry Autism spectrum disorder trio cases, 840 European ancestry Attention deficit-hyperactivity disorder cases, 1,947 European ancestry Attention defcit-hyperactivity disorder …	NA	8p12	8	34269430	intergenic	AC090993.1			ENSG00000253108			rs6990255-T	rs6990255	0	6990255	intron_variant	0	NR	2e-06	5.69897	(5 degree of freedom test)	1.146	[1.09-1.20]	NR [1252901] (imputed)	N	attention deficit hyperactivity disorder, unipolar depression, schizophrenia, autism spectrum disorder, bipolar disorder	http://www.ebi.ac.uk/efo/EFO_0003888, http://www.ebi.ac.uk/efo/EFO_0003761, http://www.ebi.ac.uk/efo/EFO_0000692, http://www.ebi.ac.uk/efo/EFO_0003756, http://www.ebi.ac.uk/efo/EFO_0000289	GCST001877	Genome-wide genotyping array	8	34269430	C	T	1006	0.0586481	220	0.0136364	16	0	0	16
2013-06-06	23453885	Smoller JW	2013-02-27	Lancet	www.ncbi.nlm.nih.gov/pubmed/23453885	Identification of risk loci with shared effects on five major psychiatric disorders: a genome-wide analysis.	Autism spectrum disorder, attention deficit-hyperactivity disorder, bipolar disorder, major depressive disorder, and schizophrenia (combined)	6,990 European ancestry Bipolar disorder cases, 9,227 European ancestry Major depressive disorder cases, 9,379 European ancestry Schizophrenia cases, 161 European ancestry Autism spectrum disorder cases, 4,788 European ancestry Autism spectrum disorder trio cases, 840 European ancestry Attention deficit-hyperactivity disorder cases, 1,947 European ancestry Attention defcit-hyperactivity disorder …	NA	10q21.2	10	60462349	ANK3	ANK3			ENSG00000151150			rs10994359-C	rs10994359	0	10994359	intron_variant	0	NR	3e-09	8.52288	(5 degree of freedom test)	1.081	[1.03-1.13]	NR [1252901] (imputed)	N	attention deficit hyperactivity disorder, unipolar depression, schizophrenia, autism spectrum disorder, bipolar disorder	http://www.ebi.ac.uk/efo/EFO_0003888, http://www.ebi.ac.uk/efo/EFO_0003761, http://www.ebi.ac.uk/efo/EFO_0000692, http://www.ebi.ac.uk/efo/EFO_0003756, http://www.ebi.ac.uk/efo/EFO_0000289	GCST001877	Genome-wide genotyping array	10	60462349	T	C	1006	0.0745527	218	0.0412844	16	6	4	12
2013-06-06	23453885	Smoller JW	2013-02-27	Lancet	www.ncbi.nlm.nih.gov/pubmed/23453885	Identification of risk loci with shared effects on five major psychiatric disorders: a genome-wide analysis.	Autism spectrum disorder, attention deficit-hyperactivity disorder, bipolar disorder, major depressive disorder, and schizophrenia (combined)	6,990 European ancestry Bipolar disorder cases, 9,227 European ancestry Major depressive disorder cases, 9,379 European ancestry Schizophrenia cases, 161 European ancestry Autism spectrum disorder cases, 4,788 European ancestry Autism spectrum disorder trio cases, 840 European ancestry Attention deficit-hyperactivity disorder cases, 1,947 European ancestry Attention defcit-hyperactivity disorder …	NA	10q24.32	10	102900247	AS3MT	AS3MT, BORCS7-ASMT			ENSG00000214435, ENSG00000270316			rs11191454-?	rs11191454	0	11191454	intron_variant	0	0.91	1e-08	8		1.13	[1.08-1.18]	NR [1252901] (imputed)	N	attention deficit hyperactivity disorder, unipolar depression, schizophrenia, autism spectrum disorder, bipolar disorder	http://www.ebi.ac.uk/efo/EFO_0003888, http://www.ebi.ac.uk/efo/EFO_0003761, http://www.ebi.ac.uk/efo/EFO_0000692, http://www.ebi.ac.uk/efo/EFO_0003756, http://www.ebi.ac.uk/efo/EFO_0000289	GCST001877	Genome-wide genotyping array	10	102900247	A	G	1006	0.0894632	218	0.0779817	139	14	13	126
2014-03-18	23996088	Migliorini G	2013-08-30	Blood	www.ncbi.nlm.nih.gov/pubmed/23996088	Variation at 10p12.2 and 10p14 influences risk of childhood B-cell acute lymphoblastic leukemia and phenotype.	Acute lymphoblastic leukemia (B-cell precursor)	1,658 European ancestry child cases, 4,723 European ancestry controls	1,449 European ancestry child cases, 1,488 European ancestry controls	7p12.2	7	50402283	IKZF1	IKZF1			ENSG00000185811			rs11980379-?	rs11980379	0	11980379	3_prime_UTR_variant	0	NR	3e-33	32.5229				Illumina [382776] (imputed)	N	B-cell acute lymphoblastic leukemia	http://www.ebi.ac.uk/efo/EFO_0000094	GCST002158	Genome-wide genotyping array	7	50402283	T	C	1006	0.318091	218	0.188073	26	6	6	20
2018-07-25	29296818	Clay-Gilmour AI	2017-09-08	Blood Adv	www.ncbi.nlm.nih.gov/pubmed/29296818	Genetic association with B-cell acute lymphoblastic leukemia in allogeneic transplant patients differs by age and sex.	Acute lymphoblastic leukemia (B-cell precursor)	272 European ancestry male cases, 174 European ancestry female cases, 2,098 European ancestry male controls, 929 European ancestry female controls	NA	7p12.2	7	50402283	IKZF1	IKZF1			ENSG00000185811			rs11980379-C	rs11980379	0	11980379	3_prime_UTR_variant	0	0.3	7e-08	7.1549		1.5	[1.2-2.0]	Illumina [~ 8500000] (imputed)	N	B-cell acute lymphoblastic leukemia	http://www.ebi.ac.uk/efo/EFO_0000094	GCST005972	Genome-wide genotyping array	7	50402283	T	C	1006	0.318091	218	0.188073	26	6	6	20
2018-07-25	29296818	Clay-Gilmour AI	2017-09-08	Blood Adv	www.ncbi.nlm.nih.gov/pubmed/29296818	Genetic association with B-cell acute lymphoblastic leukemia in allogeneic transplant patients differs by age and sex.	B cell acute lymphoblastic leukaemia (normal cytogenetics)	193 European ancestry cases, 3027 European ancestry controls	NA	7p12.2	7	50402283	IKZF1	IKZF1			ENSG00000185811			rs11980379-C	rs11980379	0	11980379	3_prime_UTR_variant	0	0.3	5e-08	7.30103				Illumina [~ 8500000] (imputed)	N	B-cell acute lymphoblastic leukemia	http://www.ebi.ac.uk/efo/EFO_0000094	GCST005965	Genome-wide genotyping array	7	50402283	T	C	1006	0.318091	218	0.188073	26	6	6	20
2018-07-25	29296818	Clay-Gilmour AI	2017-09-08	Blood Adv	www.ncbi.nlm.nih.gov/pubmed/29296818	Genetic association with B-cell acute lymphoblastic leukemia in allogeneic transplant patients differs by age and sex.	B cell acute lymphoblastic leukaemia (hyperdiploid negative)	410 European ancestry cases, 3027 European ancestry controls	NA	7p12.2	7	50402283	IKZF1	IKZF1			ENSG00000185811			rs11980379-C	rs11980379	0	11980379	3_prime_UTR_variant	0	0.3	3e-07	6.52288				Illumina [~ 8500000] (imputed)	N	B-cell acute lymphoblastic leukemia	http://www.ebi.ac.uk/efo/EFO_0000094	GCST005966	Genome-wide genotyping array	7	50402283	T	C	1006	0.318091	218	0.188073	26	6	6	20
2018-07-25	29296818	Clay-Gilmour AI	2017-09-08	Blood Adv	www.ncbi.nlm.nih.gov/pubmed/29296818	Genetic association with B-cell acute lymphoblastic leukemia in allogeneic transplant patients differs by age and sex.	B cell acute lymphoblastic leukaemia (Philadelphia chromosome negative)	333 European ancestry cases, 3,027 European ancestry controls	NA	7p12.2	7	50402283	IKZF1	IKZF1			ENSG00000185811			rs11980379-C	rs11980379	0	11980379	3_prime_UTR_variant	0	0.3	4e-09	8.39794				Illumina [~ 8500000] (imputed)	N	B-cell acute lymphoblastic leukemia	http://www.ebi.ac.uk/efo/EFO_0000094	GCST005967	Genome-wide genotyping array	7	50402283	T	C	1006	0.318091	218	0.188073	26	6	6	20
2018-07-25	29296818	Clay-Gilmour AI	2017-09-08	Blood Adv	www.ncbi.nlm.nih.gov/pubmed/29296818	Genetic association with B-cell acute lymphoblastic leukemia in allogeneic transplant patients differs by age and sex.	Acute lymphoblastic leukemia in childhood (B cell precursor)	134 European ancestry cases, 3,027 European ancestry controls	NA	7p12.2	7	50402283	IKZF1	IKZF1			ENSG00000185811			rs11980379-C	rs11980379	0	11980379	3_prime_UTR_variant	0	0.3	1e-09	9		2.3	[1.5-3.7]	Illumina [~ 8500000] (imputed)	N	B-cell acute lymphoblastic leukemia	http://www.ebi.ac.uk/efo/EFO_0000094	GCST005969	Genome-wide genotyping array	7	50402283	T	C	1006	0.318091	218	0.188073	26	6	6	20
2018-07-25	29296818	Clay-Gilmour AI	2017-09-08	Blood Adv	www.ncbi.nlm.nih.gov/pubmed/29296818	Genetic association with B-cell acute lymphoblastic leukemia in allogeneic transplant patients differs by age and sex.	Acute lymphoblastic leukemia (B-cell precursor)	272 European ancestry male cases, 174 European ancestry female cases, 2,098 European ancestry male controls, 929 European ancestry female controls	NA	7p12.2	7	50402283	IKZF1	IKZF1			ENSG00000185811			rs11980379-C	rs11980379	0	11980379	3_prime_UTR_variant	0	NR	4e-08	7.39794	(males)	1.8	[1.2-2.5]	Illumina [~ 8500000] (imputed)	N	B-cell acute lymphoblastic leukemia	http://www.ebi.ac.uk/efo/EFO_0000094	GCST005972	Genome-wide genotyping array	7	50402283	T	C	1006	0.318091	218	0.188073	26	6	6	20
2014-03-18	23996088	Migliorini G	2013-08-30	Blood	www.ncbi.nlm.nih.gov/pubmed/23996088	Variation at 10p12.2 and 10p14 influences risk of childhood B-cell acute lymphoblastic leukemia and phenotype.	Acute lymphoblastic leukemia (B-cell precursor)	1,658 European ancestry child cases, 4,723 European ancestry controls	1,449 European ancestry child cases, 1,488 European ancestry controls	10q21.2	10	61961417	ARID5B	ARID5B			ENSG00000150347			rs7090445-?	rs7090445	0	7090445	intron_variant	0	NR	5e-54	53.301				Illumina [382776] (imputed)	N	B-cell acute lymphoblastic leukemia	http://www.ebi.ac.uk/efo/EFO_0000094	GCST002158	Genome-wide genotyping array	10	61961417	C	T	1006	0.672962	204	0.617647	16	2	2	14
2019-05-15	28272467	Heilmann-Heimbach S	2017-03-08	Nat Commun	www.ncbi.nlm.nih.gov/pubmed/28272467	Meta-analysis identifies novel risk loci and yields systematic insights into the biology of male-pattern baldness.	Male-pattern baldness	10,846 European ancestry cases, 11,672 European ancestry controls	NA	1p36.22	1	10973265		C1orf127			ENSG00000175262			rs2095921-G	rs2095921	0	2095921	intron_variant	0	0.23	1e-29	29		0.27	[0.23-0.31] unit decrease	Affymetrix, Illumina [8004650] (imputed)	N	balding measurement	http://www.ebi.ac.uk/efo/EFO_0007825	GCST007815	Genome-wide genotyping array, Targeted genotyping array	1	10973265	C	G	1006	0.229622	208	0.293269	36	8	8	28
2019-02-01	30573740	Yap CX	2018-12-20	Nat Commun	www.ncbi.nlm.nih.gov/pubmed/30573740	Dissection of genetic variation and evidence for pleiotropy in male pattern baldness.	Male-pattern baldness	205,327 European ancestry males	NA	1p36.11	1	25137010	NR	AL121994.1 - AL031432.1	ENSG00000233419	ENSG00000231953		11556	71129	rs12737245-A	rs12737245	0	12737245	regulatory_region_variant	1	0.322849	9e-130	129.046		0.087803	[0.081-0.095] unit decrease	NR [19129689] (imputed)	N	balding measurement	http://www.ebi.ac.uk/efo/EFO_0007825	GCST007020	Genome-wide genotyping array	1	25137010	C	A	1006	0.312127	216	0.333333	33	8	7	26
2019-02-01	30573740	Yap CX	2018-12-20	Nat Commun	www.ncbi.nlm.nih.gov/pubmed/30573740	Dissection of genetic variation and evidence for pleiotropy in male pattern baldness.	Male-pattern baldness	205,327 European ancestry males	NA	1p34.2	1	39829228	NR	AL033527.4 - TRIT1	ENSG00000284678	ENSG00000043514		11768	8882	rs2172362-C	rs2172362	0	2172362	intergenic_variant	1	0.467877	5e-10	9.30103		0.0189255	[0.013-0.025] unit increase	NR [19129689] (imputed)	N	balding measurement	http://www.ebi.ac.uk/efo/EFO_0007825	GCST007020	Genome-wide genotyping array	1	39829228	T	C	1006	0.455268	218	0.486239	21	8	8	13
2019-02-06	30595370	Kichaev G	2018-12-27	Am J Hum Genet	www.ncbi.nlm.nih.gov/pubmed/30595370	Leveraging Polygenic Functional Enrichment to Improve GWAS Power.	Balding type 1	approximately 208,000 European ancestry individuals	NA	1p33	1	47488839		AL356458.1 - RPL21P24	ENSG00000271355	ENSG00000229554		4677	9055	rs12125691-?	rs12125691	0	12125691	intergenic_variant	1	NR	3e-36	35.5229				NR [~ 8900000] (imputed)	N	balding measurement	http://www.ebi.ac.uk/efo/EFO_0007825	GCST007038	Genome-wide genotyping array	1	47488839	G	T	1006	0.432406	218	0.311927	9	1	1	8
2019-02-06	30595370	Kichaev G	2018-12-27	Am J Hum Genet	www.ncbi.nlm.nih.gov/pubmed/30595370	Leveraging Polygenic Functional Enrichment to Improve GWAS Power.	Balding type 1	approximately 208,000 European ancestry individuals	NA	1p12	1	118219111		SPAG17 - RNA5SP56	ENSG00000155761	ENSG00000222209		33888	45261	rs10923523-?	rs10923523	0	10923523	intergenic_variant	1	NR	7e-15	14.1549				NR [~ 8900000] (imputed)	N	balding measurement	http://www.ebi.ac.uk/efo/EFO_0007825	GCST007038	Genome-wide genotyping array	1	118219111	G	A	1006	0.506958	218	0.33945	40	6	4	36
2019-02-06	30595370	Kichaev G	2018-12-27	Am J Hum Genet	www.ncbi.nlm.nih.gov/pubmed/30595370	Leveraging Polygenic Functional Enrichment to Improve GWAS Power.	Balding type 1	approximately 208,000 European ancestry individuals	NA	1q21.3	1	152110849		TCHH			ENSG00000159450			rs11803731-?	rs11803731	0	11803731	missense_variant	0	NR	1e-23	23				NR [~ 8900000] (imputed)	N	balding measurement	http://www.ebi.ac.uk/efo/EFO_0007825	GCST007038	Genome-wide genotyping array	1	152110849	A	T	1006	0.228628	218	0.0917431	5	0	0	5
2019-02-06	30595370	Kichaev G	2018-12-27	Am J Hum Genet	www.ncbi.nlm.nih.gov/pubmed/30595370	Leveraging Polygenic Functional Enrichment to Improve GWAS Power.	Balding type 1	approximately 208,000 European ancestry individuals	NA	1q21.3	1	153214480		LELP1 - PRR9	ENSG00000203784	ENSG00000203783		9360	3104	rs12755266-?	rs12755266	0	12755266	intergenic_variant	1	NR	1e-11	11				NR [~ 8900000] (imputed)	N	balding measurement	http://www.ebi.ac.uk/efo/EFO_0007825	GCST007038	Genome-wide genotyping array	1	153214480	G	C	1006	0.215706	220	0.281818	79	15	15	64
2019-02-01	30573740	Yap CX	2018-12-20	Nat Commun	www.ncbi.nlm.nih.gov/pubmed/30573740	Dissection of genetic variation and evidence for pleiotropy in male pattern baldness.	Male-pattern baldness	205,327 European ancestry males	NA	1q23.3	1	164154386	NR	RF00012 - NMNAT1P2	ENSG00000200545	ENSG00000225719		230513	188619	rs7538986-T	rs7538986	0	7538986	intergenic_variant	1	0.0789664	5e-09	8.30103		0.0334324	[0.022-0.045] unit decrease	NR [19129689] (imputed)	N	balding measurement	http://www.ebi.ac.uk/efo/EFO_0007825	GCST007020	Genome-wide genotyping array	1	164154386	T	C	1006	0.911531	220	0.868182	85	1	1	84
2019-02-06	30595370	Kichaev G	2018-12-27	Am J Hum Genet	www.ncbi.nlm.nih.gov/pubmed/30595370	Leveraging Polygenic Functional Enrichment to Improve GWAS Power.	Balding type 1	approximately 208,000 European ancestry individuals	NA	1q24.2	1	170385246		HAUS4P1 - GORAB-AS1	ENSG00000226967	ENSG00000231407		14879	75207	rs10919378-?	rs10919378	0	10919378	intergenic_variant	1	NR	3e-24	23.5229				NR [~ 8900000] (imputed)	N	balding measurement	http://www.ebi.ac.uk/efo/EFO_0007825	GCST007038	Genome-wide genotyping array	1	170385246	G	A	1006	0.356859	220	0.227273	171	42	34	137
2019-02-06	30595370	Kichaev G	2018-12-27	Am J Hum Genet	www.ncbi.nlm.nih.gov/pubmed/30595370	Leveraging Polygenic Functional Enrichment to Improve GWAS Power.	Balding type 1	approximately 208,000 European ancestry individuals	NA	2p25.2	2	6422966		LINC01247 - PIK3CDP1	ENSG00000227007	ENSG00000231610		47544	72911	rs59167614-?	rs59167614	0	59167614	intergenic_variant	1	NR	7e-31	30.1549				NR [~ 8900000] (imputed)	N	balding measurement	http://www.ebi.ac.uk/efo/EFO_0007825	GCST007038	Genome-wide genotyping array	2	6422966	A	G	1006	0.133201	220	0.0318182	14	1	1	13
2019-02-01	30573740	Yap CX	2018-12-20	Nat Commun	www.ncbi.nlm.nih.gov/pubmed/30573740	Dissection of genetic variation and evidence for pleiotropy in male pattern baldness.	Male-pattern baldness	205,327 European ancestry males	NA	2p25.2	2	6422966	NR	LINC01247 - PIK3CDP1	ENSG00000227007	ENSG00000231610		47544	72911	rs59167614-G	rs59167614	0	59167614	intergenic_variant	1	0.151444	3e-57	56.5229		0.067882	[0.06-0.076] unit decrease	NR [19129689] (imputed)	N	balding measurement	http://www.ebi.ac.uk/efo/EFO_0007825	GCST007020	Genome-wide genotyping array	2	6422966	A	G	1006	0.133201	220	0.0318182	14	1	1	13
2019-02-06	30595370	Kichaev G	2018-12-27	Am J Hum Genet	www.ncbi.nlm.nih.gov/pubmed/30595370	Leveraging Polygenic Functional Enrichment to Improve GWAS Power.	Balding type 1	approximately 208,000 European ancestry individuals	NA	2q35	2	218891661		WNT10A			ENSG00000135925			rs7349332-?	rs7349332	0	7349332	intron_variant	0	NR	1e-55	55				NR [~ 8900000] (imputed)	N	balding measurement	http://www.ebi.ac.uk/efo/EFO_0007825	GCST007038	Genome-wide genotyping array	2	218891661	C	T	1006	0.115308	218	0.114679	2	2	1	1
2019-02-01	30573740	Yap CX	2018-12-20	Nat Commun	www.ncbi.nlm.nih.gov/pubmed/30573740	Dissection of genetic variation and evidence for pleiotropy in male pattern baldness.	Male-pattern baldness	205,327 European ancestry males	NA	2q35	2	218891661	NR	WNT10A			ENSG00000135925			rs7349332-T	rs7349332	0	7349332	intron_variant	0	0.146121	2e-37	36.699		0.0618452	[0.052-0.071] unit increase	NR [19129689] (imputed)	N	balding measurement	http://www.ebi.ac.uk/efo/EFO_0007825	GCST007020	Genome-wide genotyping array	2	218891661	C	T	1006	0.115308	218	0.114679	2	2	1	1
2019-02-01	30573740	Yap CX	2018-12-20	Nat Commun	www.ncbi.nlm.nih.gov/pubmed/30573740	Dissection of genetic variation and evidence for pleiotropy in male pattern baldness.	Male-pattern baldness	205,327 European ancestry males	NA	2q37.3	2	240373743	NR	RF00012 - GPC1	ENSG00000200545	ENSG00000063660		84300	61920	rs76710549-T	rs76710549	0	76710549	regulatory_region_variant	1	0.410341	2e-14	13.699		0.0242493	[0.018-0.03] unit increase	NR [19129689] (imputed)	N	balding measurement	http://www.ebi.ac.uk/efo/EFO_0007825	GCST007020	Genome-wide genotyping array	2	240373743	C	T	1006	0.388668	220	0.227273	5	1	0	5
2019-02-06	30595370	Kichaev G	2018-12-27	Am J Hum Genet	www.ncbi.nlm.nih.gov/pubmed/30595370	Leveraging Polygenic Functional Enrichment to Improve GWAS Power.	Balding type 1	approximately 208,000 European ancestry individuals	NA	3p24.3	3	20068579		KAT2B			ENSG00000114166			rs2929392-?	rs2929392	0	2929392	intron_variant	0	NR	3e-11	10.5229				NR [~ 8900000] (imputed)	N	balding measurement	http://www.ebi.ac.uk/efo/EFO_0007825	GCST007038	Genome-wide genotyping array	3	20068579	C	G	1006	0.427435	216	0.342593	30	7	7	23
2019-02-06	30595370	Kichaev G	2018-12-27	Am J Hum Genet	www.ncbi.nlm.nih.gov/pubmed/30595370	Leveraging Polygenic Functional Enrichment to Improve GWAS Power.	Balding type 1	approximately 208,000 European ancestry individuals	NA	3q22.3	3	138994862		FOXL2NB - PRR23A	ENSG00000206262	ENSG00000206260		40872	10606	rs1511412-?	rs1511412	0	1511412	regulatory_region_variant	1	NR	1e-43	43				NR [~ 8900000] (imputed)	N	balding measurement	http://www.ebi.ac.uk/efo/EFO_0007825	GCST007038	Genome-wide genotyping array	3	138994862	A	G	1006	0.888668	218	0.899083	27	1	1	26
2019-02-06	30595370	Kichaev G	2018-12-27	Am J Hum Genet	www.ncbi.nlm.nih.gov/pubmed/30595370	Leveraging Polygenic Functional Enrichment to Improve GWAS Power.	Balding type 1	approximately 208,000 European ancestry individuals	NA	3q25.1	3	151938748		AADACL2-AS1 - AC108718.1	ENSG00000242908	ENSG00000239941		10573	179425	rs73168962-?	rs73168962	0	73168962	intergenic_variant	1	NR	4e-74	73.3979				NR [~ 8900000] (imputed)	N	balding measurement	http://www.ebi.ac.uk/efo/EFO_0007825	GCST007038	Genome-wide genotyping array	3	151938748	T	G	1006	0.267396	218	0.243119	6	3	3	3
2019-02-01	30573740	Yap CX	2018-12-20	Nat Commun	www.ncbi.nlm.nih.gov/pubmed/30573740	Dissection of genetic variation and evidence for pleiotropy in male pattern baldness.	Male-pattern baldness	205,327 European ancestry males	NA	3q26.33	3	181800194	NR	SOX2-OT			ENSG00000242808			rs833268-G	rs833268	0	833268	intron_variant	0	0.385758	3e-12	11.5229		0.0223794	[0.016-0.029] unit increase	NR [19129689] (imputed)	N	balding measurement	http://www.ebi.ac.uk/efo/EFO_0007825	GCST007020	Genome-wide genotyping array	3	181800194	G	A	1006	0.661034	220	0.731818	2	2	2	0
2019-02-06	30595370	Kichaev G	2018-12-27	Am J Hum Genet	www.ncbi.nlm.nih.gov/pubmed/30595370	Leveraging Polygenic Functional Enrichment to Improve GWAS Power.	Balding type 1	approximately 208,000 European ancestry individuals	NA	3q29	3	193777366		AC069421.1 - LINC02038	ENSG00000223986	ENSG00000229155		11363	65194	rs6444746-?	rs6444746	0	6444746	intergenic_variant	1	NR	2e-08	7.69897				NR [~ 8900000] (imputed)	N	balding measurement	http://www.ebi.ac.uk/efo/EFO_0007825	GCST007038	Genome-wide genotyping array	3	193777366	A	G	1006	0.912525	218	0.848624	8	3	1	7
2019-02-06	30595370	Kichaev G	2018-12-27	Am J Hum Genet	www.ncbi.nlm.nih.gov/pubmed/30595370	Leveraging Polygenic Functional Enrichment to Improve GWAS Power.	Balding type 1	approximately 208,000 European ancestry individuals	NA	4q25	4	106961911		DKK2			ENSG00000155011			rs17037148-?	rs17037148	0	17037148	intron_variant	0	NR	3e-16	15.5229				NR [~ 8900000] (imputed)	N	balding measurement	http://www.ebi.ac.uk/efo/EFO_0007825	GCST007038	Genome-wide genotyping array	4	106961911	C	T	1006	0.0695825	220	0.0181818	31	4	4	27
2019-02-01	30573740	Yap CX	2018-12-20	Nat Commun	www.ncbi.nlm.nih.gov/pubmed/30573740	Dissection of genetic variation and evidence for pleiotropy in male pattern baldness.	Male-pattern baldness	205,327 European ancestry males	NA	4q25	4	106961911	NR	DKK2			ENSG00000155011			rs17037148-T	rs17037148	0	17037148	intron_variant	0	0.0752452	4e-26	25.3979		0.0621514	[0.051-0.074] unit decrease	NR [19129689] (imputed)	N	balding measurement	http://www.ebi.ac.uk/efo/EFO_0007825	GCST007020	Genome-wide genotyping array	4	106961911	C	T	1006	0.0695825	220	0.0181818	31	4	4	27
2019-02-06	30595370	Kichaev G	2018-12-27	Am J Hum Genet	www.ncbi.nlm.nih.gov/pubmed/30595370	Leveraging Polygenic Functional Enrichment to Improve GWAS Power.	Balding type 1	approximately 208,000 European ancestry individuals	NA	4q31.3	4	153464442		MND1 - TMEM131L	ENSG00000121211	ENSG00000121210		49324	1904	rs12644734-?	rs12644734	0	12644734	TF_binding_site_variant	1	NR	1e-09	9				NR [~ 8900000] (imputed)	N	balding measurement	http://www.ebi.ac.uk/efo/EFO_0007825	GCST007038	Genome-wide genotyping array	4	153464442	A	G	1006	0.356859	218	0.37156	5	1	1	4
2019-02-06	30595370	Kichaev G	2018-12-27	Am J Hum Genet	www.ncbi.nlm.nih.gov/pubmed/30595370	Leveraging Polygenic Functional Enrichment to Improve GWAS Power.	Balding type 1	approximately 208,000 European ancestry individuals	NA	5q33.3	5	158916961		EBF1			ENSG00000164330			rs7736883-?	rs7736883	0	7736883	intron_variant	0	NR	1e-158	158				NR [~ 8900000] (imputed)	N	balding measurement	http://www.ebi.ac.uk/efo/EFO_0007825	GCST007038	Genome-wide genotyping array	5	158916961	A	G	1006	0.364811	220	0.454545	30	18	18	12
2019-02-01	30573740	Yap CX	2018-12-20	Nat Commun	www.ncbi.nlm.nih.gov/pubmed/30573740	Dissection of genetic variation and evidence for pleiotropy in male pattern baldness.	Male-pattern baldness	205,327 European ancestry males	NA	5q33.3	5	158916961	NR	EBF1			ENSG00000164330			rs7736883-G	rs7736883	0	7736883	intron_variant	0	0.386345	4e-267	266.398		0.138399	[0.13-0.15] unit decrease	NR [19129689] (imputed)	N	balding measurement	http://www.ebi.ac.uk/efo/EFO_0007825	GCST007020	Genome-wide genotyping array	5	158916961	A	G	1006	0.364811	220	0.454545	30	18	18	12
2019-02-06	30595370	Kichaev G	2018-12-27	Am J Hum Genet	www.ncbi.nlm.nih.gov/pubmed/30595370	Leveraging Polygenic Functional Enrichment to Improve GWAS Power.	Balding type 1	approximately 208,000 European ancestry individuals	NA	6p25.3	6	1407979		FOXF2 - RN7SL352P	ENSG00000137273	ENSG00000243439		12376	99343	rs9328050-?	rs9328050	0	9328050	regulatory_region_variant	1	NR	8e-10	9.09691				NR [~ 8900000] (imputed)	N	balding measurement	http://www.ebi.ac.uk/efo/EFO_0007825	GCST007038	Genome-wide genotyping array	6	1407979	A	C	1006	0.304175	218	0.449541	2	3	2	0
2019-02-06	30595370	Kichaev G	2018-12-27	Am J Hum Genet	www.ncbi.nlm.nih.gov/pubmed/30595370	Leveraging Polygenic Functional Enrichment to Improve GWAS Power.	Balding type 1	approximately 208,000 European ancestry individuals	NA	6p24.3	6	9010829		AL591485.1			ENSG00000285219			rs2143017-?	rs2143017	0	2143017	intron_variant	0	NR	6e-27	26.2218				NR [~ 8900000] (imputed)	N	balding measurement	http://www.ebi.ac.uk/efo/EFO_0007825	GCST007038	Genome-wide genotyping array	6	9010829	T	C	1006	0.520875	218	0.545872	11	1	0	11
2019-02-06	30595370	Kichaev G	2018-12-27	Am J Hum Genet	www.ncbi.nlm.nih.gov/pubmed/30595370	Leveraging Polygenic Functional Enrichment to Improve GWAS Power.	Balding type 1	approximately 208,000 European ancestry individuals	NA	6p22.3	6	16752633		ATXN1			ENSG00000124788			rs9367926-?	rs9367926	0	9367926	intron_variant	0	NR	6e-12	11.2218				NR [~ 8900000] (imputed)	N	balding measurement	http://www.ebi.ac.uk/efo/EFO_0007825	GCST007038	Genome-wide genotyping array	6	16752633	C	G	1006	0.17992	220	0.177273	8	4	2	6
2019-02-01	30573740	Yap CX	2018-12-20	Nat Commun	www.ncbi.nlm.nih.gov/pubmed/30573740	Dissection of genetic variation and evidence for pleiotropy in male pattern baldness.	Male-pattern baldness	205,327 European ancestry males	NA	6p21.1	6	41461212	NR	AL136967.2 - FOXP4-AS1	ENSG00000280371	ENSG00000234753		54651	33641	rs2477826-T	rs2477826	0	2477826	intergenic_variant	1	0.29813	1e-08	8		0.0191041	[0.013-0.026] unit decrease	NR [19129689] (imputed)	N	balding measurement	http://www.ebi.ac.uk/efo/EFO_0007825	GCST007020	Genome-wide genotyping array	6	41461212	C	T	1006	0.310139	220	0.245455	10	3	3	7
2019-02-01	30573740	Yap CX	2018-12-20	Nat Commun	www.ncbi.nlm.nih.gov/pubmed/30573740	Dissection of genetic variation and evidence for pleiotropy in male pattern baldness.	Male-pattern baldness	205,327 European ancestry males	NA	6p21.1	6	44682476	NR	AL136140.2 - SUPT3H	ENSG00000279076	ENSG00000196284		129195	126841	rs9472325-C	rs9472325	0	9472325	intergenic_variant	1	0.185001	4e-29	28.3979		0.0458983	[0.038-0.054] unit decrease	NR [19129689] (imputed)	N	balding measurement	http://www.ebi.ac.uk/efo/EFO_0007825	GCST007020	Genome-wide genotyping array	6	44682476	G	C	1006	0.200795	220	0.122727	21	55	4	17
2019-02-06	30595370	Kichaev G	2018-12-27	Am J Hum Genet	www.ncbi.nlm.nih.gov/pubmed/30595370	Leveraging Polygenic Functional Enrichment to Improve GWAS Power.	Balding type 1	approximately 208,000 European ancestry individuals	NA	6q16.3	6	100368235		AL080285.1 - SIM1	ENSG00000216378	ENSG00000112246		190043	16780	rs13209418-?	rs13209418	0	13209418	intergenic_variant	1	NR	8e-10	9.09691				NR [~ 8900000] (imputed)	N	balding measurement	http://www.ebi.ac.uk/efo/EFO_0007825	GCST007038	Genome-wide genotyping array	6	100368235	C	T	1006	0.102386	218	0.188073	34	29	27	7
2019-02-01	30573740	Yap CX	2018-12-20	Nat Commun	www.ncbi.nlm.nih.gov/pubmed/30573740	Dissection of genetic variation and evidence for pleiotropy in male pattern baldness.	Male-pattern baldness	205,327 European ancestry males	NA	6q21	6	105588186	NR	AL096794.1			ENSG00000286084			rs10457129-A	rs10457129	0	10457129	non_coding_transcript_exon_variant	0	0.487961	6e-40	39.2218		0.0416453	[0.035-0.048] unit decrease	NR [19129689] (imputed)	N	balding measurement	http://www.ebi.ac.uk/efo/EFO_0007825	GCST007020	Genome-wide genotyping array	6	105588186	A	G	1006	0.562624	218	0.417431	5	1	0	5
2019-02-01	30573740	Yap CX	2018-12-20	Nat Commun	www.ncbi.nlm.nih.gov/pubmed/30573740	Dissection of genetic variation and evidence for pleiotropy in male pattern baldness.	Male-pattern baldness	205,327 European ancestry males	NA	6q22.32	6	126446454	NR	AL356534.1			ENSG00000286215			rs1361108-T	rs1361108	0	1361108	intron_variant	0	0.453803	4e-84	83.3979		0.0596016	[0.054-0.066] unit decrease	NR [19129689] (imputed)	N	balding measurement	http://www.ebi.ac.uk/efo/EFO_0007825	GCST007020	Genome-wide genotyping array	6	126446454	C	T	1006	0.454274	220	0.545455	129	21	21	108
2019-02-01	30573740	Yap CX	2018-12-20	Nat Commun	www.ncbi.nlm.nih.gov/pubmed/30573740	Dissection of genetic variation and evidence for pleiotropy in male pattern baldness.	Male-pattern baldness	205,327 European ancestry males	NA	6q27	6	170139836	NR	AL049612.1 - AL596442.1	ENSG00000236173	ENSG00000232197		329734	20778	rs4710758-T	rs4710758	0	4710758	intergenic_variant	1	0.318189	4e-16	15.3979		0.0266678	[0.02-0.033] unit decrease	NR [19129689] (imputed)	N	balding measurement	http://www.ebi.ac.uk/efo/EFO_0007825	GCST007020	Genome-wide genotyping array	6	170139836	C	T	1006	0.26839	216	0.111111	24	2	2	22
2019-02-06	30595370	Kichaev G	2018-12-27	Am J Hum Genet	www.ncbi.nlm.nih.gov/pubmed/30595370	Leveraging Polygenic Functional Enrichment to Improve GWAS Power.	Balding type 1	approximately 208,000 European ancestry individuals	NA	7p21.1	7	18859540		HDAC9			ENSG00000048052			rs67248060-?	rs67248060	0	67248060	intron_variant	0	NR	2e-146	145.699				NR [~ 8900000] (imputed)	N	balding measurement	http://www.ebi.ac.uk/efo/EFO_0007825	GCST007038	Genome-wide genotyping array	7	18859540	C	T	1006	0.375746	174	0.402299	26	0	0	26
2019-02-01	30573740	Yap CX	2018-12-20	Nat Commun	www.ncbi.nlm.nih.gov/pubmed/30573740	Dissection of genetic variation and evidence for pleiotropy in male pattern baldness.	Male-pattern baldness	205,327 European ancestry males	NA	7p21.1	7	18859540	NR	HDAC9			ENSG00000048052			rs67248060-T	rs67248060	0	67248060	intron_variant	0	0.36528	3e-283	282.523		0.116231	[0.11-0.12] unit increase	NR [19129689] (imputed)	N	balding measurement	http://www.ebi.ac.uk/efo/EFO_0007825	GCST007020	Genome-wide genotyping array	7	18859540	C	T	1006	0.375746	174	0.402299	26	0	0	26
2019-02-06	30595370	Kichaev G	2018-12-27	Am J Hum Genet	www.ncbi.nlm.nih.gov/pubmed/30595370	Leveraging Polygenic Functional Enrichment to Improve GWAS Power.	Balding type 1	approximately 208,000 European ancestry individuals	NA	7q11.22	7	69125970		RNU6-832P - AC069280.1	ENSG00000200189	ENSG00000236839		594	61863	rs6964487-?	rs6964487	0	6964487	intergenic_variant	1	NR	2e-132	131.699				NR [~ 8900000] (imputed)	N	balding measurement	http://www.ebi.ac.uk/efo/EFO_0007825	GCST007038	Genome-wide genotyping array	7	69125970	G	T	1006	0.54175	216	0.578704	30	1	1	29
2019-02-01	30573740	Yap CX	2018-12-20	Nat Commun	www.ncbi.nlm.nih.gov/pubmed/30573740	Dissection of genetic variation and evidence for pleiotropy in male pattern baldness.	Male-pattern baldness	205,327 European ancestry males	NA	7q11.22	7	69125970	NR	RNU6-832P - AC069280.1	ENSG00000200189	ENSG00000236839		594	61863	rs6964487-G	rs6964487	0	6964487	intergenic_variant	1	0.457173	7e-44	43.1549		0.0634941	[0.055-0.072] unit increase	NR [19129689] (imputed)	N	balding measurement	http://www.ebi.ac.uk/efo/EFO_0007825	GCST007020	Genome-wide genotyping array	7	69125970	G	T	1006	0.54175	216	0.578704	30	1	1	29
2019-02-06	30595370	Kichaev G	2018-12-27	Am J Hum Genet	www.ncbi.nlm.nih.gov/pubmed/30595370	Leveraging Polygenic Functional Enrichment to Improve GWAS Power.	Balding type 1	approximately 208,000 European ancestry individuals	NA	7q21.11	7	85456017		LINC00972			ENSG00000225128			rs7779253-?	rs7779253	0	7779253	intron_variant	0	NR	2e-12	11.699				NR [~ 8900000] (imputed)	N	balding measurement	http://www.ebi.ac.uk/efo/EFO_0007825	GCST007038	Genome-wide genotyping array	7	85456017	A	G	1006	0.0526839	220	0.00909091	67	3	1	66
2019-02-01	30573740	Yap CX	2018-12-20	Nat Commun	www.ncbi.nlm.nih.gov/pubmed/30573740	Dissection of genetic variation and evidence for pleiotropy in male pattern baldness.	Male-pattern baldness	205,327 European ancestry males	NA	7q32.3	7	131311855	NR	MKLN1, MKLN1-AS			ENSG00000128585, ENSG00000236753			rs34281554-A	rs34281554	0	34281554	intron_variant	0	0.458643	6e-48	47.2218		0.0448292	[0.039-0.051] unit increase	NR [19129689] (imputed)	N	balding measurement	http://www.ebi.ac.uk/efo/EFO_0007825	GCST007020	Genome-wide genotyping array	7	131311855	A	C	1006	0.45825	214	0.271028	40	1	1	39
2019-02-01	30573740	Yap CX	2018-12-20	Nat Commun	www.ncbi.nlm.nih.gov/pubmed/30573740	Dissection of genetic variation and evidence for pleiotropy in male pattern baldness.	Male-pattern baldness	205,327 European ancestry males	NA	7q34	7	140302139	NR	SLC37A3			ENSG00000157800			rs12538711-G	rs12538711	0	12538711	intron_variant	0	0.49416	8e-13	12.0969		0.0219394	[0.016-0.028] unit decrease	NR [19129689] (imputed)	N	balding measurement	http://www.ebi.ac.uk/efo/EFO_0007825	GCST007020	Genome-wide genotyping array	7	140302139	A	G	1006	0.463221	220	0.363636	6	0	0	6
2019-02-01	30573740	Yap CX	2018-12-20	Nat Commun	www.ncbi.nlm.nih.gov/pubmed/30573740	Dissection of genetic variation and evidence for pleiotropy in male pattern baldness.	Male-pattern baldness	205,327 European ancestry males	NA	8q22.2	8	100020946	NR	RGS22			ENSG00000132554			rs3133683-C	rs3133683	0	3133683	intron_variant	0	0.442432	1e-17	17		0.0266171	[0.021-0.033] unit increase	NR [19129689] (imputed)	N	balding measurement	http://www.ebi.ac.uk/efo/EFO_0007825	GCST007020	Genome-wide genotyping array	8	100020946	C	T	1006	0.593439	220	0.595455	73	10	9	64
2019-02-01	30573740	Yap CX	2018-12-20	Nat Commun	www.ncbi.nlm.nih.gov/pubmed/30573740	Dissection of genetic variation and evidence for pleiotropy in male pattern baldness.	Male-pattern baldness	205,327 European ancestry males	NA	8q24.13	8	121625831	NR	HAS2			ENSG00000170961			rs62524935-G	rs62524935	0	62524935	intron_variant	0	0.222607	1e-08	8		0.0212822	[0.014-0.029] unit increase	NR [19129689] (imputed)	N	balding measurement	http://www.ebi.ac.uk/efo/EFO_0007825	GCST007020	Genome-wide genotyping array	8	121625831	C	G	1006	0.182903	220	0.195455	18	2	0	18
2019-02-01	30573740	Yap CX	2018-12-20	Nat Commun	www.ncbi.nlm.nih.gov/pubmed/30573740	Dissection of genetic variation and evidence for pleiotropy in male pattern baldness.	Male-pattern baldness	205,327 European ancestry males	NA	8q24.21	8	128759541	NR	CCDC26			ENSG00000229140			rs76729148-T	rs76729148	0	76729148	intron_variant	0	0.0906059	1e-14	14		0.0416646	[0.031-0.052] unit decrease	NR [19129689] (imputed)	N	balding measurement	http://www.ebi.ac.uk/efo/EFO_0007825	GCST007020	Genome-wide genotyping array	8	128759541	G	T	1006	0.082505	220	0	NA	NA	NA	NA
2019-02-01	30573740	Yap CX	2018-12-20	Nat Commun	www.ncbi.nlm.nih.gov/pubmed/30573740	Dissection of genetic variation and evidence for pleiotropy in male pattern baldness.	Male-pattern baldness	205,327 European ancestry males	NA	9p24.3	9	223339	NR	DOCK8			ENSG00000107099			rs617453-A	rs617453	0	617453	intron_variant	0	0.452101	1e-12	12		0.022303	[0.016-0.028] unit decrease	NR [19129689] (imputed)	N	balding measurement	http://www.ebi.ac.uk/efo/EFO_0007825	GCST007020	Genome-wide genotyping array	9	223339	A	G	1006	0.521869	216	0.555556	11	1	1	10
2019-02-01	30573740	Yap CX	2018-12-20	Nat Commun	www.ncbi.nlm.nih.gov/pubmed/30573740	Dissection of genetic variation and evidence for pleiotropy in male pattern baldness.	Male-pattern baldness	205,327 European ancestry males	NA	9p24.2	9	4291747	NR	GLIS3			ENSG00000107249			rs7020673-C	rs7020673	0	7020673	intron_variant	0	0.499652	4e-08	7.39794		0.0169148	[0.011-0.023] unit increase	NR [19129689] (imputed)	N	balding measurement	http://www.ebi.ac.uk/efo/EFO_0007825	GCST007020	Genome-wide genotyping array	9	4291747	C	G	1006	0.534791	216	0.537037	14	0	0	14
2019-02-01	30573740	Yap CX	2018-12-20	Nat Commun	www.ncbi.nlm.nih.gov/pubmed/30573740	Dissection of genetic variation and evidence for pleiotropy in male pattern baldness.	Male-pattern baldness	205,327 European ancestry males	NA	9p13.1	9	38020547	NR	SHB, AL138752.2			ENSG00000107338, ENSG00000255872			rs4878737-T	rs4878737	0	4878737	intron_variant	0	0.260129	3e-17	16.5229		0.029777	[0.023-0.037] unit increase	NR [19129689] (imputed)	N	balding measurement	http://www.ebi.ac.uk/efo/EFO_0007825	GCST007020	Genome-wide genotyping array	9	38020547	T	G	1006	0.722664	218	0.775229	10	0	0	10
2019-02-06	30595370	Kichaev G	2018-12-27	Am J Hum Genet	www.ncbi.nlm.nih.gov/pubmed/30595370	Leveraging Polygenic Functional Enrichment to Improve GWAS Power.	Balding type 1	approximately 208,000 European ancestry individuals	NA	9q21.13	9	72580595		TMC1			ENSG00000165091			rs66520913-?	rs66520913	0	66520913	intron_variant	0	NR	4e-09	8.39794				NR [~ 8900000] (imputed)	N	balding measurement	http://www.ebi.ac.uk/efo/EFO_0007825	GCST007038	Genome-wide genotyping array	9	72580595	T	C	1006	0.497018	220	0.472727	49	5	5	44
2019-02-06	30595370	Kichaev G	2018-12-27	Am J Hum Genet	www.ncbi.nlm.nih.gov/pubmed/30595370	Leveraging Polygenic Functional Enrichment to Improve GWAS Power.	Balding type 1	approximately 208,000 European ancestry individuals	NA	9q21.31	9	79562166		LNCARSR - TLE4	ENSG00000233086	ENSG00000106829		29824	9607	rs7018813-?	rs7018813	0	7018813	intergenic_variant	1	NR	3e-09	8.52288				NR [~ 8900000] (imputed)	N	balding measurement	http://www.ebi.ac.uk/efo/EFO_0007825	GCST007038	Genome-wide genotyping array	9	79562166	A	C	1006	0.0884692	214	0.0560748	2	1	0	2
2019-02-01	30573740	Yap CX	2018-12-20	Nat Commun	www.ncbi.nlm.nih.gov/pubmed/30573740	Dissection of genetic variation and evidence for pleiotropy in male pattern baldness.	Male-pattern baldness	205,327 European ancestry males	NA	9q32	9	113782126	NR	AL157702.1 - AL162393.1	ENSG00000214669	ENSG00000232905		22707	68561	rs10981922-G	rs10981922	0	10981922	regulatory_region_variant	1	0.361033	1e-24	24		0.0331023	[0.027-0.039] unit decrease	NR [19129689] (imputed)	N	balding measurement	http://www.ebi.ac.uk/efo/EFO_0007825	GCST007020	Genome-wide genotyping array	9	113782126	T	G	1006	0.37674	218	0.33945	17	1	1	16
2019-02-06	30595370	Kichaev G	2018-12-27	Am J Hum Genet	www.ncbi.nlm.nih.gov/pubmed/30595370	Leveraging Polygenic Functional Enrichment to Improve GWAS Power.	Balding type 1	approximately 208,000 European ancestry individuals	NA	10q22.3	10	76438349		LRMDA, AC013286.1			ENSG00000148655, ENSG00000230575			rs1907352-?	rs1907352	0	1907352	intron_variant	0	NR	1e-71	71				NR [~ 8900000] (imputed)	N	balding measurement	http://www.ebi.ac.uk/efo/EFO_0007825	GCST007038	Genome-wide genotyping array	10	76438349	G	C	1006	0.410537	216	0.171296	6	3	3	3
2019-05-15	28272467	Heilmann-Heimbach S	2017-03-08	Nat Commun	www.ncbi.nlm.nih.gov/pubmed/28272467	Meta-analysis identifies novel risk loci and yields systematic insights into the biology of male-pattern baldness.	Male-pattern baldness	10,846 European ancestry cases, 11,672 European ancestry controls	NA	10q22.3	10	76438349		LRMDA, AC013286.1			ENSG00000148655, ENSG00000230575			rs1907352-G	rs1907352	0	1907352	intron_variant	0	0.41	1e-13	13		0.15	[0.11-0.19] unit increase	Affymetrix, Illumina [8004650] (imputed)	N	balding measurement	http://www.ebi.ac.uk/efo/EFO_0007825	GCST007815	Genome-wide genotyping array, Targeted genotyping array	10	76438349	G	C	1006	0.410537	216	0.171296	6	3	3	3
2019-02-01	30573740	Yap CX	2018-12-20	Nat Commun	www.ncbi.nlm.nih.gov/pubmed/30573740	Dissection of genetic variation and evidence for pleiotropy in male pattern baldness.	Male-pattern baldness	205,327 European ancestry males	NA	10q23.31	10	88331568	NR	RNLS			ENSG00000184719			rs11202719-G	rs11202719	0	11202719	intron_variant	0	0.355238	1e-20	20		0.0301701	[0.024-0.037] unit increase	NR [19129689] (imputed)	N	balding measurement	http://www.ebi.ac.uk/efo/EFO_0007825	GCST007020	Genome-wide genotyping array	10	88331568	C	G	1006	0.374751	214	0.252336	5	2	2	3
2019-02-06	30595370	Kichaev G	2018-12-27	Am J Hum Genet	www.ncbi.nlm.nih.gov/pubmed/30595370	Leveraging Polygenic Functional Enrichment to Improve GWAS Power.	Balding type 1	approximately 208,000 European ancestry individuals	NA	10q26.13	10	124648491		AC068896.1, FAM53B			ENSG00000258539, ENSG00000189319			rs897306-?	rs897306	0	897306	intron_variant	0	NR	2e-63	62.699				NR [~ 8900000] (imputed)	N	balding measurement	http://www.ebi.ac.uk/efo/EFO_0007825	GCST007038	Genome-wide genotyping array	10	124648491	T	C	1006	0.596421	218	0.431193	8	0	0	8
2019-02-06	30595370	Kichaev G	2018-12-27	Am J Hum Genet	www.ncbi.nlm.nih.gov/pubmed/30595370	Leveraging Polygenic Functional Enrichment to Improve GWAS Power.	Balding type 1	approximately 208,000 European ancestry individuals	NA	11p15.3	11	12393165		PARVA			ENSG00000197702			rs61875435-?	rs61875435	0	61875435	intron_variant	0	NR	2e-08	7.69897				NR [~ 8900000] (imputed)	N	balding measurement	http://www.ebi.ac.uk/efo/EFO_0007825	GCST007038	Genome-wide genotyping array	11	12393165	G	A	1006	0.16998	220	0.163636	7	2	1	6
2019-02-06	30595370	Kichaev G	2018-12-27	Am J Hum Genet	www.ncbi.nlm.nih.gov/pubmed/30595370	Leveraging Polygenic Functional Enrichment to Improve GWAS Power.	Balding type 1	approximately 208,000 European ancestry individuals	NA	11q12.2	11	61830500		FADS2			ENSG00000134824			rs1535-?	rs1535	0	1535	intron_variant	0	NR	1e-14	14				NR [~ 8900000] (imputed)	N	balding measurement	http://www.ebi.ac.uk/efo/EFO_0007825	GCST007038	Genome-wide genotyping array	11	61830500	A	G	1006	0.349901	220	0.195455	49	0	0	49
2019-02-06	30595370	Kichaev G	2018-12-27	Am J Hum Genet	www.ncbi.nlm.nih.gov/pubmed/30595370	Leveraging Polygenic Functional Enrichment to Improve GWAS Power.	Balding type 1	approximately 208,000 European ancestry individuals	NA	11q24.2	11	125982488		CDON			ENSG00000064309			rs551851-?	rs551851	0	551851	intron_variant	0	NR	3e-08	7.52288				NR [~ 8900000] (imputed)	N	balding measurement	http://www.ebi.ac.uk/efo/EFO_0007825	GCST007038	Genome-wide genotyping array	11	125982488	A	G	1006	0.61829	216	0.62037	6	0	0	6
2019-02-06	30595370	Kichaev G	2018-12-27	Am J Hum Genet	www.ncbi.nlm.nih.gov/pubmed/30595370	Leveraging Polygenic Functional Enrichment to Improve GWAS Power.	Balding type 1	approximately 208,000 European ancestry individuals	NA	12p12.1	12	26273738		AC022509.1, AC022509.2, AC022509.4, SSPN			ENSG00000255750, ENSG00000256234, ENSG00000278095, ENSG00000123096			rs9300169-?	rs9300169	0	9300169	non_coding_transcript_exon_variant	0	NR	2e-47	46.699				NR [~ 8900000] (imputed)	N	balding measurement	http://www.ebi.ac.uk/efo/EFO_0007825	GCST007038	Genome-wide genotyping array	12	26273738	A	G	1006	0.767396	220	0.581818	5	4	4	1
2019-05-15	28272467	Heilmann-Heimbach S	2017-03-08	Nat Commun	www.ncbi.nlm.nih.gov/pubmed/28272467	Meta-analysis identifies novel risk loci and yields systematic insights into the biology of male-pattern baldness.	Male-pattern baldness	10,846 European ancestry cases, 11,672 European ancestry controls	NA	12p12.1	12	26273738		AC022509.1, AC022509.2, AC022509.4, SSPN			ENSG00000255750, ENSG00000256234, ENSG00000278095, ENSG00000123096			rs9300169-G	rs9300169	0	9300169	non_coding_transcript_exon_variant	0	0.27	2e-13	12.699		0.17	[0.13-0.21] unit decrease	Affymetrix, Illumina [8004650] (imputed)	N	balding measurement	http://www.ebi.ac.uk/efo/EFO_0007825	GCST007815	Genome-wide genotyping array, Targeted genotyping array	12	26273738	A	G	1006	0.767396	220	0.581818	5	4	4	1
2019-02-01	30573740	Yap CX	2018-12-20	Nat Commun	www.ncbi.nlm.nih.gov/pubmed/30573740	Dissection of genetic variation and evidence for pleiotropy in male pattern baldness.	Male-pattern baldness	205,327 European ancestry males	NA	12q24.33	12	130077873	NR	LINC02419 - AC026336.4	ENSG00000256906	ENSG00000279193		5188	44052	rs78472887-C	rs78472887	0	78472887	intergenic_variant	1	0.133368	3e-48	47.5229		0.066835	[0.058-0.076] unit decrease	NR [19129689] (imputed)	N	balding measurement	http://www.ebi.ac.uk/efo/EFO_0007825	GCST007020	Genome-wide genotyping array	12	130077873	G	C	1006	0.162028	220	0.122727	7	0	0	7
2019-05-15	28272467	Heilmann-Heimbach S	2017-03-08	Nat Commun	www.ncbi.nlm.nih.gov/pubmed/28272467	Meta-analysis identifies novel risk loci and yields systematic insights into the biology of male-pattern baldness.	Male-pattern baldness	10,846 European ancestry cases, 11,672 European ancestry controls	NA	12q24.33	12	130077873		LINC02419 - AC026336.4	ENSG00000256906	ENSG00000279193		5188	44052	rs78472887-G	rs78472887	0	78472887	intergenic_variant	1	0.14	8e-12	11.0969		0.2	[0.14-0.26] unit increase	Affymetrix, Illumina [8004650] (imputed)	N	balding measurement	http://www.ebi.ac.uk/efo/EFO_0007825	GCST007815	Genome-wide genotyping array, Targeted genotyping array	12	130077873	G	C	1006	0.162028	220	0.122727	7	0	0	7
2019-05-15	28272467	Heilmann-Heimbach S	2017-03-08	Nat Commun	www.ncbi.nlm.nih.gov/pubmed/28272467	Meta-analysis identifies novel risk loci and yields systematic insights into the biology of male-pattern baldness.	Male-pattern baldness	10,846 European ancestry cases, 11,672 European ancestry controls	NA	13q12.3	13	30169943		LINC00384 - AL157770.1	ENSG00000232117	ENSG00000279499		10322	26500	rs7997640-C	rs7997640	0	7997640	regulatory_region_variant	1	0.43	4e-11	10.3979		0.14	[0.1-0.18] unit decrease	Affymetrix, Illumina [8004650] (imputed)	N	balding measurement	http://www.ebi.ac.uk/efo/EFO_0007825	GCST007815	Genome-wide genotyping array, Targeted genotyping array	13	30169943	C	A	1006	0.591451	214	0.514019	6	0	0	6
2019-02-01	30573740	Yap CX	2018-12-20	Nat Commun	www.ncbi.nlm.nih.gov/pubmed/30573740	Dissection of genetic variation and evidence for pleiotropy in male pattern baldness.	Male-pattern baldness	205,327 European ancestry males	NA	13q13.3	13	35725908	NR	LINC00445 - DCLK1	ENSG00000236036	ENSG00000133083		26652	42744	rs1998697-A	rs1998697	0	1998697	intergenic_variant	1	0.192375	3e-09	8.52288		0.0233829	[0.016-0.031] unit decrease	NR [19129689] (imputed)	N	balding measurement	http://www.ebi.ac.uk/efo/EFO_0007825	GCST007020	Genome-wide genotyping array	13	35725908	G	A	1006	0.178926	214	0.163551	14	3	1	13
2019-02-06	30595370	Kichaev G	2018-12-27	Am J Hum Genet	www.ncbi.nlm.nih.gov/pubmed/30595370	Leveraging Polygenic Functional Enrichment to Improve GWAS Power.	Balding type 1	approximately 208,000 European ancestry individuals	NA	14q12	14	30078929		AL133372.2, PRKD1			ENSG00000248975, ENSG00000184304			rs417054-?	rs417054	0	417054	intron_variant	0	NR	3e-10	9.52288				NR [~ 8900000] (imputed)	N	balding measurement	http://www.ebi.ac.uk/efo/EFO_0007825	GCST007038	Genome-wide genotyping array	14	30078929	A	C	1006	0.784294	220	0.777273	7	6	5	2
[truncated: 9,480 more rows]
[truncated: 1 more columns]
